# Supplementary material for: An integrated analysis of cell-type specific gene expression reveals genes regulated by REVOLUTA and KANADI1 in the Arabidopsis shoot apical meristem
Source: PLoS Genet. 2020 Apr 15;16(4):e1008661. doi: 10.1371/journal.pgen.1008661 (PMC7266345; doi:10.1371/journal.pgen.1008661)
Supplement: S1 Table — A gene is considered as enriched in a epidermal cell-type if it has log2 FC>1 with p<0.05 in that cell-type against any of the other two epidermal cell-types. (XLSX) [file pgen.1008661.s012.xlsx]

## Sheet: S1
Cell-type specific genes in epidermal cell-types
Up-regulated in REV epidermis against any of the othertwo cell types (total 1769 genes)		Up-regulated in KAN1 epidermis against any of the other two epidermal cell types (total 2090 genes)		Up in BFP-only epidermis against any of the other two cell types (total 1961 genes)
AT1G01030		AT1G01110		AT1G01030
AT1G01150		AT1G01120		AT1G01090
AT1G01370		AT1G01180		AT1G01120
AT1G01690		AT1G01190		AT1G01170
AT1G01695		AT1G01448		AT1G01180
AT1G02380		AT1G01450		AT1G01200
AT1G02400		AT1G01470		AT1G01250
AT1G02690		AT1G01480		AT1G01430
AT1G02730		AT1G01560		AT1G01448
AT1G02970		AT1G02065		AT1G01470
AT1G03120		AT1G02205		AT1G01490
AT1G03180		AT1G02360		AT1G01600
AT1G03300		AT1G02450		AT1G01630
AT1G03720		AT1G02800		AT1G01900
AT1G03780		AT1G02920		AT1G02065
AT1G03990		AT1G02930		AT1G02205
AT1G04020		AT1G03220		AT1G02360
AT1G04110		AT1G03230		AT1G02390
AT1G04150		AT1G03370		AT1G02450
AT1G04240		AT1G03495		AT1G02920
AT1G04380		AT1G03610		AT1G03220
AT1G04425		AT1G03700		AT1G03230
AT1G04520		AT1G03740		AT1G03440
AT1G04600		AT1G03850		AT1G03850
AT1G04650		AT1G04040		AT1G04040
AT1G04690		AT1G04220		AT1G04110
AT1G04730		AT1G04360		AT1G04220
AT1G04760		AT1G04680		AT1G04240
AT1G04800		AT1G05135		AT1G04430
AT1G04880		AT1G05490		AT1G04540
AT1G04920		AT1G05630		AT1G04660
AT1G05440		AT1G05670		AT1G04680
AT1G05470		AT1G05675		AT1G04800
AT1G05950		AT1G06350		AT1G04880
AT1G06140		AT1G06650		AT1G04920
AT1G06310		AT1G06840		AT1G05010
AT1G06440		AT1G06850		AT1G05300
AT1G06540		AT1G07000		AT1G05540
AT1G06580		AT1G07135		AT1G05675
AT1G06590		AT1G07150		AT1G05810
AT1G06660		AT1G07160		AT1G05850
AT1G06760		AT1G07240		AT1G06000
AT1G07260		AT1G07440		AT1G06002
AT1G07270		AT1G07620		AT1G06160
AT1G07370		AT1G07630		AT1G06350
AT1G07790		AT1G08105		AT1G06360
AT1G07820		AT1G08230		AT1G06640
AT1G07860		AT1G08310		AT1G06650
AT1G08005		AT1G08465		AT1G07000
AT1G08260		AT1G08500		AT1G07050
AT1G08320		AT1G08930		AT1G07160
AT1G08560		AT1G08940		AT1G07240
AT1G08695		AT1G09250		AT1G07440
AT1G08730		AT1G09310		AT1G07610
AT1G08760		AT1G09560		AT1G07620
AT1G08810		AT1G09740		AT1G07650
AT1G08880		AT1G09940		AT1G07720
AT1G08920		AT1G10410		AT1G08180
AT1G09000		AT1G11125		AT1G08230
AT1G09200		AT1G11310		AT1G08320
AT1G09220		AT1G11330		AT1G08465
AT1G09450		AT1G11350		AT1G08470
AT1G09460		AT1G11410		AT1G08500
AT1G09470		AT1G11530		AT1G08510
AT1G09812		AT1G11735		AT1G08810
AT1G09815		AT1G12110		AT1G08900
AT1G09830		AT1G12240		AT1G08920
AT1G09950		AT1G12330		AT1G08930
AT1G10060		AT1G12880		AT1G08940
AT1G10417		AT1G12950		AT1G09250
AT1G10470		AT1G13080		AT1G09310
AT1G10520		AT1G13090		AT1G09470
AT1G10538		AT1G13130		AT1G09560
AT1G10540		AT1G13210		AT1G09740
AT1G10710		AT1G14040		AT1G09780
AT1G10750		AT1G14240		AT1G09794
AT1G10780		AT1G14540		AT1G09970
AT1G10930		AT1G14720		AT1G10060
AT1G11080		AT1G14780		AT1G10120
AT1G11160		AT1G14790		AT1G10200
AT1G11220		AT1G15380		AT1G10370
AT1G11320		AT1G15400		AT1G10640
AT1G11420		AT1G16130		AT1G10670
AT1G11800		AT1G16140		AT1G10690
AT1G11850		AT1G16180		AT1G10990
AT1G11925		AT1G16670		AT1G11120
AT1G11950		AT1G17420		AT1G11125
AT1G12570		AT1G17744		AT1G11310
AT1G12845		AT1G17745		AT1G11350
AT1G12860		AT1G18570		AT1G11410
AT1G12980		AT1G18870		AT1G11530
AT1G13030		AT1G18890		AT1G11545
AT1G13040		AT1G19020		AT1G11735
AT1G13230		AT1G19025		AT1G11755
AT1G13330		AT1G19030		AT1G11840
AT1G13370		AT1G19180		AT1G11850
AT1G13800		AT1G19310		AT1G12020
AT1G13970		AT1G19380		AT1G12060
AT1G14080		AT1G19570		AT1G12110
AT1G14180		AT1G19660		AT1G12210
AT1G14600		AT1G19770		AT1G12230
AT1G14630		AT1G20450		AT1G12240
AT1G14760		AT1G20620		AT1G12550
AT1G14900		AT1G21000		AT1G12570
AT1G14920		AT1G21010		AT1G12845
AT1G15310		AT1G21100		AT1G12860
AT1G15330		AT1G21120		AT1G12880
AT1G15570		AT1G21130		AT1G12900
AT1G15660		AT1G21320		AT1G13110
AT1G15840		AT1G21380		AT1G13130
AT1G16070		AT1G21400		AT1G13230
AT1G16330		AT1G22180		AT1G13930
AT1G16510		AT1G22190		AT1G13970
AT1G16630		AT1G22330		AT1G14040
AT1G16770		AT1G22360		AT1G14240
AT1G16960		AT1G22440		AT1G14280
AT1G17460		AT1G22885		AT1G14345
AT1G17480		AT1G22900		AT1G14370
AT1G17920		AT1G22910		AT1G14430
AT1G18090		AT1G23020		AT1G14440
AT1G18100		AT1G23050		AT1G14600
AT1G18250		AT1G23080		AT1G14780
AT1G18370		AT1G23390		AT1G15260
AT1G18710		AT1G23550		AT1G15360
AT1G19040		AT1G24145		AT1G15400
AT1G19440		AT1G24880		AT1G16060
AT1G19650		AT1G25098		AT1G16130
AT1G19780		AT1G25220		AT1G16140
AT1G19790		AT1G25275		AT1G16510
AT1G19840		AT1G25390		AT1G16750
AT1G20060		AT1G26380		AT1G16930
AT1G20090		AT1G26770		AT1G16960
AT1G20570		AT1G26800		AT1G17147
AT1G20590		AT1G26930		AT1G17744
AT1G20610		AT1G26960		AT1G17745
AT1G20640		AT1G27100		AT1G17840
AT1G20720		AT1G27620		AT1G17960
AT1G20850		AT1G28230		AT1G18250
AT1G20930		AT1G28370		AT1G18570
AT1G21090		AT1G29025		AT1G18870
AT1G21190		AT1G29670		AT1G19020
AT1G21670		AT1G29680		AT1G19025
AT1G21810		AT1G29720		AT1G19540
AT1G22110		AT1G29930		AT1G19570
AT1G22570		AT1G30135		AT1G19620
AT1G22985		AT1G30190		AT1G19650
AT1G23170		AT1G30320		AT1G19770
AT1G23340		AT1G30740		AT1G19910
AT1G23450		AT1G30750		AT1G19940
AT1G23790		AT1G30755		AT1G19950
AT1G23850		AT1G30757		AT1G19960
AT1G24070		AT1G30760		AT1G20010
AT1G24090		AT1G30800		AT1G20225
AT1G24260		AT1G31040		AT1G20490
AT1G24400		AT1G31540		AT1G20620
AT1G24590		AT1G31550		AT1G20640
AT1G25425		AT1G31820		AT1G20840
AT1G25530		AT1G32350		AT1G20850
AT1G25550		AT1G32520		AT1G21000
AT1G25580		AT1G32540		AT1G21100
AT1G26310		AT1G32790		AT1G21110
AT1G26330		AT1G32920		AT1G21120
AT1G26540		AT1G32960		AT1G21130
AT1G26760		AT1G33590		AT1G21270
AT1G26780		AT1G33600		AT1G21326
AT1G26840		AT1G33610		AT1G21460
AT1G26890		AT1G33800		AT1G21520
AT1G27660		AT1G34460		AT1G21540
AT1G27880		AT1G35170		AT1G21910
AT1G28010		AT1G35180		AT1G22330
AT1G28400		AT1G35270		AT1G22350
AT1G28550		AT1G35290		AT1G22360
AT1G28710		AT1G35420		AT1G22380
AT1G29030		AT1G35430		AT1G22430
AT1G29160		AT1G36770		AT1G22570
AT1G29540		AT1G42990		AT1G22640
AT1G29630		AT1G43910		AT1G22710
AT1G29660		AT1G44170		AT1G22740
AT1G30370		AT1G44180		AT1G22885
AT1G30490		AT1G44575		AT1G22890
AT1G30570		AT1G45545		AT1G22910
AT1G30680		AT1G47128		AT1G22990
AT1G30870		AT1G48742		AT1G23020
AT1G30935		AT1G48750		AT1G23080
AT1G30950		AT1G48760		AT1G23090
AT1G31280		AT1G50440		AT1G23590
AT1G31580		AT1G50640		AT1G23800
AT1G31690		AT1G51700		AT1G24020
AT1G31760		AT1G52030		AT1G24150
AT1G31840		AT1G52040		AT1G24400
AT1G32170		AT1G52200		AT1G25275
AT1G32172		AT1G52410		AT1G25340
AT1G32440		AT1G52890		AT1G25370
AT1G32740		AT1G53080		AT1G25390
AT1G33170		AT1G53160		AT1G25400
AT1G33240		AT1G53180		AT1G25425
AT1G33500		AT1G53210		AT1G25550
AT1G33700		AT1G53430		AT1G26190
AT1G33760		AT1G53470		AT1G26208
AT1G33790		AT1G53580		AT1G26210
AT1G33811		AT1G53625		AT1G26560
AT1G33930		AT1G54030		AT1G26600
AT1G34355		AT1G54410		AT1G26730
AT1G34580		AT1G55360		AT1G26780
AT1G35280		AT1G55365		AT1G26850
AT1G35530		AT1G55450		AT1G26920
AT1G35560		AT1G55670		AT1G26945
AT1G35730		AT1G56060		AT1G26960
AT1G35750		AT1G56520		AT1G27020
AT1G35780		AT1G56540		AT1G27360
AT1G36060		AT1G56660		AT1G27370
AT1G36940		AT1G58225		AT1G27940
AT1G37130		AT1G58290		AT1G27980
AT1G37140		AT1G58320		AT1G28010
AT1G44110		AT1G58370		AT1G28130
AT1G44900		AT1G58390		AT1G28230
AT1G44940		AT1G58400		AT1G28570
AT1G44941		AT1G58602		AT1G28580
AT1G45130		AT1G58848		AT1G28600
AT1G46264		AT1G59218		AT1G28610
AT1G47480		AT1G59620		AT1G28650
AT1G47670		AT1G59640		AT1G28670
AT1G47760		AT1G59650		AT1G29025
AT1G47870		AT1G59710		AT1G29160
AT1G47980		AT1G59720		AT1G29195
AT1G48460		AT1G59780		AT1G29240
AT1G48560		AT1G59865		AT1G29280
AT1G48605		AT1G59870		AT1G29290
AT1G48870		AT1G60160		AT1G29395
AT1G49410		AT1G60190		AT1G29470
AT1G49475		AT1G60630		AT1G29500
AT1G49510		AT1G60870		AT1G29660
AT1G49520		AT1G61255		AT1G29670
AT1G49530		AT1G61260		AT1G29720
AT1G49620		AT1G61520		AT1G30190
AT1G49780		AT1G61550		AT1G30280
AT1G49830		AT1G61560		AT1G30282
AT1G49870		AT1G61890		AT1G30330
AT1G49910		AT1G62035		AT1G30370
AT1G49920		AT1G62200		AT1G30570
AT1G49938		AT1G62290		AT1G30650
AT1G49940		AT1G62310		AT1G30730
AT1G49952		AT1G62540		AT1G30750
AT1G49990		AT1G62660		AT1G30755
AT1G50240		AT1G62790		AT1G30757
AT1G50420		AT1G62975		AT1G30760
AT1G50490		AT1G63360		AT1G30814
AT1G51055		AT1G63720		AT1G30950
AT1G51060		AT1G63840		AT1G31040
AT1G51130		AT1G64065		AT1G31540
AT1G51220		AT1G64110		AT1G31550
AT1G51405		AT1G64280		AT1G31690
AT1G51805		AT1G64380		AT1G31812
AT1G51830		AT1G64640		AT1G31830
AT1G51950		AT1G64810		AT1G31935
AT1G51960		AT1G64970		AT1G31983
AT1G52150		AT1G64980		AT1G32060
AT1G52260		AT1G65180		AT1G32080
AT1G52290		AT1G65190		AT1G32240
AT1G52530		AT1G65250		AT1G32440
AT1G52700		AT1G65690		AT1G32470
AT1G53070		AT1G65970		AT1G32540
AT1G53100		AT1G66080		AT1G32780
AT1G53140		AT1G66160		AT1G33080
AT1G53230		AT1G66280		AT1G33170
AT1G53233		AT1G66725		AT1G33240
AT1G53250		AT1G66760		AT1G33470
AT1G53490		AT1G66880		AT1G33560
AT1G53700		AT1G67195		AT1G33590
AT1G53860		AT1G67260		AT1G33610
AT1G54200		AT1G67470		AT1G33760
AT1G54385		AT1G67560		AT1G33811
AT1G54560		AT1G67590		AT1G33930
AT1G54690		AT1G67750		AT1G34245
AT1G54960		AT1G67850		AT1G34340
AT1G55200		AT1G68470		AT1G34580
AT1G55330		AT1G68530		AT1G34640
AT1G55500		AT1G68945		AT1G34750
AT1G55610		AT1G69550		AT1G34760
AT1G55740		AT1G69690		AT1G35180
AT1G55800		AT1G69780		AT1G35190
AT1G55830		AT1G69810		AT1G35210
AT1G55915		AT1G69820		AT1G35230
AT1G55980		AT1G69920		AT1G35290
AT1G56020		AT1G69930		AT1G35460
AT1G56040		AT1G70160		AT1G35513
AT1G57820		AT1G70170		AT1G35560
AT1G58050		AT1G70300		AT1G35720
AT1G58210		AT1G70520		AT1G35730
AT1G58310		AT1G70640		AT1G35750
AT1G58340		AT1G70690		AT1G35910
AT1G59540		AT1G71695		AT1G36060
AT1G59550		AT1G71880		AT1G36160
AT1G60390		AT1G72130		AT1G41830
AT1G60460		AT1G72260		AT1G42550
AT1G60760		AT1G72280		AT1G42990
AT1G60930		AT1G72416		AT1G43800
AT1G61000		AT1G72700		AT1G44100
AT1G61415		AT1G72910		AT1G44160
AT1G61420		AT1G72930		AT1G44170
AT1G61440		AT1G73130		AT1G44510
AT1G61450		AT1G73540		AT1G44575
AT1G61500		AT1G73680		AT1G44760
AT1G61660		AT1G73890		AT1G45010
AT1G62010		AT1G74020		AT1G45063
AT1G62110		AT1G74100		AT1G45145
AT1G62150		AT1G74410		AT1G45191
AT1G62360		AT1G74650		AT1G46264
AT1G62480		AT1G75880		AT1G47128
AT1G62520		AT1G75890		AT1G47670
AT1G62950		AT1G75891		AT1G48100
AT1G63100		AT1G75900		AT1G48660
AT1G63160		AT1G76360		AT1G48750
AT1G63180		AT1G76410		AT1G48760
AT1G63660		AT1G77210		AT1G49000
AT1G63855		AT1G77280		AT1G49410
AT1G64060		AT1G77520		AT1G49475
AT1G64100		AT1G77760		AT1G49510
AT1G64240		AT1G78070		AT1G49520
AT1G64250		AT1G78265		AT1G49750
AT1G64255		AT1G78270		AT1G50110
AT1G64780		AT1G78340		AT1G50630
AT1G64960		AT1G78460		AT1G51040
AT1G65150		AT1G78490		AT1G51170
AT1G65380		AT1G78670		AT1G51220
AT1G65470		AT1G78680		AT1G51405
AT1G65490		AT1G78700		AT1G51500
AT1G65620		AT1G78830		AT1G51805
AT1G65630		AT1G79180		AT1G51830
AT1G65710		AT1G79245		AT1G52000
AT1G65780		AT1G79330		AT1G52030
AT1G65810		AT1G79520		AT1G52040
AT1G65900		AT1G80380		AT1G52190
AT1G65910		AT1G80420		AT1G52200
AT1G66050		AT2G01180		AT1G52220
AT1G66540		AT2G01670		AT1G52290
AT1G66620		AT2G01680		AT1G52400
AT1G66890		AT2G02000		AT1G52770
AT1G66940		AT2G02010		AT1G52827
AT1G67035		AT2G02100		AT1G52855
AT1G67040		AT2G02850		AT1G52880
AT1G67180		AT2G03972		AT1G52910
AT1G67320		AT2G03980		AT1G53060
AT1G67370		AT2G04080		AT1G53080
AT1G67480		AT2G05310		AT1G53160
AT1G67623		AT2G05380		AT1G53180
AT1G67626		AT2G07689		AT1G53230
AT1G67630		AT2G07696		AT1G53233
AT1G67770		AT2G07698		AT1G53340
AT1G67780		AT2G07706		AT1G53625
AT1G68120		AT2G07708		AT1G54030
AT1G68130		AT2G07712		AT1G54040
AT1G68185		AT2G07727		AT1G54410
AT1G68330		AT2G07734		AT1G54780
AT1G68780		AT2G07783		AT1G55260
AT1G69040		AT2G07811		AT1G55330
AT1G69120		AT2G10440		AT1G55450
AT1G69160		AT2G10760		AT1G55546
AT1G69400		AT2G11310		AT1G55550
AT1G69440		AT2G11520		AT1G55580
AT1G69490		AT2G13290		AT1G55690
AT1G69710		AT2G14080		AT1G55740
AT1G69770		AT2G15050		AT1G56150
AT1G70130		AT2G15060		AT1G56190
AT1G70430		AT2G15080		AT1G56240
AT1G70460		AT2G15320		AT1G56242
AT1G70550		AT2G15760		AT1G56250
AT1G70560		AT2G16630		AT1G56540
AT1G70920		AT2G16895		AT1G56580
AT1G70940		AT2G17280		AT1G56600
AT1G70950		AT2G17450		AT1G56700
AT1G71250		AT2G17540		AT1G57750
AT1G71260		AT2G17710		AT1G57990
AT1G71691		AT2G17840		AT1G58270
AT1G71760		AT2G18210		AT1G58360
AT1G71850		AT2G18350		AT1G58390
AT1G71870		AT2G18500		AT1G58420
AT1G72040		AT2G18550		AT1G58430
AT1G72070		AT2G18660		AT1G58460
AT1G72250		AT2G18670		AT1G59620
AT1G72630		AT2G18690		AT1G59710
AT1G72670		AT2G18735		AT1G60000
AT1G72720		AT2G19130		AT1G60190
AT1G72800		AT2G20370		AT1G60610
AT1G73360		AT2G20560		AT1G60783
AT1G73590		AT2G20562		AT1G60810
AT1G73640		AT2G20630		AT1G60870
AT1G73690		AT2G20960		AT1G61255
AT1G73850		AT2G20970		AT1G61260
AT1G74150		AT2G21120		AT1G61820
AT1G74160		AT2G21510		AT1G62300
AT1G74190		AT2G21830		AT1G62540
AT1G74890		AT2G22000		AT1G62560
AT1G75040		AT2G22420		AT1G62660
AT1G75150		AT2G22500		AT1G62770
AT1G75500		AT2G22660		AT1G62790
AT1G75520		AT2G22880		AT1G62975
AT1G75710		AT2G22890		AT1G63030
AT1G75730		AT2G22920		AT1G63180
AT1G75920		AT2G22970		AT1G63220
AT1G76090		AT2G23000		AT1G63350
AT1G76110		AT2G23270		AT1G63360
AT1G76310		AT2G23550		AT1G63420
AT1G76420		AT2G23610		AT1G63710
AT1G76520		AT2G23680		AT1G63980
AT1G76530		AT2G24040		AT1G63990
AT1G76540		AT2G24180		AT1G64065
AT1G76550		AT2G24600		AT1G64400
AT1G76560		AT2G25200		AT1G64590
AT1G76590		AT2G25735		AT1G64610
AT1G76640		AT2G25850		AT1G64640
AT1G76740		AT2G26190		AT1G64680
AT1G76780		AT2G26390		AT1G64690
AT1G76892		AT2G26560		AT1G64710
AT1G77110		AT2G26570		AT1G64970
AT1G77235		AT2G26975		AT1G64980
AT1G77320		AT2G27220		AT1G65060
AT1G77410		AT2G27310		AT1G65190
AT1G77450		AT2G27360		AT1G65250
AT1G77640		AT2G27385		AT1G65380
AT1G77720		AT2G27390		AT1G65450
AT1G77860		AT2G27830		AT1G65490
AT1G78370		AT2G28085		AT1G65590
AT1G78430		AT2G28500		AT1G65620
AT1G78770		AT2G28570		AT1G65690
AT1G78780		AT2G28840		AT1G65810
AT1G78865		AT2G28890		AT1G65820
AT1G78950		AT2G29150		AT1G65900
AT1G78955		AT2G29450		AT1G65960
AT1G79360		AT2G29660		AT1G65970
AT1G79470		AT2G29670		AT1G66190
AT1G79640		AT2G29720		AT1G66725
AT1G80080		AT2G29995		AT1G66880
AT1G80100		AT2G30360		AT1G66910
AT1G80190		AT2G30362		AT1G66940
AT1G80200		AT2G30500		AT1G66950
AT1G80370		AT2G30550		AT1G66970
AT1G80450		AT2G31090		AT1G67050
AT1G80580		AT2G31160		AT1G67090
AT1G80590		AT2G31880		AT1G67265
AT1G80710		AT2G31890		AT1G67360
AT1G80760		AT2G31990		AT1G67480
AT2G01008		AT2G32030		AT1G67730
AT2G01210		AT2G32690		AT1G67750
AT2G01420		AT2G33060		AT1G67850
AT2G01505		AT2G33380		AT1G67920
AT2G01630		AT2G33510		AT1G68470
AT2G01818		AT2G33580		AT1G68490
AT2G01905		AT2G34620		AT1G68500
AT2G01940		AT2G34650		AT1G68530
AT2G02060		AT2G34810		AT1G68540
AT2G02061		AT2G34910		AT1G68585
AT2G02150		AT2G35260		AT1G68700
AT2G02350		AT2G35290		AT1G68710
AT2G02450		AT2G35300		AT1G68765
AT2G02540		AT2G35700		AT1G68780
AT2G02720		AT2G35710		AT1G68800
AT2G02820		AT2G35960		AT1G69040
AT2G03090		AT2G36080		AT1G69160
AT2G03110		AT2G36145		AT1G69320
AT2G03260		AT2G36430		AT1G69440
AT2G03710		AT2G36590		AT1G69450
AT2G03770		AT2G36950		AT1G69550
AT2G04235		AT2G37040		AT1G69600
AT2G04570		AT2G37640		AT1G69690
AT2G05280		AT2G37710		AT1G69720
AT2G05760		AT2G37940		AT1G69780
AT2G05940		AT2G38290		AT1G69810
AT2G06255		AT2G38465		AT1G69850
AT2G07170		AT2G38470		AT1G69920
AT2G07690		AT2G38530		AT1G69930
AT2G12430		AT2G38540		AT1G70160
AT2G14050		AT2G38750		AT1G70550
AT2G14900		AT2G38790		AT1G70690
AT2G15490		AT2G38870		AT1G70830
AT2G15630		AT2G39030		AT1G70850
AT2G16270		AT2G39200		AT1G70890
AT2G16440		AT2G39210		AT1G70920
AT2G16450		AT2G39330		AT1G70940
AT2G16570		AT2G39410		AT1G71050
AT2G16780		AT2G39660		AT1G71520
AT2G16850		AT2G39980		AT1G71695
AT2G17300		AT2G40095		AT1G71697
AT2G17470		AT2G40180		AT1G71866
AT2G17550		AT2G40270		AT1G71880
AT2G17620		AT2G40330		AT1G71970
AT2G17820		AT2G40750		AT1G72070
AT2G17900		AT2G41870		AT1G72110
AT2G17950		AT2G42010		AT1G72150
AT2G18000		AT2G42320		AT1G72260
AT2G18260		AT2G42530		AT1G72416
AT2G18290		AT2G42800		AT1G72450
AT2G18300		AT2G42900		AT1G72470
AT2G18450		AT2G42990		AT1G72600
AT2G18880		AT2G43000		AT1G72610
AT2G19090		AT2G43140		AT1G72630
AT2G19110		AT2G43430		AT1G72920
AT2G19120		AT2G43520		AT1G73550
AT2G19310		AT2G43535		AT1G73590
AT2G19400		AT2G43590		AT1G73680
AT2G19520		AT2G44180		AT1G74020
AT2G19690		AT2G44370		AT1G74650
AT2G20250		AT2G44490		AT1G74670
AT2G20590		AT2G45600		AT1G74890
AT2G20635		AT2G45650		AT1G74910
AT2G20850		AT2G45660		AT1G75030
AT2G20870		AT2G46140		AT1G75040
AT2G20875		AT2G46220		AT1G75050
AT2G21050		AT2G46440		AT1G75240
AT2G21140		AT2G46530		AT1G75410
AT2G21370		AT2G46535		AT1G75680
AT2G21380		AT2G46600		AT1G75710
AT2G21590		AT2G46650		AT1G75730
AT2G21790		AT2G46685		AT1G75750
AT2G21800		AT2G46710		AT1G75890
AT2G22070		AT2G46730		AT1G75891
AT2G22140		AT2G46750		AT1G75900
AT2G22170		AT2G47180		AT1G76020
AT2G22540		AT2G47240		AT1G76240
AT2G22600		AT2G47450		AT1G76360
AT2G22610		AT2G47520		AT1G76410
AT2G22760		AT2G47600		AT1G76420
AT2G22770		AT2G47650		AT1G76520
AT2G22800		AT2G47710		AT1G76550
AT2G23010		AT2G47730		AT1G76620
AT2G23430		AT2G47890		AT1G76878
AT2G23530		AT3G01290		AT1G76880
AT2G23690		AT3G01310		AT1G76890
AT2G24110		AT3G01490		AT1G76892
AT2G24310		AT3G01820		AT1G76930
AT2G24320		AT3G02140		AT1G77200
AT2G24480		AT3G02550		AT1G77210
AT2G24490		AT3G02800		AT1G77330
AT2G24580		AT3G02875		AT1G77520
AT2G24680		AT3G03000		AT1G77760
AT2G24970		AT3G03260		AT1G77870
AT2G25060		AT3G03470		AT1G78020
AT2G25880		AT3G03870		AT1G78260
AT2G26110		AT3G04010		AT1G78570
AT2G26180		AT3G04640		AT1G78580
AT2G26267		AT3G04720		AT1G78670
AT2G26380		AT3G04730		AT1G78760
AT2G26760		AT3G05140		AT1G78820
AT2G27040		AT3G05937		AT1G78830
AT2G27250		AT3G07990		AT1G78850
AT2G27880		AT3G09390		AT1G79110
AT2G27970		AT3G09940		AT1G79360
AT2G28130		AT3G10020		AT1G79700
AT2G28260		AT3G10720		AT1G79910
AT2G28305		AT3G11580		AT1G80050
AT2G28410		AT3G11690		AT1G80080
AT2G28550		AT3G11840		AT1G80280
AT2G28590		AT3G12410		AT1G80440
AT2G28620		AT3G12420		AT1G80580
AT2G28650		AT3G12430		AT2G01170
AT2G28740		AT3G12610		AT2G01180
AT2G28870		AT3G12700		AT2G01340
AT2G29550		AT3G12730		AT2G01420
AT2G29570		AT3G12750		AT2G01505
AT2G29680		AT3G13190		AT2G01520
AT2G29890		AT3G13910		AT2G01630
AT2G29980		AT3G13980		AT2G01660
AT2G30070		AT3G14230		AT2G01670
AT2G30424		AT3G14370		AT2G01940
AT2G30620		AT3G14690		AT2G02010
AT2G30750		AT3G14810		AT2G02060
AT2G30820		AT3G15356		AT2G02061
AT2G30830		AT3G15540		AT2G02100
AT2G30933		AT3G15810		AT2G02450
AT2G31070		AT3G16170		AT2G02540
AT2G31270		AT3G16370		AT2G02850
AT2G31360		AT3G16390		AT2G02950
AT2G31750		AT3G16470		AT2G03090
AT2G32530		AT3G16520		AT2G03530
AT2G32590		AT3G16530		AT2G03710
AT2G32780		AT3G16560		AT2G03760
AT2G32870		AT3G16690		AT2G04080
AT2G32940		AT3G16720		AT2G04450
AT2G33240		AT3G16770		AT2G04570
AT2G33310		AT3G16850		AT2G05160
AT2G33550		AT3G17020		AT2G05380
AT2G33560		AT3G17790		AT2G05715
AT2G33680		AT3G18170		AT2G05914
AT2G33793		AT3G18370		AT2G05990
AT2G33810		AT3G18710		AT2G06255
AT2G33815		AT3G18950		AT2G07677
AT2G33880		AT3G19150		AT2G07689
AT2G34140		AT3G19400		AT2G07698
AT2G34190		AT3G19553		AT2G07707
AT2G34330		AT3G19560		AT2G07712
AT2G34580		AT3G19800		AT2G07715
AT2G34710		AT3G19930		AT2G07723
AT2G34980		AT3G20600		AT2G07734
AT2G35070		AT3G21150		AT2G07783
AT2G35075		AT3G21260		AT2G07826
AT2G35140		AT3G21320		AT2G10405
AT2G35150		AT3G21650		AT2G12460
AT2G35160		AT3G21781		AT2G12462
AT2G35170		AT3G21790		AT2G13290
AT2G35600		AT3G22370		AT2G14080
AT2G35605		AT3G22550		AT2G14900
AT2G36026		AT3G22560		AT2G15050
AT2G36030		AT3G22570		AT2G15070
AT2G36200		AT3G23150		AT2G15320
AT2G36307		AT3G23180		AT2G15580
AT2G36570		AT3G23230		AT2G15830
AT2G37000		AT3G23400		AT2G15970
AT2G37025		AT3G23450		AT2G16060
AT2G37050		AT3G23560		AT2G16210
AT2G37070		AT3G23630		AT2G16280
AT2G37390		AT3G23920		AT2G16630
AT2G37420		AT3G24503		AT2G16700
AT2G37470		AT3G24810		AT2G16730
AT2G37540		AT3G25221		AT2G16740
AT2G37560		AT3G25225		AT2G16750
AT2G37670		AT3G26170		AT2G16990
AT2G37960		AT3G26200		AT2G17040
AT2G37980		AT3G26240		AT2G17230
AT2G38110		AT3G26300		AT2G17280
AT2G38120		AT3G26460		AT2G17300
AT2G38160		AT3G26470		AT2G17450
AT2G38180		AT3G26580		AT2G17470
AT2G38240		AT3G26590		AT2G17540
AT2G38620		AT3G27690		AT2G17550
AT2G38720		AT3G27870		AT2G17630
AT2G38800		AT3G27880		AT2G17780
AT2G38810		AT3G28180		AT2G18120
AT2G39010		AT3G28200		AT2G18210
AT2G39110		AT3G28210		AT2G18270
AT2G39220		AT3G28330		AT2G18280
AT2G39300		AT3G28480		AT2G18290
AT2G39690		AT3G28930		AT2G18300
AT2G39850		AT3G29020		AT2G18350
AT2G39870		AT3G29030		AT2G18500
AT2G40085		AT3G29240		AT2G18660
AT2G40460		AT3G29410		AT2G18670
AT2G40475		AT3G29575		AT2G18690
AT2G40550		AT3G29810		AT2G18880
AT2G40580		AT3G30775		AT2G18890
AT2G40670		AT3G31990		AT2G19110
AT2G40720		AT3G32110		AT2G19310
AT2G40820		AT3G43315		AT2G19450
AT2G41040		AT3G43430		AT2G19460
AT2G41050		AT3G43600		AT2G19980
AT2G41130		AT3G43720		AT2G19990
AT2G41190		AT3G44100		AT2G20142
AT2G41370		AT3G44180		AT2G20562
AT2G41450		AT3G44200		AT2G20630
AT2G41460		AT3G44310		AT2G20870
AT2G41820		AT3G44320		AT2G20875
AT2G41940		AT3G44400		AT2G20950
AT2G41990		AT3G44410		AT2G21140
AT2G42110		AT3G44480		AT2G21540
AT2G42260		AT3G44610		AT2G21830
AT2G42380		AT3G44630		AT2G21850
AT2G42570		AT3G44670		AT2G21880
AT2G42730		AT3G44720		AT2G22170
AT2G42870		AT3G45040		AT2G22230
AT2G42920		AT3G45290		AT2G22660
AT2G42980		AT3G45310		AT2G22800
AT2G44040		AT3G46110		AT2G22920
AT2G44190		AT3G46450		AT2G22930
AT2G44570		AT3G46530		AT2G22970
AT2G44580		AT3G46600		AT2G23000
AT2G44940		AT3G46930		AT2G23010
AT2G44980		AT3G47540		AT2G23130
AT2G45280		AT3G48090		AT2G23270
AT2G45340		AT3G48115		AT2G23430
AT2G45410		AT3G48350		AT2G23610
AT2G45420		AT3G48360		AT2G23760
AT2G45450		AT3G48610		AT2G23770
AT2G45490		AT3G48640		AT2G24070
AT2G45720		AT3G48690		AT2G24180
AT2G45890		AT3G48850		AT2G24270
AT2G46040		AT3G49790		AT2G24580
AT2G46410		AT3G50280		AT2G24790
AT2G46455		AT3G50480		AT2G25000
AT2G46590		AT3G50760		AT2G25130
AT2G46980		AT3G50840		AT2G25190
AT2G47500		AT3G50900		AT2G25220
AT2G47860		AT3G50950		AT2G25260
AT2G47920		AT3G51430		AT2G25540
AT2G48010		AT3G51600		AT2G25735
AT2G48020		AT3G51830		AT2G26560
AT2G48030		AT3G51910		AT2G26570
AT3G01330		AT3G51920		AT2G26690
AT3G01410		AT3G52400		AT2G26700
AT3G01580		AT3G52430		AT2G26740
AT3G01600		AT3G52450		AT2G26910
AT3G01710		AT3G52480		AT2G26975
AT3G01750		AT3G52520		AT2G27220
AT3G01760		AT3G52910		AT2G27250
AT3G02000		AT3G53210		AT2G27360
AT3G02010		AT3G53280		AT2G27385
AT3G02030		AT3G53470		AT2G27830
AT3G02040		AT3G53810		AT2G27880
AT3G02120		AT3G53960		AT2G27920
AT3G02125		AT3G54040		AT2G28085
AT3G02210		AT3G54140		AT2G28160
AT3G02410		AT3G54150		AT2G28200
AT3G02640		AT3G54420		AT2G28260
AT3G02820		AT3G54770		AT2G28410
AT3G02920		AT3G54990		AT2G28500
AT3G02970		AT3G55110		AT2G28570
AT3G02980		AT3G55420		AT2G28610
AT3G03110		AT3G55740		AT2G28710
AT3G03130		AT3G55880		AT2G28840
AT3G03310		AT3G55910		AT2G28900
AT3G03450		AT3G55950		AT2G29330
AT3G03680		AT3G55980		AT2G29360
AT3G03970		AT3G56060		AT2G29720
AT3G04210		AT3G56170		AT2G29730
AT3G04250		AT3G56200		AT2G29980
AT3G04290		AT3G56408		AT2G29995
AT3G04510		AT3G56410		AT2G30010
AT3G04520		AT3G56940		AT2G30070
AT3G04630		AT3G57020		AT2G30420
AT3G04800		AT3G57330		AT2G30424
AT3G04810		AT3G57520		AT2G30432
AT3G04850		AT3G57540		AT2G30520
AT3G04860		AT3G57620		AT2G30550
AT3G04980		AT3G57640		AT2G30570
AT3G05130		AT3G57740		AT2G30770
AT3G05152		AT3G57780		AT2G30820
AT3G05320		AT3G59400		AT2G30930
AT3G05330		AT3G59880		AT2G30990
AT3G05340		AT3G60490		AT2G31070
AT3G05480		AT3G60520		AT2G31360
AT3G05630		AT3G61150		AT2G31380
AT3G05640		AT3G61550		AT2G31390
AT3G05740		AT3G61890		AT2G31570
AT3G05820		AT3G62150		AT2G31880
AT3G06030		AT3G63450		AT2G31890
AT3G06070		AT4G00050		AT2G31990
AT3G06120		AT4G00150		AT2G32030
AT3G06640		AT4G00180		AT2G32080
AT3G06690		AT4G00305		AT2G32150
AT3G06710		AT4G00330		AT2G32160
AT3G06740		AT4G00360		AT2G32560
AT3G06750		AT4G00400		AT2G32580
AT3G06770		AT4G00893		AT2G32690
AT3G06778		AT4G00950		AT2G32720
AT3G06840		AT4G00960		AT2G32800
AT3G06890		AT4G01026		AT2G32990
AT3G07130		AT4G01030		AT2G33060
AT3G07150		AT4G01070		AT2G33310
AT3G07290		AT4G01250		AT2G33380
AT3G07320		AT4G01360		AT2G33470
AT3G07350		AT4G01410		AT2G33480
AT3G07540		AT4G01525		AT2G33570
AT3G08943		AT4G01540		AT2G33710
AT3G08947		AT4G01700		AT2G33810
AT3G09040		AT4G01720		AT2G33815
AT3G09070		AT4G01950		AT2G33880
AT3G09080		AT4G02340		AT2G34170
AT3G09190		AT4G02360		AT2G34500
AT3G09260		AT4G02405		AT2G34510
AT3G09430		AT4G02420		AT2G34585
AT3G09480		AT4G03070		AT2G34810
AT3G09660		AT4G03190		AT2G34960
AT3G09730		AT4G03420		AT2G35260
AT3G09790		AT4G04402		AT2G35290
AT3G10100		AT4G04750		AT2G35300
AT3G10180		AT4G04955		AT2G35370
AT3G10310		AT4G05010		AT2G35470
AT3G10400		AT4G05053		AT2G35700
AT3G10530		AT4G05590		AT2G35820
AT3G10690		AT4G08150		AT2G35859
AT3G10880		AT4G08555		AT2G35860
AT3G11040		AT4G08850		AT2G35930
AT3G11490		AT4G09160		AT2G35940
AT3G11520		AT4G09760		AT2G35945
AT3G11600		AT4G10040		AT2G35960
AT3G12060		AT4G10220		AT2G36080
AT3G12170		AT4G10270		AT2G36430
AT3G12500		AT4G10380		AT2G36590
AT3G12502		AT4G10770		AT2G36870
AT3G12710		AT4G10990		AT2G36880
AT3G12770		AT4G11000		AT2G37040
AT3G12830		AT4G11070		AT2G37100
AT3G12870		AT4G11170		AT2G37300
AT3G12920		AT4G11470		AT2G37540
AT3G13000		AT4G12080		AT2G37640
AT3G13130		AT4G12090		AT2G37710
AT3G13160		AT4G12250		AT2G38090
AT3G13170		AT4G12290		AT2G38110
AT3G13380		AT4G12690		AT2G38120
AT3G13420		AT4G12730		AT2G38180
AT3G13520		AT4G13530		AT2G38290
AT3G13600		AT4G14220		AT2G38360
AT3G13640		AT4G14440		AT2G38530
AT3G13690		AT4G14450		AT2G38540
AT3G13840		AT4G14550		AT2G38750
AT3G14190		AT4G14746		AT2G38760
AT3G14210		AT4G15440		AT2G38790
AT3G14570		AT4G15920		AT2G38860
AT3G14740		AT4G15975		AT2G38995
AT3G14760		AT4G16146		AT2G39010
AT3G14870		AT4G16190		AT2G39210
AT3G14890		AT4G16690		AT2G39220
AT3G14900		AT4G16770		AT2G39330
AT3G14940		AT4G16860		AT2G39350
AT3G15030		AT4G16890		AT2G39450
AT3G15060		AT4G16950		AT2G39690
AT3G15170		AT4G17098		AT2G40008
AT3G15300		AT4G17100		AT2G40085
AT3G15550		AT4G17460		AT2G40095
AT3G15570		AT4G17800		AT2G40100
AT3G15604		AT4G17840		AT2G40110
AT3G15605		AT4G18020		AT2G40130
AT3G15720		AT4G18070		AT2G40180
AT3G15820		AT4G18195		AT2G40260
AT3G15950		AT4G18197		AT2G40330
AT3G15990		AT4G18205		AT2G40460
AT3G16160		AT4G18210		AT2G40475
AT3G16240		AT4G18220		AT2G40610
AT3G16330		AT4G18250		AT2G40670
AT3G16340		AT4G18530		AT2G40820
AT3G16420		AT4G18540		AT2G40880
AT3G16430		AT4G18880		AT2G41040
AT3G16450		AT4G19030		AT2G41090
AT3G16500		AT4G19410		AT2G41190
AT3G16650		AT4G19510		AT2G41312
AT3G16730		AT4G19520		AT2G41330
AT3G17070		AT4G19880		AT2G41370
AT3G17110		AT4G19970		AT2G41660
AT3G17120		AT4G20260		AT2G41820
AT3G17130		AT4G20725		AT2G41830
AT3G17185		AT4G20780		AT2G41870
AT3G17200		AT4G20830		AT2G41940
AT3G17290		AT4G21400		AT2G42200
AT3G17340		AT4G21570		AT2G42320
AT3G17360		AT4G21830		AT2G42380
AT3G17420		AT4G21870		AT2G42570
AT3G17460		AT4G21926		AT2G42690
AT3G17580		AT4G21930		AT2G42800
AT3G17600		AT4G22030		AT2G42870
AT3G17680		AT4G22580		AT2G42900
AT3G17690		AT4G22690		AT2G42990
AT3G18240		AT4G22710		AT2G43140
AT3G18280		AT4G22780		AT2G43510
AT3G18524		AT4G23250		AT2G43530
AT3G18550		AT4G23320		AT2G43535
AT3G18560		AT4G23680		AT2G43550
AT3G18630		AT4G23810		AT2G43590
AT3G18730		AT4G23870		AT2G43870
AT3G19050		AT4G23880		AT2G43910
AT3G19184		AT4G23920		AT2G44160
AT3G19210		AT4G24370		AT2G44210
AT3G19450		AT4G24380		AT2G44230
AT3G19590		AT4G24510		AT2G44490
AT3G19595		AT4G24570		AT2G44570
AT3G19720		AT4G24670		AT2G44940
AT3G20150		AT4G25030		AT2G45050
AT3G20240		AT4G25300		AT2G45190
AT3G20260		AT4G25430		AT2G45340
AT3G20370		AT4G25830		AT2G45450
AT3G20395		AT4G25850		AT2G45470
AT3G20420		AT4G25900		AT2G45560
AT3G20440		AT4G25940		AT2G45600
AT3G20460		AT4G26070		AT2G45650
AT3G20470		AT4G26770		AT2G45660
AT3G20475		AT4G26790		AT2G45720
AT3G20490		AT4G26795		AT2G45750
AT3G20670		AT4G27290		AT2G45890
AT3G20680		AT4G27710		AT2G46140
AT3G20860		AT4G27740		AT2G46250
AT3G21230		AT4G27810		AT2G46330
AT3G21420		AT4G28290		AT2G46535
AT3G21560		AT4G28350		AT2G46710
AT3G21680		AT4G28485		AT2G46720
AT3G22104		AT4G28490		AT2G46870
AT3G22142		AT4G28680		AT2G47240
AT3G22183		AT4G29050		AT2G47370
AT3G22400		AT4G29140		AT2G47890
AT3G22410		AT4G29220		AT2G48030
AT3G22450		AT4G29310		AT3G01080
AT3G22460		AT4G29670		AT3G01140
AT3G22750		AT4G30060		AT3G01142
AT3G22760		AT4G30140		AT3G01290
AT3G22880		AT4G30210		AT3G01490
AT3G22910		AT4G30650		AT3G01500
AT3G23160		AT4G30660		AT3G01550
AT3G23370		AT4G30662		AT3G01600
AT3G23430		AT4G30780		AT3G01860
AT3G23670		AT4G30960		AT3G02140
AT3G23730		AT4G31500		AT3G02170
AT3G23740		AT4G31650		AT3G02250
AT3G23890		AT4G31690		AT3G02515
AT3G23930		AT4G31860		AT3G02570
AT3G23950		AT4G31950		AT3G03470
AT3G24140		AT4G32105		AT3G03550
AT3G24320		AT4G32190		AT3G03770
AT3G24330		AT4G32890		AT3G03780
AT3G24332		AT4G32940		AT3G03870
AT3G24340		AT4G33180		AT3G04090
AT3G24495		AT4G33220		AT3G04110
AT3G25100		AT4G33565		AT3G04120
AT3G25550		AT4G33660		AT3G04210
AT3G25560		AT4G33950		AT3G04290
AT3G25620		AT4G34180		AT3G04440
AT3G25640		AT4G34480		AT3G04630
AT3G25670		AT4G34630		AT3G04730
AT3G25710		AT4G34680		AT3G04810
AT3G25760		AT4G34810		AT3G05020
AT3G25905		AT4G34920		AT3G05400
AT3G25980		AT4G34940		AT3G05630
AT3G25990		AT4G35190		AT3G06035
AT3G26050		AT4G35510		AT3G06070
AT3G26120		AT4G35600		AT3G06100
AT3G26960		AT4G36030		AT3G06120
AT3G27060		AT4G36032		AT3G06130
AT3G27130		AT4G36220		AT3G06750
AT3G27330		AT4G36500		AT3G06770
AT3G27360		AT4G36670		AT3G06778
AT3G27400		AT4G37030		AT3G06840
AT3G27520		AT4G37310		AT3G07010
AT3G27640		AT4G37320		AT3G07130
AT3G27650		AT4G37470		AT3G07320
AT3G27660		AT4G37553		AT3G07460
AT3G27730		AT4G37890		AT3G07470
AT3G27920		AT4G37895		AT3G08030
AT3G28040		AT4G38060		AT3G09820
AT3G28150		AT4G38340		AT3G10000
AT3G28380		AT4G38410		AT3G10280
AT3G28600		AT4G38420		AT3G10340
AT3G29380		AT4G38545		AT3G10450
AT3G29760		AT4G38550		AT3G10525
AT3G29770		AT4G38560		AT3G10570
AT3G30180		AT4G39030		AT3G10940
AT3G30805		AT4G39340		AT3G10960
AT3G32980		AT4G39510		AT3G11040
AT3G41762		AT4G39670		AT3G11150
AT3G42660		AT4G39950		AT3G11480
AT3G43210		AT4G40065		AT3G11580
AT3G43960		AT4G40080		AT3G11600
AT3G44050		AT5G01750		AT3G11770
AT3G44060		AT5G01830		AT3G11780
AT3G44550		AT5G01880		AT3G11840
AT3G44560		AT5G02020		AT3G12110
AT3G44690		AT5G02230		AT3G12410
AT3G44730		AT5G02560		AT3G12610
AT3G44765		AT5G02620		AT3G12700
AT3G44770		AT5G02630		AT3G12740
AT3G44790		AT5G02790		AT3G12830
AT3G45000		AT5G03380		AT3G12900
AT3G45230		AT5G04340		AT3G12910
AT3G45610		AT5G04490		AT3G12920
AT3G45870		AT5G04530		AT3G12930
AT3G45930		AT5G04770		AT3G13277
AT3G45970		AT5G04930		AT3G13410
AT3G45980		AT5G05140		AT3G13433
AT3G46030		AT5G05300		AT3G13640
AT3G46080		AT5G05420		AT3G13690
AT3G46320		AT5G05730		AT3G13720
AT3G46500		AT5G06510		AT3G13790
AT3G46614		AT5G06520		AT3G13810
AT3G46616		AT5G06530		AT3G13840
AT3G46650		AT5G06570		AT3G13910
AT3G46870		AT5G06650		AT3G13980
AT3G46910		AT5G06760		AT3G14067
AT3G46940		AT5G07040		AT3G14220
AT3G47010		AT5G07050		AT3G14310
AT3G47295		AT5G07250		AT3G14560
AT3G47420		AT5G07770		AT3G14760
AT3G47460		AT5G07820		AT3G14810
AT3G47750		AT5G08000		AT3G14850
AT3G48150		AT5G08185		AT3G14870
AT3G48160		AT5G08240		AT3G15020
AT3G48185		AT5G09760		AT3G15030
AT3G48200		AT5G11242		AT3G15170
AT3G48210		AT5G11250		AT3G15270
AT3G48460		AT5G12890		AT3G15356
AT3G48580		AT5G13200		AT3G15540
AT3G48720		AT5G13750		AT3G15720
AT3G48770		AT5G14370		AT3G15810
AT3G48900		AT5G15130		AT3G15820
AT3G49080		AT5G15160		AT3G16130
AT3G49240		AT5G15230		AT3G16175
AT3G49260		AT5G15580		AT3G16180
AT3G49410		AT5G15930		AT3G16240
AT3G49650		AT5G15960		AT3G16370
AT3G49668		AT5G15970		AT3G16470
AT3G49670		AT5G17170		AT3G16500
AT3G49740		AT5G17350		AT3G16520
AT3G49830		AT5G17460		AT3G16530
AT3G49940		AT5G17780		AT3G16570
AT3G50040		AT5G17810		AT3G16650
AT3G50070		AT5G18130		AT3G16690
AT3G50170		AT5G18150		AT3G16770
AT3G50240		AT5G18170		AT3G16850
AT3G50410		AT5G18310		AT3G17020
AT3G50660		AT5G18490		AT3G17050
AT3G50700		AT5G19100		AT3G17070
AT3G51060		AT5G19230		AT3G17100
AT3G51230		AT5G19240		AT3G17120
AT3G51280		AT5G19250		AT3G17180
AT3G51720		AT5G20050		AT3G17185
AT3G51740		AT5G20260		AT3G17380
AT3G51930		AT5G20270		AT3G17580
AT3G52060		AT5G20400		AT3G17640
AT3G52110		AT5G20480		AT3G18080
AT3G52115		AT5G22540		AT3G18370
AT3G52340		AT5G22545		AT3G18490
AT3G52525		AT5G22740		AT3G18560
AT3G52540		AT5G23950		AT3G18710
AT3G52630		AT5G24080		AT3G18830
AT3G52770		AT5G24110		AT3G18980
AT3G52840		AT5G24140		AT3G19010
AT3G52870		AT5G24165		AT3G19150
AT3G53380		AT5G24530		AT3G19370
AT3G53450		AT5G24735		AT3G19400
AT3G53600		AT5G24770		AT3G19450
AT3G53620		AT5G24780		AT3G19553
AT3G53650		AT5G24810		AT3G19930
AT3G53680		AT5G24860		AT3G20075
AT3G53730		AT5G24910		AT3G20260
AT3G53900		AT5G25250		AT3G20460
AT3G53940		AT5G25610		AT3G20470
AT3G53980		AT5G25770		AT3G20860
AT3G54060		AT5G25890		AT3G20940
AT3G54180		AT5G26030		AT3G20960
AT3G54560		AT5G26230		AT3G21190
AT3G54625		AT5G26290		AT3G21690
AT3G54630		AT5G26920		AT3G21750
AT3G54710		AT5G27730		AT3G21950
AT3G54750		AT5G27930		AT3G22070
AT3G54870		AT5G28340		AT3G22072
AT3G55060		AT5G28610		AT3G22104
AT3G55210		AT5G28630		AT3G22120
AT3G55500		AT5G35370		AT3G22160
AT3G55550		AT5G35460		AT3G22400
AT3G55560		AT5G35735		AT3G22410
AT3G55660		AT5G35796		AT3G22540
AT3G56100		AT5G35940		AT3G22550
AT3G56330		AT5G36160		AT3G22560
AT3G56470		AT5G36925		AT3G22750
AT3G56480		AT5G37300		AT3G22760
AT3G56540		AT5G37740		AT3G22880
AT3G56870		AT5G38010		AT3G22960
AT3G56920		AT5G38030		AT3G23030
AT3G57010		AT5G38240		AT3G23050
AT3G57040		AT5G38310		AT3G23090
AT3G57060		AT5G38340		AT3G23280
AT3G57130		AT5G38700		AT3G23290
AT3G57200		AT5G38990		AT3G23340
AT3G57440		AT5G39020		AT3G23410
AT3G57670		AT5G39030		AT3G23430
AT3G57860		AT5G39050		AT3G23450
AT3G57870		AT5G39090		AT3G23600
AT3G57980		AT5G39670		AT3G23630
AT3G58270		AT5G39760		AT3G23730
AT3G58650		AT5G40060		AT3G23810
AT3G58770		AT5G40170		AT3G23840
AT3G58850		AT5G41460		AT3G24140
AT3G59100		AT5G41550		AT3G24160
AT3G59190		AT5G41740		AT3G24450
AT3G59200		AT5G41750		AT3G24503
AT3G59530		AT5G41810		AT3G24670
AT3G59550		AT5G42280		AT3G24770
AT3G59580		AT5G42380		AT3G25180
AT3G59680		AT5G42440		AT3G25670
AT3G59765		AT5G42900		AT3G25730
AT3G59820		AT5G43150		AT3G25760
AT3G60160		AT5G43470		AT3G25860
AT3G60190		AT5G43650		AT3G25905
AT3G60390		AT5G43700		AT3G26120
AT3G60660		AT5G43760		AT3G26170
AT3G60670		AT5G43770		AT3G26180
AT3G60840		AT5G43780		AT3G26200
AT3G60920		AT5G44070		AT3G26210
AT3G61160		AT5G44290		AT3G26300
AT3G61170		AT5G44565		AT3G26450
AT3G61300		AT5G44568		AT3G26460
AT3G61310		AT5G44620		AT3G26490
AT3G61430		AT5G44870		AT3G26520
AT3G61520		AT5G45060		AT3G26570
AT3G61810		AT5G45280		AT3G26590
AT3G61970		AT5G45310		AT3G26650
AT3G62050		AT5G45340		AT3G26960
AT3G62060		AT5G45440		AT3G27150
AT3G62070		AT5G45490		AT3G27400
AT3G62100		AT5G45850		AT3G27890
AT3G62430		AT5G45860		AT3G27920
AT3G62610		AT5G46110		AT3G28050
AT3G62630		AT5G46270		AT3G28080
AT3G62760		AT5G46490		AT3G28180
AT3G62820		AT5G46500		AT3G28210
AT3G63052		AT5G46710		AT3G28857
AT3G63130		AT5G46780		AT3G28930
AT3G63210		AT5G47640		AT3G29030
AT3G63470		AT5G47910		AT3G29035
AT3G63480		AT5G48180		AT3G29410
AT3G63530		AT5G48657		AT3G29430
AT3G66652		AT5G49280		AT3G29770
AT4G00020		AT5G49630		AT3G30180
AT4G00210		AT5G49700		AT3G30210
AT4G00220		AT5G49740		AT3G30390
AT4G00238		AT5G49760		AT3G30775
AT4G00620		AT5G49770		AT3G32110
AT4G00695		AT5G51190		AT3G43670
AT4G00700		AT5G52060		AT3G43720
AT4G01170		AT5G52320		AT3G43800
AT4G01270		AT5G52750		AT3G43960
AT4G01460		AT5G52760		AT3G44200
AT4G01730		AT5G53970		AT3G44310
AT4G02060		AT5G54160		AT3G44320
AT4G02070		AT5G54165		AT3G44550
AT4G02110		AT5G54710		AT3G44630
AT4G02150		AT5G55250		AT3G44720
AT4G02235		AT5G55620		AT3G44735
AT4G02390		AT5G55780		AT3G44970
AT4G02660		AT5G55970		AT3G45230
AT4G02800		AT5G56260		AT3G45290
AT4G02830		AT5G56960		AT3G45310
AT4G02850		AT5G56970		AT3G45780
AT4G03100		AT5G57035		AT3G46110
AT4G03130		AT5G57050		AT3G46530
AT4G03270		AT5G57070		AT3G47200
AT4G03710		AT5G57123		AT3G47210
AT4G03965		AT5G57150		AT3G47250
AT4G05190		AT5G57345		AT3G47295
AT4G05200		AT5G57380		AT3G47300
AT4G05520		AT5G57510		AT3G47380
AT4G07400		AT5G57630		AT3G47590
AT4G07960		AT5G57660		AT3G47620
AT4G08210		AT5G57780		AT3G47675
AT4G08590		AT5G57910		AT3G47750
AT4G09060		AT5G58070		AT3G47800
AT4G09680		AT5G58140		AT3G47820
AT4G10120		AT5G58150		AT3G48000
AT4G11080		AT5G58170		AT3G48115
AT4G11130		AT5G58320		AT3G48350
AT4G11230		AT5G58430		AT3G48360
AT4G11320		AT5G58500		AT3G48460
AT4G11990		AT5G58650		AT3G48640
AT4G12005		AT5G58690		AT3G48690
AT4G12030		AT5G58720		AT3G48720
AT4G12400		AT5G58900		AT3G48770
AT4G12540		AT5G59030		AT3G48850
AT4G12620		AT5G59310		AT3G49110
AT4G12740		AT5G59580		AT3G49210
AT4G12830		AT5G60760		AT3G49220
AT4G12980		AT5G60850		AT3G49240
AT4G13210		AT5G60900		AT3G49260
AT4G13370		AT5G61210		AT3G50010
AT4G13493		AT5G61560		AT3G50280
AT4G13495		AT5G61640		AT3G50480
AT4G13690		AT5G61890		AT3G50760
AT4G13800		AT5G62070		AT3G50900
AT4G13840		AT5G62200		AT3G51030
AT4G14040		AT5G62350		AT3G51238
AT4G14103		AT5G62430		AT3G51600
AT4G14104		AT5G62520		AT3G51860
AT4G14120		AT5G63160		AT3G51910
AT4G14130		AT5G63180		AT3G52340
AT4G14150		AT5G63350		AT3G52370
AT4G14180		AT5G64510		AT3G52430
AT4G14305		AT5G64905		AT3G52450
AT4G14310		AT5G65020		AT3G52480
AT4G14330		AT5G65300		AT3G52500
AT4G14480		AT5G65310		AT3G52520
AT4G14490		AT5G65530		AT3G52525
AT4G14660		AT5G65640		AT3G52630
AT4G14690		AT5G65730		AT3G52820
AT4G14730		AT5G65980		AT3G52840
AT4G14750		AT5G66040		AT3G52910
AT4G14760		AT5G66080		AT3G53210
AT4G14770		AT5G66400		AT3G53260
AT4G14790		AT5G66480		AT3G53310
AT4G14970		AT5G66490		AT3G53380
AT4G15040		AT5G66670		AT3G53450
AT4G15140		AT5G66690		AT3G53720
AT4G15233		AT5G66880		AT3G53800
AT4G15490		AT5G66900		AT3G53960
AT4G15790		AT5G67140		AT3G54040
AT4G15802		AT5G67210		AT3G54140
AT4G15830		AT5G67280		AT3G54150
AT4G15890		AT5G67450		AT3G54420
AT4G16120		AT5G67520		AT3G54770
AT4G16563		AT1G01680		AT3G54950
AT4G16807		AT1G02190		AT3G54990
AT4G16970		AT1G02390		AT3G55120
AT4G16980		AT1G02650		AT3G55130
AT4G17000		AT1G02810		AT3G55360
AT4G17240		AT1G03905		AT3G55420
AT4G17245		AT1G04490		AT3G55500
AT4G17360		AT1G04610		AT3G55512
AT4G17380		AT1G05170		AT3G55770
AT4G17470		AT1G05260		AT3G56060
AT4G17680		AT1G05710		AT3G56170
AT4G17760		AT1G06135		AT3G56200
AT4G18050		AT1G06160		AT3G56260
AT4G18330		AT1G06180		AT3G56408
AT4G18360		AT1G06360		AT3G56410
AT4G18390		AT1G06620		AT3G56580
AT4G18470		AT1G07280		AT3G57062
AT4G18570		AT1G08900		AT3G57130
AT4G18750		AT1G09970		AT3G57330
AT4G18970		AT1G10070		AT3G57400
AT4G19130		AT1G10340		AT3G57540
AT4G19170		AT1G10400		AT3G57600
AT4G19191		AT1G10560		AT3G57670
AT4G19960		AT1G10640		AT3G57780
AT4G20040		AT1G10990		AT3G57800
AT4G20140		AT1G11210		AT3G58120
AT4G20510		AT1G11300		AT3G58850
AT4G20730		AT1G11440		AT3G59010
AT4G20900		AT1G11670		AT3G59200
AT4G20920		AT1G12805		AT3G59270
AT4G21065		AT1G13110		AT3G59580
AT4G21070		AT1G13245		AT3G59680
AT4G21270		AT1G13290		AT3G59880
AT4G21530		AT1G15010		AT3G59970
AT4G21590		AT1G15670		AT3G60390
AT4G21650		AT1G15760		AT3G60520
AT4G21690		AT1G16110		AT3G60550
AT4G21820		AT1G16150		AT3G60720
AT4G22250		AT1G17020		AT3G61150
AT4G22840		AT1G17145		AT3G61200
AT4G22860		AT1G17147		AT3G61220
AT4G22970		AT1G17830		AT3G61430
AT4G23000		AT1G17860		AT3G61440
AT4G23420		AT1G18300		AT3G61550
AT4G23430		AT1G18310		AT3G61560
AT4G23600		AT1G18382		AT3G61890
AT4G23770		AT1G18390		AT3G61970
AT4G23800		AT1G20310		AT3G62060
AT4G24000		AT1G20515		AT3G62070
AT4G24050		AT1G20520		AT3G62150
AT4G24060		AT1G20823		AT3G62460
AT4G24230		AT1G20900		AT3G62630
AT4G24480		AT1G21110		AT3G62650
AT4G24610		AT1G21310		AT3G62820
AT4G24710		AT1G21326		AT3G63200
AT4G24972		AT1G21540		AT3G63210
AT4G25120		AT1G21550		AT3G63540
AT4G25225		AT1G22220		AT4G00050
AT4G25240		AT1G22430		AT4G00180
AT4G25540		AT1G22650		AT4G00210
AT4G25620		AT1G22810		AT4G00220
AT4G25630		AT1G22890		AT4G00305
AT4G26010		AT1G22990		AT4G00330
AT4G26020		AT1G23090		AT4G00360
AT4G26170		AT1G24140		AT4G00400
AT4G26660		AT1G24530		AT4G00893
AT4G26960		AT1G25250		AT4G00950
AT4G27010		AT1G25400		AT4G01050
AT4G27230		AT1G28130		AT4G01060
AT4G27370		AT1G28190		AT4G01070
AT4G27510		AT1G28620		AT4G01410
AT4G27570		AT1G29715		AT4G01460
AT4G27660		AT1G30700		AT4G01525
AT4G27980		AT1G30720		AT4G01700
AT4G28100		AT1G30730		AT4G01950
AT4G28190		AT1G30840		AT4G02330
AT4G28230		AT1G31310		AT4G02360
AT4G28310		AT1G32928		AT4G02380
AT4G28430		AT1G33055		AT4G02410
AT4G28560		AT1G33560		AT4G02420
AT4G28780		AT1G33790		AT4G02520
AT4G28950		AT1G43800		AT4G03330
AT4G29020		AT1G44100		AT4G03420
AT4G29170		AT1G44760		AT4G03965
AT4G29470		AT1G45249		AT4G04450
AT4G29560		AT1G48330		AT4G04570
AT4G29730		AT1G49450		AT4G04640
AT4G29740		AT1G49730		AT4G04750
AT4G29800		AT1G50590		AT4G05380
AT4G29920		AT1G51670		AT4G05590
AT4G30180		AT1G51680		AT4G06534
AT4G30230		AT1G51800		AT4G08040
AT4G30270		AT1G52000		AT4G08150
AT4G30400		AT1G52400		AT4G08685
AT4G30460		AT1G52565		AT4G08770
AT4G30490		AT1G52710		AT4G08870
AT4G30860		AT1G53340		AT4G08930
AT4G31000		AT1G53345		AT4G09030
AT4G31060		AT1G53350		AT4G09160
AT4G31110		AT1G53560		AT4G09890
AT4G31360		AT1G53700		AT4G10260
AT4G31370		AT1G53860		AT4G10265
AT4G31398		AT1G54000		AT4G10270
AT4G31400		AT1G54010		AT4G10290
AT4G31590		AT1G54020		AT4G10380
AT4G31610		AT1G55110		AT4G10640
AT4G31620		AT1G55120		AT4G10770
AT4G31640		AT1G55850		AT4G10990
AT4G31680		AT1G55920		AT4G11000
AT4G31805		AT1G56140		AT4G11050
AT4G31820		AT1G56240		AT4G11070
AT4G31840		AT1G56242		AT4G11170
AT4G32000		AT1G56250		AT4G11211
AT4G32280		AT1G56300		AT4G11360
AT4G32430		AT1G56600		AT4G11990
AT4G32460		AT1G58270		AT4G12100
AT4G32490		AT1G58360		AT4G12290
AT4G32605		AT1G58410		AT4G12300
AT4G32650		AT1G58420		AT4G12600
AT4G32700		AT1G58808		AT4G12730
AT4G32800		AT1G59500		AT4G12880
AT4G32810		AT1G59590		AT4G12910
AT4G32830		AT1G59860		AT4G12960
AT4G32880		AT1G60260		AT4G12980
AT4G32980		AT1G60880		AT4G13000
AT4G32990		AT1G60890		AT4G13210
AT4G33170		AT1G60960		AT4G13215
AT4G33200		AT1G61370		AT4G13500
AT4G33260		AT1G61810		AT4G13505
AT4G33270		AT1G62300		AT4G13510
AT4G33400		AT1G63030		AT4G13530
AT4G33620		AT1G63650		AT4G13710
AT4G34160		AT1G63870		AT4G13840
AT4G34230		AT1G64820		AT4G14040
AT4G34250		AT1G64950		AT4G14130
AT4G34510		AT1G65985		AT4G14440
AT4G34650		AT1G66090		AT4G14450
AT4G34750		AT1G66110		AT4G14465
AT4G34860		AT1G66360		AT4G14550
AT4G35010		AT1G66780		AT4G14560
AT4G35070		AT1G67855		AT4G14640
AT4G35130		AT1G67856		AT4G14680
AT4G35160		AT1G67880		AT4G14746
AT4G35300		AT1G67920		AT4G14760
AT4G35520		AT1G67930		AT4G14770
AT4G35620		AT1G68280		AT4G15210
AT4G35930		AT1G68450		AT4G15330
AT4G36120		AT1G68840		AT4G15440
AT4G36240		AT1G69530		AT4G15450
AT4G36380		AT1G69850		AT4G15620
AT4G36520		AT1G70140		AT4G15765
AT4G36640		AT1G70370		AT4G15920
AT4G36740		AT1G70510		AT4G16140
AT4G36790		AT1G70581		AT4G16190
AT4G36850		AT1G71030		AT4G16515
AT4G37080		AT1G71040		AT4G16690
AT4G37110		AT1G71360		AT4G16980
AT4G37170		AT1G71520		AT4G17098
AT4G37220		AT1G71697		AT4G17100
AT4G37225		AT1G71890		AT4G17245
AT4G37230		AT1G71960		AT4G17250
AT4G37240		AT1G72210		AT4G17470
AT4G37290		AT1G72240		AT4G17480
AT4G37450		AT1G72520		AT4G17680
AT4G37490		AT1G72645		AT4G17695
AT4G37580		AT1G72920		AT4G18050
AT4G37650		AT1G72940		AT4G18195
AT4G37750		AT1G72950		AT4G18197
AT4G37790		AT1G72960		AT4G18205
AT4G37810		AT1G73210		AT4G18210
AT4G37860		AT1G73810		AT4G18220
AT4G37870		AT1G74360		AT4G18250
AT4G37980		AT1G74370		AT4G18290
AT4G38070		AT1G74430		AT4G18340
AT4G38580		AT1G74440		AT4G18360
AT4G38590		AT1G74490		AT4G18540
AT4G38770		AT1G74670		AT4G18550
AT4G38950		AT1G74790		AT4G18670
AT4G39060		AT1G75440		AT4G18880
AT4G39070		AT1G75830		AT4G18940
AT4G39190		AT1G76650		AT4G18960
AT4G39380		AT1G76790		AT4G18970
AT4G39630		AT1G77120		AT4G19030
AT4G39720		AT1G78310		AT4G19120
AT4G39790		AT1G78390		AT4G19170
AT4G39952		AT1G78760		AT4G19410
AT5G01120		AT1G78850		AT4G19430
AT5G01240		AT1G78860		AT4G19520
AT5G01250		AT1G79060		AT4G19700
AT5G01310		AT1G79270		AT4G19880
AT5G01380		AT1G80440		AT4G20320
AT5G01420		AT1G80840		AT4G20760
AT5G01445		AT2G01300		AT4G20780
AT5G01570		AT2G02930		AT4G20830
AT5G01580		AT2G03550		AT4G21400
AT5G01630		AT2G03760		AT4G21410
AT5G01660		AT2G04500		AT4G21620
AT5G01910		AT2G10800		AT4G21690
AT5G02010		AT2G14210		AT4G21865
AT5G02100		AT2G14247		AT4G21870
AT5G02110		AT2G15010		AT4G21960
AT5G02200		AT2G15480		AT4G21970
AT5G02220		AT2G16060		AT4G22010
AT5G02370		AT2G16210		AT4G22200
AT5G02430		AT2G16720		AT4G22490
AT5G02520		AT2G17770		AT4G22690
AT5G02540		AT2G17845		AT4G22710
AT5G02820		AT2G17850		AT4G22790
AT5G02890		AT2G19800		AT4G22840
AT5G02950		AT2G20170		AT4G23030
AT5G03060		AT2G20180		AT4G23070
AT5G03370		AT2G20950		AT4G23250
AT5G03800		AT2G21180		AT4G23496
AT5G03870		AT2G21235		AT4G23500
AT5G04130		AT2G22470		AT4G23670
AT5G04140		AT2G22680		AT4G23680
AT5G04220		AT2G22955		AT4G23820
AT5G04230		AT2G22960		AT4G23870
AT5G04500		AT2G23170		AT4G23880
AT5G04820		AT2G23300		AT4G23900
AT5G05130		AT2G23770		AT4G23990
AT5G05180		AT2G25250		AT4G24000
AT5G05240		AT2G25260		AT4G24010
AT5G05330		AT2G26710		AT4G24130
AT5G05510		AT2G26870		AT4G24140
AT5G05690		AT2G27389		AT4G24230
AT5G05810		AT2G27770		AT4G24260
AT5G05860		AT2G29330		AT4G24480
AT5G05940		AT2G29340		AT4G24510
AT5G06150		AT2G29430		AT4G25030
AT5G06270		AT2G29440		AT4G25240
AT5G06300		AT2G30040		AT4G25260
AT5G06400		AT2G30860		AT4G25420
AT5G06590		AT2G31230		AT4G25620
AT5G06870		AT2G31690		AT4G25630
AT5G07260		AT2G31790		AT4G25830
AT5G07400		AT2G31945		AT4G25850
AT5G07660		AT2G32510		AT4G25890
AT5G07810		AT2G32790		AT4G25900
AT5G07830		AT2G32800		AT4G25940
AT5G07930		AT2G32830		AT4G26060
AT5G08020		AT2G33710		AT4G26070
AT5G08150		AT2G34490		AT4G26710
AT5G08170		AT2G34500		AT4G27290
AT5G08260		AT2G34600		AT4G27300
AT5G08370		AT2G34660		AT4G27430
AT5G08460		AT2G34850		AT4G27570
AT5G08480		AT2G35000		AT4G27710
AT5G09445		AT2G35637		AT4G27810
AT5G09530		AT2G35640		AT4G27820
AT5G09805		AT2G35658		AT4G28040
AT5G10010		AT2G35660		AT4G28100
AT5G10110		AT2G35930		AT4G28150
AT5G10390		AT2G36220		AT4G28190
AT5G10400		AT2G36440		AT4G28270
AT5G10430		AT2G36910		AT4G28350
AT5G10510		AT2G37970		AT4G28570
AT5G10605		AT2G38860		AT4G28680
AT5G10880		AT2G39110		AT4G28780
AT5G10890		AT2G39350		AT4G29020
AT5G10930		AT2G39400		AT4G29270
AT5G11020		AT2G39700		AT4G29310
AT5G11060		AT2G39705		AT4G29670
AT5G11110		AT2G40113		AT4G29740
AT5G11300		AT2G40170		AT4G29820
AT5G11320		AT2G40802		AT4G30140
AT5G11420		AT2G41660		AT4G30180
AT5G11460		AT2G43440		AT4G30190
AT5G11470		AT2G43445		AT4G30230
AT5G11510		AT2G43530		AT4G30250
AT5G11780		AT2G43620		AT4G30270
AT5G12050		AT2G44810		AT4G30410
AT5G12180		AT2G46150		AT4G30490
AT5G12900		AT2G46430		AT4G30530
AT5G12920		AT2G46720		AT4G30650
AT5G12930		AT2G46740		AT4G30660
AT5G12950		AT2G46760		AT4G30670
AT5G12970		AT2G46780		AT4G30810
AT5G13060		AT2G46810		AT4G30960
AT5G13220		AT2G47010		AT4G31000
AT5G13655		AT2G47140		AT4G31340
AT5G13840		AT2G47800		AT4G31510
AT5G13960		AT3G01830		AT4G31590
AT5G14230		AT3G01840		AT4G31620
AT5G14580		AT3G02840		AT4G31640
AT5G15070		AT3G02850		AT4G31650
AT5G15510		AT3G04050		AT4G31680
AT5G15860		AT3G04110		AT4G31805
AT5G15920		AT3G04620		AT4G32000
AT5G16240		AT3G04960		AT4G32150
AT5G16250		AT3G05150		AT4G32460
AT5G16600		AT3G05500		AT4G32530
AT5G16690		AT3G06160		AT4G32540
AT5G16850		AT3G06640		AT4G32650
AT5G17000		AT3G07195		AT4G33050
AT5G17040		AT3G08770		AT4G33220
AT5G17160		AT3G09405		AT4G33580
AT5G17630		AT3G09520		AT4G33640
AT5G17860		AT3G09830		AT4G33660
AT5G18430		AT3G10040		AT4G33790
AT5G18560		AT3G10280		AT4G33950
AT5G18620		AT3G10930		AT4G34160
AT5G18700		AT3G11000		AT4G34250
AT5G18710		AT3G12145		AT4G34650
AT5G18720		AT3G12900		AT4G34680
AT5G18730		AT3G12910		AT4G34720
AT5G18740		AT3G13790		AT4G34880
AT5G18810		AT3G13950		AT4G34920
AT5G18820		AT3G13960		AT4G34940
AT5G19020		AT3G15510		AT4G34950
AT5G19530		AT3G15760		AT4G34980
AT5G19730		AT3G16400		AT4G35030
AT5G19920		AT3G16410		AT4G35220
AT5G19970		AT3G16420		AT4G35300
AT5G20150		AT3G17700		AT4G35510
AT5G20850		AT3G18830		AT4G35600
AT5G20960		AT3G19010		AT4G35930
AT5G21140		AT3G19030		AT4G36030
AT5G21150		AT3G19660		AT4G36032
AT5G22140		AT3G20520		AT4G36220
AT5G22270		AT3G21780		AT4G36240
AT5G22380		AT3G21890		AT4G36250
AT5G22390		AT3G22540		AT4G36260
AT5G22580		AT3G23240		AT4G36380
AT5G22794		AT3G23250		AT4G36540
AT5G22880		AT3G23510		AT4G36610
AT5G22940		AT3G23530		AT4G36640
AT5G23000		AT3G24310		AT4G36790
AT5G23100		AT3G24450		AT4G36850
AT5G23210		AT3G24518		AT4G36870
AT5G23420		AT3G24520		AT4G37010
AT5G23480		AT3G25060		AT4G37225
AT5G23660		AT3G25250		AT4G37330
AT5G23750		AT3G25610		AT4G37409
AT5G23780		AT3G26330		AT4G37410
AT5G23860		AT3G26690		AT4G37450
AT5G23910		AT3G26770		AT4G37470
AT5G23930		AT3G27220		AT4G37680
AT5G24205		AT3G27270		AT4G37750
AT5G24206		AT3G27540		AT4G37760
AT5G24280		AT3G27860		AT4G37810
AT5G24290		AT3G28310		AT4G37980
AT5G24330		AT3G28320		AT4G38410
AT5G24380		AT3G28340		AT4G38420
AT5G24600		AT3G28470		AT4G38550
AT5G25040		AT3G28740		AT4G38552
AT5G25090		AT3G29000		AT4G38580
AT5G25580		AT3G29010		AT4G38770
AT5G25620		AT3G30737		AT4G38860
AT5G25840		AT3G43670		AT4G39010
AT5G26000		AT3G44510		AT4G39030
AT5G26280		AT3G44700		AT4G39070
AT5G26960		AT3G46090		AT4G39170
AT5G27000		AT3G47220		AT4G39330
AT5G27010		AT3G48650		AT4G39340
AT5G27020		AT3G48700		AT4G39510
AT5G27030		AT3G49160		AT4G39670
AT5G27200		AT3G50740		AT4G39730
AT5G27230		AT3G50870		AT4G39940
AT5G27240		AT3G51860		AT4G39970
AT5G27360		AT3G52740		AT4G40065
AT5G27550		AT3G52748		AT4G40080
AT5G27610		AT3G53310		AT4G40085
AT5G27670		AT3G55840		AT5G01075
AT5G28020		AT3G56810		AT5G01090
AT5G33300		AT3G57500		AT5G01100
AT5G33370		AT3G57630		AT5G01240
AT5G36670		AT3G59060		AT5G01445
AT5G37010		AT3G59140		AT5G01750
AT5G37240		AT3G59310		AT5G01790
AT5G37400		AT3G60120		AT5G01870
AT5G37490		AT3G61060		AT5G02110
AT5G37500		AT3G61270		AT5G02240
AT5G37630		AT3G61390		AT5G02260
AT5G37790		AT3G62260		AT5G02380
AT5G37980		AT3G63430		AT5G02540
AT5G38110		AT4G02130		AT5G02560
AT5G38450		AT4G02280		AT5G02620
AT5G38530		AT4G02330		AT5G02630
AT5G39550		AT4G02410		AT5G02790
AT5G39770		AT4G02520		AT5G02890
AT5G39800		AT4G08910		AT5G03120
AT5G39840		AT4G10260		AT5G03300
AT5G39860		AT4G10265		AT5G03380
AT5G40270		AT4G10390		AT5G03680
AT5G40450		AT4G10613		AT5G03760
AT5G40640		AT4G10640		AT5G03790
AT5G40820		AT4G11050		AT5G03890
AT5G40942		AT4G11280		AT5G04220
AT5G41080		AT4G11300		AT5G04470
AT5G41170		AT4G12870		AT5G04490
AT5G41410		AT4G13180		AT5G04530
AT5G41710		AT4G14630		AT5G04750
AT5G41880		AT4G14723		AT5G04820
AT5G42010		AT4G14860		AT5G05170
AT5G42120		AT4G15530		AT5G05270
AT5G42330		AT4G15620		AT5G05690
AT5G42530		AT4G15760		AT5G05990
AT5G42700		AT4G15765		AT5G06250
AT5G42720		AT4G16600		AT5G06270
AT5G43080		AT4G16820		AT5G06300
AT5G43250		AT4G16920		AT5G06440
AT5G43330		AT4G16960		AT5G06520
AT5G43530		AT4G17090		AT5G06530
AT5G43810		AT4G17250		AT5G06570
AT5G43870		AT4G17670		AT5G06610
AT5G43990		AT4G17900		AT5G06650
AT5G44010		AT4G18170		AT5G06710
AT5G44020		AT4G19230		AT5G07000
AT5G44040		AT4G19700		AT5G07030
AT5G44130		AT4G20320		AT5G07220
AT5G44210		AT4G20840		AT5G07250
AT5G44260		AT4G21680		AT5G07340
AT5G44572		AT4G21920		AT5G07770
AT5G44585		AT4G21940		AT5G07820
AT5G44635		AT4G22620		AT5G07830
AT5G45400		AT4G24030		AT5G08000
AT5G45540		AT4G24110		AT5G08150
AT5G45700		AT4G24390		AT5G08185
AT5G45720		AT4G25330		AT5G08260
AT5G45740		AT4G25350		AT5G08330
AT5G46280		AT4G25835		AT5G08460
AT5G46460		AT4G26050		AT5G08640
AT5G46640		AT4G26140		AT5G09805
AT5G46740		AT4G26270		AT5G10150
AT5G47050		AT4G26380		AT5G10260
AT5G47160		AT4G27260		AT5G10380
AT5G47330		AT4G27300		AT5G10420
AT5G47500		AT4G27652		AT5G10480
AT5G47630		AT4G27654		AT5G10890
AT5G48310		AT4G27657		AT5G11020
AT5G48460		AT4G27700		AT5G11060
AT5G48480		AT4G27820		AT5G11110
AT5G48600		AT4G27850		AT5G11190
AT5G48720		AT4G27852		AT5G11230
AT5G48770		AT4G27860		AT5G11420
AT5G49010		AT4G27870		AT5G11550
AT5G49110		AT4G28460		AT5G11600
AT5G49120		AT4G28703		AT5G11930
AT5G49152		AT4G30290		AT5G11970
AT5G49160		AT4G31870		AT5G12050
AT5G49170		AT4G31875		AT5G12200
AT5G49780		AT4G31940		AT5G12250
AT5G49960		AT4G32295		AT5G12890
AT5G50090		AT4G32950		AT5G12900
AT5G50160		AT4G34210		AT5G12940
AT5G50330		AT4G35110		AT5G12950
AT5G50890		AT4G35380		AT5G13180
AT5G50930		AT4G35985		AT5G13750
AT5G50940		AT4G36710		AT5G13820
AT5G50950		AT4G37150		AT5G13930
AT5G51380		AT4G37370		AT5G14230
AT5G51390		AT4G37390		AT5G15130
AT5G51600		AT4G37409		AT5G15160
AT5G51730		AT4G37410		AT5G15230
AT5G51790		AT4G37550		AT5G15310
AT5G51800		AT4G37630		AT5G15320
AT5G51850		AT4G38540		AT5G15490
AT5G51860		AT4G38552		AT5G15530
AT5G52050		AT4G38810		AT5G15580
AT5G52120		AT4G39480		AT5G15740
AT5G52290		AT4G39500		AT5G15970
AT5G52400		AT4G39570		AT5G16240
AT5G52882		AT4G39580		AT5G16340
AT5G52890		AT4G39830		AT5G16350
AT5G52910		AT4G39890		AT5G16560
AT5G52950		AT5G01040		AT5G16570
AT5G53010		AT5G01540		AT5G17010
AT5G53210		AT5G01542		AT5G17030
AT5G53390		AT5G01760		AT5G17040
AT5G53486		AT5G01840		AT5G17165
AT5G53830		AT5G02550		AT5G17170
AT5G54530		AT5G02580		AT5G17220
AT5G54590		AT5G02920		AT5G17700
AT5G54630		AT5G02930		AT5G17770
AT5G54640		AT5G02940		AT5G17810
AT5G54840		AT5G04390		AT5G17830
AT5G54970		AT5G05250		AT5G18130
AT5G55490		AT5G05320		AT5G18310
AT5G55520		AT5G07760		AT5G18470
AT5G55590		AT5G07990		AT5G18490
AT5G55760		AT5G09970		AT5G18790
AT5G55820		AT5G09980		AT5G18850
AT5G55830		AT5G10695		AT5G18920
AT5G55950		AT5G10700		AT5G19190
AT5G56040		AT5G11140		AT5G19240
AT5G56120		AT5G11930		AT5G19250
AT5G56460		AT5G11940		AT5G19580
AT5G56490		AT5G13320		AT5G19730
AT5G56580		AT5G13600		AT5G20050
AT5G56740		AT5G14470		AT5G20150
AT5G56780		AT5G14640		AT5G20270
AT5G56790		AT5G15190		AT5G20330
AT5G56880		AT5G16560		AT5G20400
AT5G57130		AT5G17980		AT5G20550
AT5G57190		AT5G20230		AT5G20635
AT5G57260		AT5G22250		AT5G20650
AT5G57390		AT5G23530		AT5G20700
AT5G57400		AT5G24030		AT5G20710
AT5G57450		AT5G24150		AT5G20740
AT5G57685		AT5G24155		AT5G20950
AT5G57735		AT5G24160		AT5G21150
AT5G57880		AT5G24290		AT5G21280
AT5G58280		AT5G24420		AT5G22020
AT5G58300		AT5G24570		AT5G22300
AT5G58580		AT5G24800		AT5G22310
AT5G58610		AT5G24900		AT5G22390
AT5G58760		AT5G25930		AT5G22430
AT5G58840		AT5G26340		AT5G22580
AT5G59190		AT5G27420		AT5G22740
AT5G59670		AT5G32460		AT5G22940
AT5G59680		AT5G36220		AT5G23000
AT5G59690		AT5G36250		AT5G23060
AT5G59740		AT5G38020		AT5G23210
AT5G59870		AT5G38820		AT5G23240
AT5G59910		AT5G40210		AT5G23280
AT5G59970		AT5G40540		AT5G23760
AT5G60040		AT5G41400		AT5G23860
AT5G60150		AT5G42250		AT5G23870
AT5G60200		AT5G43420		AT5G23920
AT5G60400		AT5G44580		AT5G23950
AT5G60690		AT5G44582		AT5G23955
AT5G60730		AT5G45630		AT5G24110
AT5G60880		AT5G45840		AT5G24140
AT5G60930		AT5G45920		AT5G24270
AT5G61000		AT5G46080		AT5G24530
AT5G61070		AT5G46295		AT5G24570
AT5G61110		AT5G46350		AT5G24735
AT5G61460		AT5G46915		AT5G24760
AT5G61480		AT5G47070		AT5G24770
AT5G61490		AT5G47590		AT5G24780
AT5G61495		AT5G47650		AT5G25040
AT5G61850		AT5G47740		AT5G25250
AT5G61940		AT5G47850		AT5G25390
AT5G61950		AT5G48530		AT5G25400
AT5G62230		AT5G48540		AT5G25415
AT5G62260		AT5G49665		AT5G25460
AT5G62370		AT5G49900		AT5G25610
AT5G62410		AT5G49920		AT5G25810
AT5G62550		AT5G50360		AT5G25830
AT5G62710		AT5G51460		AT5G25840
AT5G62730		AT5G51810		AT5G25890
AT5G62990		AT5G52250		AT5G26000
AT5G63087		AT5G52830		AT5G26280
AT5G63390		AT5G52870		AT5G26340
AT5G63500		AT5G53030		AT5G26690
AT5G63530		AT5G53200		AT5G26920
AT5G63540		AT5G53550		AT5G26960
AT5G63550		AT5G54490		AT5G27030
AT5G63920		AT5G54510		AT5G27200
AT5G63950		AT5G54720		AT5G27350
AT5G63960		AT5G55330		AT5G27360
AT5G64060		AT5G56870		AT5G28300
AT5G64330		AT5G56980		AT5G28610
AT5G64570		AT5G57010		AT5G28630
AT5G64572		AT5G57480		AT5G33290
AT5G64770		AT5G58120		AT5G33370
AT5G64800		AT5G58680		AT5G35360
AT5G64870		AT5G59220		AT5G35370
AT5G64900		AT5G59490		AT5G36160
AT5G65170		AT5G61010		AT5G36910
AT5G65230		AT5G61090		AT5G36925
AT5G65270		AT5G62100		AT5G37300
AT5G65360		AT5G62960		AT5G37500
AT5G65380		AT5G63140		AT5G37740
AT5G65460		AT5G63580		AT5G38120
AT5G65510		AT5G63770		AT5G38310
AT5G65570		AT5G65130		AT5G38340
AT5G65687		AT5G65140		AT5G38410
AT5G66020		AT5G65500		AT5G38530
AT5G66130		AT5G65683		AT5G38980
AT5G66230		AT5G65690		AT5G38990
AT5G66270		AT5G65710		AT5G39020
AT5G66350		AT5G65800		AT5G39030
AT5G66610		AT5G65890		AT5G39050
AT5G66710		AT5G66070		AT5G39090
AT5G66750		AT5G66440		AT5G39570
AT5G66820		AT5G66600		AT5G39630
AT5G66840		AT5G66650		AT5G39670
AT5G66870		AT5G66780		AT5G39760
AT5G66940		AT5G66790		AT5G39840
AT5G67100		AT5G67350		AT5G39860
AT5G67190		AT5G67460		AT5G40060
AT5G67270		AT1G02310		AT5G40170
AT5G67340		AT1G02350		AT5G40210
AT5G67385		AT1G03990		AT5G40270
AT5G67390		AT1G04645		AT5G40380
AT5G67420		AT1G05640		AT5G40382
AT5G67600		AT1G06100		AT5G40450
		AT1G06140		AT5G40780
		AT1G07590		AT5G40890
		AT1G07860		AT5G41040
		AT1G08300		AT5G41315
		AT1G09157		AT5G41410
		AT1G09180		AT5G41460
		AT1G09575		AT5G41740
		AT1G10900		AT5G41750
		AT1G11340		AT5G41761
		AT1G11925		AT5G41830
		AT1G12280		AT5G41900
		AT1G12610		AT5G42720
		AT1G15040		AT5G42860
		AT1G15080		AT5G42880
		AT1G15720		AT5G42900
		AT1G16070		AT5G43150
		AT1G16290		AT5G43160
		AT1G19040		AT5G43170
		AT1G19840		AT5G43270
		AT1G20120		AT5G43330
		AT1G20690		AT5G43760
		AT1G21740		AT5G43810
		AT1G22250		AT5G43870
		AT1G22985		AT5G44020
		AT1G23850		AT5G44110
		AT1G27820		AT5G44130
		AT1G27890		AT5G44260
		AT1G29770		AT5G44530
		AT1G30935		AT5G44565
		AT1G33160		AT5G44630
		AT1G35280		AT5G44680
		AT1G47480		AT5G44870
		AT1G49700		AT5G44894
		AT1G49830		AT5G45340
		AT1G50750		AT5G45440
		AT1G50780		AT5G45490
		AT1G51530		AT5G45580
		AT1G52280		AT5G45950
		AT1G55035		AT5G45960
		AT1G55800		AT5G46110
		AT1G56130		AT5G46240
		AT1G58520		AT5G46730
		AT1G61340		AT5G46780
		AT1G62520		AT5G46915
		AT1G62840		AT5G47050
		AT1G63760		AT5G47250
		AT1G64100		AT5G47500
		AT1G64270		AT5G47550
		AT1G64470		AT5G47590
		AT1G64710		AT5G47600
		AT1G66480		AT5G47610
		AT1G67100		AT5G47630
		AT1G67340		AT5G47640
		AT1G67790		AT5G47740
		AT1G68290		AT5G48180
		AT1G69710		AT5G48657
		AT1G69750		AT5G48880
		AT1G69900		AT5G48900
		AT1G70130		AT5G49170
		AT1G70420		AT5G49280
		AT1G71015		AT5G49330
		AT1G71691		AT5G49720
		AT1G72140		AT5G49730
		AT1G72540		AT5G49740
		AT1G72720		AT5G49770
		AT1G72760		AT5G49780
		AT1G73040		AT5G49890
		AT1G73190		AT5G50090
		AT1G74350		AT5G50200
		AT1G74400		AT5G50370
		AT1G75860		AT5G51850
		AT1G76640		AT5G51950
		AT1G76965		AT5G51970
		AT1G77250		AT5G52060
		AT1G77450		AT5G52120
		AT1G78370		AT5G52250
		AT1G79710		AT5G52320
		AT1G80100		AT5G52340
		AT1G80800		AT5G52400
		AT2G01850		AT5G52760
		AT2G02230		AT5G52882
		AT2G06045		AT5G53010
		AT2G11240		AT5G53210
		AT2G15490		AT5G53550
		AT2G16430		AT5G53880
		AT2G16586		AT5G53950
		AT2G16760		AT5G54160
		AT2G17036		AT5G54530
		AT2G17660		AT5G54590
		AT2G17830		AT5G54630
		AT2G19650		AT5G54710
		AT2G20250		AT5G54720
		AT2G22760		AT5G54770
		AT2G22770		AT5G55250
		AT2G24010		AT5G55620
		AT2G24320		AT5G55720
		AT2G25470		AT5G55780
		AT2G25590		AT5G55896
		AT2G26530		AT5G55960
		AT2G27660		AT5G56140
		AT2G28400		AT5G56260
		AT2G29525		AT5G56460
		AT2G29740		AT5G56490
		AT2G31100		AT5G56500
		AT2G31730		AT5G56840
		AT2G31865		AT5G57070
		AT2G31900		AT5G57123
		AT2G31902		AT5G57380
		AT2G31980		AT5G57510
		AT2G32020		AT5G57735
		AT2G32220		AT5G57800
		AT2G32870		AT5G57910
		AT2G33050		AT5G58000
		AT2G33051		AT5G58140
		AT2G33100		AT5G58400
		AT2G34930		AT5G58500
		AT2G35600		AT5G58900
		AT2G36690		AT5G59030
		AT2G37330		AT5G59050
		AT2G37670		AT5G59310
		AT2G37760		AT5G59320
		AT2G37980		AT5G59660
		AT2G38160		AT5G59670
		AT2G39850		AT5G59770
		AT2G40150		AT5G59990
		AT2G40340		AT5G60220
		AT2G40435		AT5G60360
		AT2G40711		AT5G60400
		AT2G41640		AT5G60850
		AT2G41800		AT5G60880
		AT2G42760		AT5G60900
		AT2G47050		AT5G60910
		AT2G47750		AT5G60920
		AT3G01350		AT5G60970
		AT3G01760		AT5G61210
		AT3G03030		AT5G61270
		AT3G03370		AT5G61560
		AT3G05370		AT5G61570
		AT3G05650		AT5G61590
		AT3G06435		AT5G61600
		AT3G07150		AT5G61640
		AT3G07250		AT5G62070
		AT3G07730		AT5G62200
		AT3G07960		AT5G62210
		AT3G09260		AT5G62220
		AT3G11020		AT5G62350
		AT3G12770		AT5G62730
		AT3G12970		AT5G63087
		AT3G13030		AT5G63090
		AT3G13310		AT5G63180
		AT3G13380		AT5G63350
		AT3G15800		AT5G63530
		AT3G15950		AT5G64330
		AT3G16160		AT5G64570
		AT3G16440		AT5G64572
		AT3G16450		AT5G64620
		AT3G16490		AT5G64640
		AT3G17420		AT5G64650
		AT3G18550		AT5G64770
		AT3G19500		AT5G64800
		AT3G20340		AT5G65210
		AT3G20370		AT5G65310
		AT3G20395		AT5G65380
		AT3G21090		AT5G65410
		AT3G22060		AT5G65500
		AT3G22460		AT5G65510
		AT3G22910		AT5G65530
		AT3G23570		AT5G65590
		AT3G24020		AT5G65640
		AT3G25990		AT5G65687
		AT3G26910		AT5G65730
		AT3G27415		AT5G65870
		AT3G27416		AT5G65880
		AT3G27865		AT5G65980
		AT3G28150		AT5G66040
		AT3G28350		AT5G66080
		AT3G28560		AT5G66170
		AT3G28750		AT5G66350
		AT3G41762		AT5G66400
		AT3G44190		AT5G66420
		AT3G44350		AT5G66490
		AT3G44860		AT5G66590
		AT3G45240		AT5G66790
		AT3G45420		AT5G66870
		AT3G45638		AT5G67190
		AT3G46080		AT5G67280
		AT3G46230		AT5G67385
		AT3G46616		AT5G67390
		AT3G47870		AT5G67450
		AT3G48080		AT5G67560
		AT3G48600		AT5G67600
		AT3G49551		AT5G67620
		AT3G49710
		AT3G50660
		AT3G50800
		AT3G52890
		AT3G55090
		AT3G55780
		AT3G57010
		AT3G57760
		AT3G59320
		AT3G59330
		AT3G59530
		AT3G60110
		AT3G61760
		AT3G62860
		AT3G63052
		AT4G00030
		AT4G01490
		AT4G01870
		AT4G10120
		AT4G11450
		AT4G12030
		AT4G12120
		AT4G13885
		AT4G14225
		AT4G14370
		AT4G14690
		AT4G15200
		AT4G16480
		AT4G20390
		AT4G21910
		AT4G22020
		AT4G24290
		AT4G25810
		AT4G27970
		AT4G29440
		AT4G29470
		AT4G30280
[truncated: 92 more rows]
