# Supplementary material for: An integrated analysis of cell-type specific gene expression reveals genes regulated by REVOLUTA and KANADI1 in the Arabidopsis shoot apical meristem
Source: PLoS Genet. 2020 Apr 15;16(4):e1008661. doi: 10.1371/journal.pgen.1008661 (PMC7266345; doi:10.1371/journal.pgen.1008661)
Supplement: S2 Table — (XLSX) [file pgen.1008661.s013.xlsx]

## Sheet: S2
List of genes present in the different sections of venn diagram in figure 1G
	REV epidermis & BFP-only epidermis (411)	REV epidermis (1261)	REV epidermis & KAN1 epidermis (97)	KAN1 epidermis (1314)	KAN1 epidermis & BFP-only epidermis (679)	BFP-only epidermis (871)
	AT1G01030	AT1G01150	AT1G03990	AT1G01110	AT1G01120	AT1G01090
	AT1G04110	AT1G01370	AT1G06140	AT1G01190	AT1G01180	AT1G01170
	AT1G04240	AT1G01690	AT1G07860	AT1G01450	AT1G01448	AT1G01200
	AT1G04800	AT1G01695	AT1G11925	AT1G01480	AT1G01470	AT1G01250
	AT1G04880	AT1G02380	AT1G16070	AT1G01560	AT1G02065	AT1G01430
	AT1G04920	AT1G02400	AT1G19040	AT1G01680	AT1G02205	AT1G01490
	AT1G08320	AT1G02690	AT1G19840	AT1G02190	AT1G02360	AT1G01600
	AT1G08810	AT1G02730	AT1G22985	AT1G02310	AT1G02390	AT1G01630
	AT1G08920	AT1G02970	AT1G23850	AT1G02350	AT1G02450	AT1G01900
	AT1G09470	AT1G03120	AT1G30935	AT1G02650	AT1G02920	AT1G03440
	AT1G10060	AT1G03180	AT1G33790	AT1G02800	AT1G03220	AT1G04430
	AT1G11850	AT1G03300	AT1G35280	AT1G02810	AT1G03230	AT1G04540
	AT1G12570	AT1G03720	AT1G47480	AT1G02930	AT1G03850	AT1G04660
	AT1G12845	AT1G03780	AT1G49830	AT1G03370	AT1G04040	AT1G05010
	AT1G12860	AT1G04020	AT1G53700	AT1G03495	AT1G04220	AT1G05300
	AT1G13230	AT1G04150	AT1G53860	AT1G03610	AT1G04680	AT1G05540
	AT1G13970	AT1G04380	AT1G55800	AT1G03700	AT1G05675	AT1G05810
	AT1G14600	AT1G04425	AT1G62520	AT1G03740	AT1G06160	AT1G05850
	AT1G16510	AT1G04520	AT1G64100	AT1G03905	AT1G06350	AT1G06000
	AT1G16960	AT1G04600	AT1G69710	AT1G04360	AT1G06360	AT1G06002
	AT1G18250	AT1G04650	AT1G70130	AT1G04490	AT1G06650	AT1G06640
	AT1G19650	AT1G04690	AT1G71691	AT1G04610	AT1G07000	AT1G07050
	AT1G20640	AT1G04730	AT1G72720	AT1G04645	AT1G07160	AT1G07610
	AT1G20850	AT1G04760	AT1G76640	AT1G05135	AT1G07240	AT1G07650
	AT1G22570	AT1G05440	AT1G77450	AT1G05170	AT1G07440	AT1G07720
	AT1G24400	AT1G05470	AT1G78370	AT1G05260	AT1G07620	AT1G08180
	AT1G25425	AT1G05950	AT1G80100	AT1G05490	AT1G08230	AT1G08470
	AT1G25550	AT1G06310	AT2G15490	AT1G05630	AT1G08465	AT1G08510
	AT1G26780	AT1G06440	AT2G20250	AT1G05640	AT1G08500	AT1G09780
	AT1G28010	AT1G06540	AT2G22760	AT1G05670	AT1G08900	AT1G09794
	AT1G29160	AT1G06580	AT2G22770	AT1G05710	AT1G08930	AT1G10120
	AT1G29660	AT1G06590	AT2G24320	AT1G06100	AT1G08940	AT1G10200
	AT1G30370	AT1G06660	AT2G32870	AT1G06135	AT1G09250	AT1G10370
	AT1G30570	AT1G06760	AT2G35600	AT1G06180	AT1G09310	AT1G10670
	AT1G30950	AT1G07260	AT2G37670	AT1G06620	AT1G09560	AT1G10690
	AT1G31690	AT1G07270	AT2G37980	AT1G06840	AT1G09740	AT1G11120
	AT1G32440	AT1G07370	AT2G38160	AT1G06850	AT1G09970	AT1G11545
	AT1G33170	AT1G07790	AT2G39110	AT1G07135	AT1G10640	AT1G11755
	AT1G33240	AT1G07820	AT2G39850	AT1G07150	AT1G10990	AT1G11840
	AT1G33760	AT1G08005	AT3G01760	AT1G07280	AT1G11125	AT1G12020
	AT1G33811	AT1G08260	AT3G06640	AT1G07590	AT1G11310	AT1G12060
	AT1G33930	AT1G08560	AT3G07150	AT1G07630	AT1G11350	AT1G12210
	AT1G34580	AT1G08695	AT3G09260	AT1G08105	AT1G11410	AT1G12230
	AT1G35560	AT1G08730	AT3G12770	AT1G08300	AT1G11530	AT1G12550
	AT1G35730	AT1G08760	AT3G13380	AT1G08310	AT1G11735	AT1G12900
	AT1G35750	AT1G08880	AT3G15950	AT1G09157	AT1G12110	AT1G13930
	AT1G36060	AT1G09000	AT3G16160	AT1G09180	AT1G12240	AT1G14280
	AT1G46264	AT1G09200	AT3G16420	AT1G09575	AT1G12880	AT1G14345
	AT1G47670	AT1G09220	AT3G16450	AT1G09940	AT1G13110	AT1G14370
	AT1G49410	AT1G09450	AT3G17420	AT1G10070	AT1G13130	AT1G14430
	AT1G49475	AT1G09460	AT3G18550	AT1G10340	AT1G14040	AT1G14440
	AT1G49510	AT1G09812	AT3G20370	AT1G10400	AT1G14240	AT1G15260
	AT1G49520	AT1G09815	AT3G20395	AT1G10410	AT1G14780	AT1G15360
	AT1G51220	AT1G09830	AT3G22460	AT1G10560	AT1G15400	AT1G16060
	AT1G51405	AT1G09950	AT3G22910	AT1G10900	AT1G16130	AT1G16750
	AT1G51805	AT1G10417	AT3G25990	AT1G11210	AT1G16140	AT1G16930
	AT1G51830	AT1G10470	AT3G28150	AT1G11300	AT1G17147	AT1G17840
	AT1G52290	AT1G10520	AT3G41762	AT1G11330	AT1G17744	AT1G17960
	AT1G53230	AT1G10538	AT3G46080	AT1G11340	AT1G17745	AT1G19540
	AT1G53233	AT1G10540	AT3G46616	AT1G11440	AT1G18570	AT1G19620
	AT1G55330	AT1G10710	AT3G50660	AT1G11670	AT1G18870	AT1G19910
	AT1G55740	AT1G10750	AT3G57010	AT1G12280	AT1G19020	AT1G19940
	AT1G63180	AT1G10780	AT3G59530	AT1G12330	AT1G19025	AT1G19950
	AT1G65380	AT1G10930	AT3G63052	AT1G12610	AT1G19570	AT1G19960
	AT1G65490	AT1G11080	AT4G10120	AT1G12805	AT1G19770	AT1G20010
	AT1G65620	AT1G11160	AT4G12030	AT1G12950	AT1G20620	AT1G20225
	AT1G65810	AT1G11220	AT4G14690	AT1G13080	AT1G21000	AT1G20490
	AT1G65900	AT1G11320	AT4G29470	AT1G13090	AT1G21100	AT1G20840
	AT1G66940	AT1G11420	AT4G31060	AT1G13210	AT1G21110	AT1G21270
	AT1G67480	AT1G11800	AT4G31110	AT1G13245	AT1G21120	AT1G21460
	AT1G68780	AT1G11950	AT4G38590	AT1G13290	AT1G21130	AT1G21520
	AT1G69040	AT1G12980	AT5G05130	AT1G14540	AT1G21326	AT1G21910
	AT1G69160	AT1G13030	AT5G10430	AT1G14720	AT1G21540	AT1G22350
	AT1G69440	AT1G13040	AT5G10605	AT1G14790	AT1G22330	AT1G22380
	AT1G70550	AT1G13330	AT5G13655	AT1G15010	AT1G22360	AT1G22640
	AT1G70920	AT1G13370	AT5G15070	AT1G15040	AT1G22430	AT1G22710
	AT1G70940	AT1G13800	AT5G19020	AT1G15080	AT1G22885	AT1G22740
	AT1G72070	AT1G14080	AT5G22380	AT1G15380	AT1G22890	AT1G23590
	AT1G72630	AT1G14180	AT5G22794	AT1G15670	AT1G22910	AT1G23800
	AT1G73590	AT1G14630	AT5G24290	AT1G15720	AT1G22990	AT1G24020
	AT1G74890	AT1G14760	AT5G24380	AT1G15760	AT1G23020	AT1G24150
	AT1G75040	AT1G14900	AT5G24600	AT1G16110	AT1G23080	AT1G25340
	AT1G75710	AT1G14920	AT5G42010	AT1G16150	AT1G23090	AT1G25370
	AT1G75730	AT1G15310	AT5G44585	AT1G16180	AT1G25275	AT1G26190
	AT1G76420	AT1G15330	AT5G45740	AT1G16290	AT1G25390	AT1G26208
	AT1G76520	AT1G15570	AT5G50160	AT1G16670	AT1G25400	AT1G26210
	AT1G76550	AT1G15660	AT5G50890	AT1G17020	AT1G26960	AT1G26560
	AT1G76892	AT1G15840	AT5G51800	AT1G17145	AT1G28130	AT1G26600
	AT1G79360	AT1G16330	AT5G52050	AT1G17420	AT1G28230	AT1G26730
	AT1G80080	AT1G16630	AT5G55490	AT1G17830	AT1G29025	AT1G26850
	AT1G80580	AT1G16770	AT5G55830	AT1G17860	AT1G29670	AT1G26920
	AT2G01420	AT1G17460	AT5G61070	AT1G18300	AT1G29720	AT1G26945
	AT2G01505	AT1G17480	AT5G61495	AT1G18310	AT1G30190	AT1G27020
	AT2G01630	AT1G17920	AT5G64900	AT1G18382	AT1G30730	AT1G27360
	AT2G01940	AT1G18090	AT5G66610	AT1G18390	AT1G30750	AT1G27370
	AT2G02060	AT1G18100	AT5G66840	AT1G18890	AT1G30755	AT1G27940
	AT2G02061	AT1G18370	AT5G67340	AT1G19030	AT1G30757	AT1G27980
	AT2G02450	AT1G18710		AT1G19180	AT1G30760	AT1G28570
	AT2G02540	AT1G19440		AT1G19310	AT1G31040	AT1G28580
	AT2G03090	AT1G19780		AT1G19380	AT1G31540	AT1G28600
	AT2G03710	AT1G19790		AT1G19660	AT1G31550	AT1G28610
	AT2G04570	AT1G20060		AT1G20120	AT1G32540	AT1G28650
	AT2G06255	AT1G20090		AT1G20310	AT1G33560	AT1G28670
	AT2G14900	AT1G20570		AT1G20450	AT1G33590	AT1G29195
	AT2G17300	AT1G20590		AT1G20515	AT1G33610	AT1G29240
	AT2G17470	AT1G20610		AT1G20520	AT1G35180	AT1G29280
	AT2G17550	AT1G20720		AT1G20690	AT1G35290	AT1G29290
	AT2G18290	AT1G20930		AT1G20823	AT1G42990	AT1G29395
	AT2G18300	AT1G21090		AT1G20900	AT1G43800	AT1G29470
	AT2G18880	AT1G21190		AT1G21010	AT1G44100	AT1G29500
	AT2G19110	AT1G21670		AT1G21310	AT1G44170	AT1G30280
	AT2G19310	AT1G21810		AT1G21320	AT1G44575	AT1G30282
	AT2G20870	AT1G22110		AT1G21380	AT1G44760	AT1G30330
	AT2G20875	AT1G23170		AT1G21400	AT1G47128	AT1G30650
	AT2G21140	AT1G23340		AT1G21550	AT1G48750	AT1G30814
	AT2G22170	AT1G23450		AT1G21740	AT1G48760	AT1G31812
	AT2G22800	AT1G23790		AT1G22180	AT1G52000	AT1G31830
	AT2G23010	AT1G24070		AT1G22190	AT1G52030	AT1G31935
	AT2G23430	AT1G24090		AT1G22220	AT1G52040	AT1G31983
	AT2G24580	AT1G24260		AT1G22250	AT1G52200	AT1G32060
	AT2G27250	AT1G24590		AT1G22440	AT1G52400	AT1G32080
	AT2G27880	AT1G25530		AT1G22650	AT1G53080	AT1G32240
	AT2G28260	AT1G25580		AT1G22810	AT1G53160	AT1G32470
	AT2G28410	AT1G26310		AT1G22900	AT1G53180	AT1G32780
	AT2G29980	AT1G26330		AT1G23050	AT1G53340	AT1G33080
	AT2G30070	AT1G26540		AT1G23390	AT1G53625	AT1G33470
	AT2G30424	AT1G26760		AT1G23550	AT1G54030	AT1G34245
	AT2G30820	AT1G26840		AT1G24140	AT1G54410	AT1G34340
	AT2G31070	AT1G26890		AT1G24145	AT1G55450	AT1G34640
	AT2G31360	AT1G27660		AT1G24530	AT1G56240	AT1G34750
	AT2G33310	AT1G27880		AT1G24880	AT1G56242	AT1G34760
	AT2G33810	AT1G28400		AT1G25098	AT1G56250	AT1G35190
	AT2G33815	AT1G28550		AT1G25220	AT1G56540	AT1G35210
	AT2G33880	AT1G28710		AT1G25250	AT1G56600	AT1G35230
	AT2G37540	AT1G29030		AT1G26380	AT1G58270	AT1G35460
	AT2G38110	AT1G29540		AT1G26770	AT1G58360	AT1G35513
	AT2G38120	AT1G29630		AT1G26800	AT1G58390	AT1G35720
	AT2G38180	AT1G30490		AT1G26930	AT1G58420	AT1G35910
	AT2G39010	AT1G30680		AT1G27100	AT1G59620	AT1G36160
	AT2G39220	AT1G30870		AT1G27620	AT1G59710	AT1G41830
	AT2G39690	AT1G31280		AT1G27820	AT1G60190	AT1G42550
	AT2G40085	AT1G31580		AT1G27890	AT1G60870	AT1G44160
	AT2G40460	AT1G31760		AT1G28190	AT1G61255	AT1G44510
	AT2G40475	AT1G31840		AT1G28370	AT1G61260	AT1G45010
	AT2G40670	AT1G32170		AT1G28620	AT1G62300	AT1G45063
	AT2G40820	AT1G32172		AT1G29680	AT1G62540	AT1G45145
	AT2G41040	AT1G32740		AT1G29715	AT1G62660	AT1G45191
	AT2G41190	AT1G33500		AT1G29770	AT1G62790	AT1G48100
	AT2G41370	AT1G33700		AT1G29930	AT1G62975	AT1G48660
	AT2G41820	AT1G34355		AT1G30135	AT1G63030	AT1G49000
	AT2G41940	AT1G35530		AT1G30320	AT1G63360	AT1G49750
	AT2G42380	AT1G35780		AT1G30700	AT1G64065	AT1G50110
	AT2G42570	AT1G36940		AT1G30720	AT1G64640	AT1G50630
	AT2G42870	AT1G37130		AT1G30740	AT1G64710	AT1G51040
	AT2G44570	AT1G37140		AT1G30800	AT1G64970	AT1G51170
	AT2G44940	AT1G44110		AT1G30840	AT1G64980	AT1G51500
	AT2G45340	AT1G44900		AT1G31310	AT1G65190	AT1G52190
	AT2G45450	AT1G44940		AT1G31820	AT1G65250	AT1G52220
	AT2G45720	AT1G44941		AT1G32350	AT1G65690	AT1G52770
	AT2G45890	AT1G45130		AT1G32520	AT1G65970	AT1G52827
	AT2G48030	AT1G47760		AT1G32790	AT1G66725	AT1G52855
	AT3G01600	AT1G47870		AT1G32920	AT1G66880	AT1G52880
	AT3G04210	AT1G47980		AT1G32928	AT1G67750	AT1G52910
	AT3G04290	AT1G48460		AT1G32960	AT1G67850	AT1G53060
	AT3G04630	AT1G48560		AT1G33055	AT1G67920	AT1G54040
	AT3G04810	AT1G48605		AT1G33160	AT1G68470	AT1G54780
	AT3G05630	AT1G48870		AT1G33600	AT1G68530	AT1G55260
	AT3G06070	AT1G49530		AT1G33800	AT1G69550	AT1G55546
	AT3G06120	AT1G49620		AT1G34460	AT1G69690	AT1G55550
	AT3G06750	AT1G49780		AT1G35170	AT1G69780	AT1G55580
	AT3G06770	AT1G49870		AT1G35270	AT1G69810	AT1G55690
	AT3G06778	AT1G49910		AT1G35420	AT1G69850	AT1G56150
	AT3G06840	AT1G49920		AT1G35430	AT1G69920	AT1G56190
	AT3G07130	AT1G49938		AT1G36770	AT1G69930	AT1G56580
	AT3G07320	AT1G49940		AT1G43910	AT1G70160	AT1G56700
	AT3G11040	AT1G49952		AT1G44180	AT1G70690	AT1G57750
	AT3G11600	AT1G49990		AT1G45249	AT1G71520	AT1G57990
	AT3G12830	AT1G50240		AT1G45545	AT1G71695	AT1G58430
	AT3G12920	AT1G50420		AT1G48330	AT1G71697	AT1G58460
	AT3G13640	AT1G50490		AT1G48742	AT1G71880	AT1G60000
	AT3G13690	AT1G51055		AT1G49450	AT1G72260	AT1G60610
	AT3G13840	AT1G51060		AT1G49700	AT1G72416	AT1G60783
	AT3G14760	AT1G51130		AT1G49730	AT1G72920	AT1G60810
	AT3G14870	AT1G51950		AT1G50440	AT1G73680	AT1G61820
	AT3G15030	AT1G51960		AT1G50590	AT1G74020	AT1G62560
	AT3G15170	AT1G52150		AT1G50640	AT1G74650	AT1G62770
	AT3G15720	AT1G52260		AT1G50750	AT1G74670	AT1G63220
	AT3G15820	AT1G52530		AT1G50780	AT1G75890	AT1G63350
	AT3G16240	AT1G52700		AT1G51530	AT1G75891	AT1G63420
	AT3G16500	AT1G53070		AT1G51670	AT1G75900	AT1G63710
	AT3G16650	AT1G53100		AT1G51680	AT1G76360	AT1G63980
	AT3G17070	AT1G53140		AT1G51700	AT1G76410	AT1G63990
	AT3G17120	AT1G53250		AT1G51800	AT1G77210	AT1G64400
	AT3G17185	AT1G53490		AT1G52280	AT1G77520	AT1G64590
	AT3G17580	AT1G54200		AT1G52410	AT1G77760	AT1G64610
	AT3G18560	AT1G54385		AT1G52565	AT1G78670	AT1G64680
	AT3G19450	AT1G54560		AT1G52710	AT1G78760	AT1G64690
	AT3G20260	AT1G54690		AT1G52890	AT1G78830	AT1G65060
	AT3G20460	AT1G54960		AT1G53210	AT1G78850	AT1G65450
	AT3G20470	AT1G55200		AT1G53345	AT1G80440	AT1G65590
	AT3G20860	AT1G55500		AT1G53350	AT2G01180	AT1G65820
	AT3G22104	AT1G55610		AT1G53430	AT2G01670	AT1G65960
	AT3G22400	AT1G55830		AT1G53470	AT2G02010	AT1G66190
	AT3G22410	AT1G55915		AT1G53560	AT2G02100	AT1G66910
	AT3G22750	AT1G55980		AT1G53580	AT2G02850	AT1G66950
	AT3G22760	AT1G56020		AT1G54000	AT2G03760	AT1G66970
	AT3G22880	AT1G56040		AT1G54010	AT2G04080	AT1G67050
	AT3G23430	AT1G57820		AT1G54020	AT2G05380	AT1G67090
	AT3G23730	AT1G58050		AT1G55035	AT2G07689	AT1G67265
	AT3G24140	AT1G58210		AT1G55110	AT2G07698	AT1G67360
	AT3G25670	AT1G58310		AT1G55120	AT2G07712	AT1G67730
	AT3G25760	AT1G58340		AT1G55360	AT2G07734	AT1G68490
	AT3G25905	AT1G59540		AT1G55365	AT2G07783	AT1G68500
	AT3G26120	AT1G59550		AT1G55670	AT2G13290	AT1G68540
	AT3G26960	AT1G60390		AT1G55850	AT2G14080	AT1G68585
	AT3G27400	AT1G60460		AT1G55920	AT2G15050	AT1G68700
	AT3G27920	AT1G60760		AT1G56060	AT2G15320	AT1G68710
	AT3G29770	AT1G60930		AT1G56130	AT2G16060	AT1G68765
	AT3G30180	AT1G61000		AT1G56140	AT2G16210	AT1G68800
	AT3G43960	AT1G61415		AT1G56300	AT2G16630	AT1G69320
	AT3G44550	AT1G61420		AT1G56520	AT2G17280	AT1G69450
	AT3G45230	AT1G61440		AT1G56660	AT2G17450	AT1G69600
	AT3G47295	AT1G61450		AT1G58225	AT2G17540	AT1G69720
	AT3G47750	AT1G61500		AT1G58290	AT2G18210	AT1G70830
	AT3G48460	AT1G61660		AT1G58320	AT2G18350	AT1G70850
	AT3G48720	AT1G62010		AT1G58370	AT2G18500	AT1G70890
	AT3G48770	AT1G62110		AT1G58400	AT2G18660	AT1G71050
	AT3G49240	AT1G62150		AT1G58410	AT2G18670	AT1G71866
	AT3G49260	AT1G62360		AT1G58520	AT2G18690	AT1G71970
	AT3G52340	AT1G62480		AT1G58602	AT2G20562	AT1G72110
	AT3G52525	AT1G62950		AT1G58808	AT2G20630	AT1G72150
	AT3G52630	AT1G63100		AT1G58848	AT2G20950	AT1G72450
	AT3G52840	AT1G63160		AT1G59218	AT2G21830	AT1G72470
	AT3G53380	AT1G63660		AT1G59500	AT2G22660	AT1G72600
	AT3G53450	AT1G63855		AT1G59590	AT2G22920	AT1G72610
	AT3G55500	AT1G64060		AT1G59640	AT2G22970	AT1G73550
	AT3G57130	AT1G64240		AT1G59650	AT2G23000	AT1G74910
	AT3G57670	AT1G64250		AT1G59720	AT2G23270	AT1G75030
	AT3G58850	AT1G64255		AT1G59780	AT2G23610	AT1G75050
	AT3G59200	AT1G64780		AT1G59860	AT2G23770	AT1G75240
	AT3G59580	AT1G64960		AT1G59865	AT2G24180	AT1G75410
	AT3G59680	AT1G65150		AT1G59870	AT2G25260	AT1G75680
	AT3G60390	AT1G65470		AT1G60160	AT2G25735	AT1G75750
	AT3G61430	AT1G65630		AT1G60260	AT2G26560	AT1G76020
	AT3G61970	AT1G65710		AT1G60630	AT2G26570	AT1G76240
	AT3G62060	AT1G65780		AT1G60880	AT2G26975	AT1G76620
	AT3G62070	AT1G65910		AT1G60890	AT2G27220	AT1G76878
	AT3G62630	AT1G66050		AT1G60960	AT2G27360	AT1G76880
	AT3G62820	AT1G66540		AT1G61340	AT2G27385	AT1G76890
	AT3G63210	AT1G66620		AT1G61370	AT2G27830	AT1G76930
	AT4G00210	AT1G66890		AT1G61520	AT2G28085	AT1G77200
	AT4G00220	AT1G67035		AT1G61550	AT2G28500	AT1G77330
	AT4G01460	AT1G67040		AT1G61560	AT2G28570	AT1G77870
	AT4G03965	AT1G67180		AT1G61810	AT2G28840	AT1G78020
	AT4G11990	AT1G67320		AT1G61890	AT2G29330	AT1G78260
	AT4G12980	AT1G67370		AT1G62035	AT2G29720	AT1G78570
	AT4G13210	AT1G67623		AT1G62200	AT2G29995	AT1G78580
	AT4G13840	AT1G67626		AT1G62290	AT2G30550	AT1G78820
	AT4G14040	AT1G67630		AT1G62310	AT2G31880	AT1G79110
	AT4G14130	AT1G67770		AT1G62840	AT2G31890	AT1G79700
	AT4G14760	AT1G67780		AT1G63650	AT2G31990	AT1G79910
	AT4G14770	AT1G68120		AT1G63720	AT2G32030	AT1G80050
	AT4G16980	AT1G68130		AT1G63760	AT2G32690	AT1G80280
	AT4G17245	AT1G68185		AT1G63840	AT2G32800	AT2G01170
	AT4G17470	AT1G68330		AT1G63870	AT2G33060	AT2G01340
	AT4G17680	AT1G69120		AT1G64110	AT2G33380	AT2G01520
	AT4G18050	AT1G69400		AT1G64270	AT2G33710	AT2G01660
	AT4G18360	AT1G69490		AT1G64280	AT2G34500	AT2G02950
	AT4G18970	AT1G69770		AT1G64380	AT2G34810	AT2G03530
	AT4G19170	AT1G70430		AT1G64470	AT2G35260	AT2G04450
	AT4G21690	AT1G70460		AT1G64810	AT2G35290	AT2G05160
	AT4G22840	AT1G70560		AT1G64820	AT2G35300	AT2G05715
	AT4G24000	AT1G70950		AT1G64950	AT2G35700	AT2G05914
	AT4G24230	AT1G71250		AT1G65180	AT2G35930	AT2G05990
	AT4G24480	AT1G71260		AT1G65985	AT2G35960	AT2G07677
	AT4G25240	AT1G71760		AT1G66080	AT2G36080	AT2G07707
	AT4G25620	AT1G71850		AT1G66090	AT2G36430	AT2G07715
	AT4G25630	AT1G71870		AT1G66110	AT2G36590	AT2G07723
	AT4G27570	AT1G72040		AT1G66160	AT2G37040	AT2G07826
	AT4G28100	AT1G72250		AT1G66280	AT2G37640	AT2G10405
	AT4G28190	AT1G72670		AT1G66360	AT2G37710	AT2G12460
	AT4G28780	AT1G72800		AT1G66480	AT2G38290	AT2G12462
	AT4G29020	AT1G73360		AT1G66760	AT2G38530	AT2G15070
	AT4G29740	AT1G73640		AT1G66780	AT2G38540	AT2G15580
	AT4G30180	AT1G73690		AT1G67100	AT2G38750	AT2G15830
	AT4G30230	AT1G73850		AT1G67195	AT2G38790	AT2G15970
	AT4G30270	AT1G74150		AT1G67260	AT2G38860	AT2G16280
	AT4G30490	AT1G74160		AT1G67340	AT2G39210	AT2G16700
	AT4G31000	AT1G74190		AT1G67470	AT2G39330	AT2G16730
	AT4G31590	AT1G75150		AT1G67560	AT2G39350	AT2G16740
	AT4G31620	AT1G75500		AT1G67590	AT2G40095	AT2G16750
	AT4G31640	AT1G75520		AT1G67790	AT2G40180	AT2G16990
	AT4G31680	AT1G75920		AT1G67855	AT2G40330	AT2G17040
	AT4G31805	AT1G76090		AT1G67856	AT2G41660	AT2G17230
	AT4G32000	AT1G76110		AT1G67880	AT2G41870	AT2G17630
	AT4G32460	AT1G76310		AT1G67930	AT2G42320	AT2G17780
	AT4G32650	AT1G76530		AT1G68280	AT2G42800	AT2G18120
	AT4G34160	AT1G76540		AT1G68290	AT2G42900	AT2G18270
	AT4G34250	AT1G76560		AT1G68450	AT2G42990	AT2G18280
	AT4G34650	AT1G76590		AT1G68840	AT2G43140	AT2G18890
	AT4G35300	AT1G76740		AT1G68945	AT2G43530	AT2G19450
	AT4G35930	AT1G76780		AT1G69530	AT2G43535	AT2G19460
	AT4G36240	AT1G77110		AT1G69750	AT2G43590	AT2G19980
	AT4G36380	AT1G77235		AT1G69820	AT2G44490	AT2G19990
	AT4G36640	AT1G77320		AT1G69900	AT2G45600	AT2G20142
	AT4G36790	AT1G77410		AT1G70140	AT2G45650	AT2G21540
	AT4G36850	AT1G77640		AT1G70170	AT2G45660	AT2G21850
	AT4G37225	AT1G77720		AT1G70300	AT2G46140	AT2G21880
	AT4G37450	AT1G77860		AT1G70370	AT2G46535	AT2G22230
	AT4G37750	AT1G78430		AT1G70420	AT2G46710	AT2G22930
	AT4G37810	AT1G78770		AT1G70510	AT2G46720	AT2G23130
	AT4G37980	AT1G78780		AT1G70520	AT2G47240	AT2G23760
	AT4G38580	AT1G78865		AT1G70581	AT2G47890	AT2G24070
	AT4G38770	AT1G78950		AT1G70640	AT3G01290	AT2G24270
	AT4G39070	AT1G78955		AT1G71015	AT3G01490	AT2G24790
	AT5G01240	AT1G79470		AT1G71030	AT3G02140	AT2G25000
	AT5G01445	AT1G79640		AT1G71040	AT3G03470	AT2G25130
	AT5G02110	AT1G80190		AT1G71360	AT3G03870	AT2G25190
	AT5G02540	AT1G80200		AT1G71890	AT3G04110	AT2G25220
	AT5G02890	AT1G80370		AT1G71960	AT3G04730	AT2G25540
	AT5G04220	AT1G80450		AT1G72130	AT3G10280	AT2G26690
	AT5G04820	AT1G80590		AT1G72140	AT3G11580	AT2G26700
	AT5G05690	AT1G80710		AT1G72210	AT3G11840	AT2G26740
	AT5G06270	AT1G80760		AT1G72240	AT3G12410	AT2G26910
	AT5G06300	AT2G01008		AT1G72280	AT3G12610	AT2G27920
	AT5G07830	AT2G01210		AT1G72520	AT3G12700	AT2G28160
	AT5G08150	AT2G01818		AT1G72540	AT3G12900	AT2G28200
	AT5G08260	AT2G01905		AT1G72645	AT3G12910	AT2G28610
	AT5G08460	AT2G02150		AT1G72700	AT3G13790	AT2G28710
	AT5G09805	AT2G02350		AT1G72760	AT3G13910	AT2G28900
	AT5G10890	AT2G02720		AT1G72910	AT3G13980	AT2G29360
	AT5G11020	AT2G02820		AT1G72930	AT3G14810	AT2G29730
	AT5G11060	AT2G03110		AT1G72940	AT3G15356	AT2G30010
	AT5G11110	AT2G03260		AT1G72950	AT3G15540	AT2G30420
	AT5G11420	AT2G03770		AT1G72960	AT3G15810	AT2G30432
	AT5G12050	AT2G04235		AT1G73040	AT3G16370	AT2G30520
	AT5G12900	AT2G05280		AT1G73130	AT3G16470	AT2G30570
	AT5G12950	AT2G05760		AT1G73190	AT3G16520	AT2G30770
	AT5G14230	AT2G05940		AT1G73210	AT3G16530	AT2G30930
	AT5G16240	AT2G07170		AT1G73540	AT3G16690	AT2G30990
	AT5G17040	AT2G07690		AT1G73810	AT3G16770	AT2G31380
	AT5G19730	AT2G12430		AT1G73890	AT3G16850	AT2G31390
	AT5G20150	AT2G14050		AT1G74100	AT3G17020	AT2G31570
	AT5G21150	AT2G15630		AT1G74350	AT3G18370	AT2G32080
	AT5G22390	AT2G16270		AT1G74360	AT3G18710	AT2G32150
	AT5G22580	AT2G16440		AT1G74370	AT3G18830	AT2G32160
	AT5G22940	AT2G16450		AT1G74400	AT3G19010	AT2G32560
	AT5G23000	AT2G16570		AT1G74410	AT3G19150	AT2G32580
	AT5G23210	AT2G16780		AT1G74430	AT3G19400	AT2G32720
	AT5G23860	AT2G16850		AT1G74440	AT3G19553	AT2G32990
	AT5G25040	AT2G17620		AT1G74490	AT3G19930	AT2G33470
	AT5G25840	AT2G17820		AT1G74790	AT3G22540	AT2G33480
	AT5G26000	AT2G17900		AT1G75440	AT3G22550	AT2G33570
	AT5G26280	AT2G17950		AT1G75830	AT3G22560	AT2G34170
	AT5G26960	AT2G18000		AT1G75860	AT3G23450	AT2G34510
	AT5G27030	AT2G18260		AT1G75880	AT3G23630	AT2G34585
	AT5G27200	AT2G18450		AT1G76650	AT3G24450	AT2G34960
	AT5G27360	AT2G19090		AT1G76790	AT3G24503	AT2G35370
	AT5G33370	AT2G19120		AT1G76965	AT3G26170	AT2G35470
	AT5G37500	AT2G19400		AT1G77120	AT3G26200	AT2G35820
	AT5G38530	AT2G19520		AT1G77250	AT3G26300	AT2G35859
	AT5G39840	AT2G19690		AT1G77280	AT3G26460	AT2G35860
	AT5G39860	AT2G20590		AT1G78070	AT3G26590	AT2G35940
	AT5G40270	AT2G20635		AT1G78265	AT3G28180	AT2G35945
	AT5G40450	AT2G20850		AT1G78270	AT3G28210	AT2G36870
	AT5G41410	AT2G21050		AT1G78310	AT3G28930	AT2G36880
	AT5G42720	AT2G21370		AT1G78340	AT3G29030	AT2G37100
	AT5G43330	AT2G21380		AT1G78390	AT3G29410	AT2G37300
	AT5G43810	AT2G21590		AT1G78460	AT3G30775	AT2G38090
	AT5G43870	AT2G21790		AT1G78490	AT3G32110	AT2G38360
	AT5G44020	AT2G21800		AT1G78680	AT3G43670	AT2G38760
	AT5G44130	AT2G22070		AT1G78700	AT3G43720	AT2G38995
	AT5G44260	AT2G22140		AT1G78860	AT3G44200	AT2G39450
	AT5G47050	AT2G22540		AT1G79060	AT3G44310	AT2G40008
	AT5G47500	AT2G22600		AT1G79180	AT3G44320	AT2G40100
	AT5G47630	AT2G22610		AT1G79245	AT3G44630	AT2G40110
	AT5G49170	AT2G23530		AT1G79270	AT3G44720	AT2G40130
	AT5G49780	AT2G23690		AT1G79330	AT3G45290	AT2G40260
	AT5G50090	AT2G24110		AT1G79520	AT3G45310	AT2G40610
	AT5G51850	AT2G24310		AT1G79710	AT3G46110	AT2G40880
	AT5G52120	AT2G24480		AT1G80380	AT3G46530	AT2G41090
	AT5G52400	AT2G24490		AT1G80420	AT3G48115	AT2G41312
	AT5G52882	AT2G24680		AT1G80800	AT3G48350	AT2G41330
	AT5G53010	AT2G24970		AT1G80840	AT3G48360	AT2G41830
	AT5G53210	AT2G25060		AT2G01300	AT3G48640	AT2G42200
	AT5G54530	AT2G25880		AT2G01680	AT3G48690	AT2G42690
	AT5G54590	AT2G26110		AT2G01850	AT3G48850	AT2G43510
	AT5G54630	AT2G26180		AT2G02000	AT3G50280	AT2G43550
	AT5G56460	AT2G26267		AT2G02230	AT3G50480	AT2G43870
	AT5G56490	AT2G26380		AT2G02930	AT3G50760	AT2G43910
	AT5G57735	AT2G26760		AT2G03550	AT3G50900	AT2G44160
	AT5G59670	AT2G27040		AT2G03972	AT3G51600	AT2G44210
	AT5G60400	AT2G27970		AT2G03980	AT3G51860	AT2G44230
	AT5G60880	AT2G28130		AT2G04500	AT3G51910	AT2G45050
	AT5G62730	AT2G28305		AT2G05310	AT3G52430	AT2G45190
	AT5G63087	AT2G28550		AT2G06045	AT3G52450	AT2G45470
	AT5G63530	AT2G28590		AT2G07696	AT3G52480	AT2G45560
	AT5G64330	AT2G28620		AT2G07706	AT3G52520	AT2G45750
	AT5G64570	AT2G28650		AT2G07708	AT3G52910	AT2G46250
	AT5G64572	AT2G28740		AT2G07727	AT3G53210	AT2G46330
	AT5G64770	AT2G28870		AT2G07811	AT3G53310	AT2G46870
	AT5G64800	AT2G29550		AT2G10440	AT3G53960	AT2G47370
	AT5G65380	AT2G29570		AT2G10760	AT3G54040	AT3G01080
	AT5G65510	AT2G29680		AT2G10800	AT3G54140	AT3G01140
	AT5G65687	AT2G29890		AT2G11240	AT3G54150	AT3G01142
	AT5G66350	AT2G30620		AT2G11310	AT3G54420	AT3G01500
	AT5G66870	AT2G30750		AT2G11520	AT3G54770	AT3G01550
	AT5G67190	AT2G30830		AT2G14210	AT3G54990	AT3G01860
	AT5G67385	AT2G30933		AT2G14247	AT3G55420	AT3G02170
	AT5G67390	AT2G31270		AT2G15010	AT3G56060	AT3G02250
	AT5G67600	AT2G31750		AT2G15060	AT3G56170	AT3G02515
		AT2G32530		AT2G15080	AT3G56200	AT3G02570
		AT2G32590		AT2G15480	AT3G56408	AT3G03550
		AT2G32780		AT2G15760	AT3G56410	AT3G03770
		AT2G32940		AT2G16430	AT3G57330	AT3G03780
		AT2G33240		AT2G16586	AT3G57540	AT3G04090
		AT2G33550		AT2G16720	AT3G57780	AT3G04120
		AT2G33560		AT2G16760	AT3G59880	AT3G04440
		AT2G33680		AT2G16895	AT3G60520	AT3G05020
		AT2G33793		AT2G17036	AT3G61150	AT3G05400
		AT2G34140		AT2G17660	AT3G61550	AT3G06035
		AT2G34190		AT2G17710	AT3G61890	AT3G06100
		AT2G34330		AT2G17770	AT3G62150	AT3G06130
		AT2G34580		AT2G17830	AT4G00050	AT3G07010
		AT2G34710		AT2G17840	AT4G00180	AT3G07460
		AT2G34980		AT2G17845	AT4G00305	AT3G07470
		AT2G35070		AT2G17850	AT4G00330	AT3G08030
		AT2G35075		AT2G18550	AT4G00360	AT3G09820
		AT2G35140		AT2G18735	AT4G00400	AT3G10000
		AT2G35150		AT2G19130	AT4G00893	AT3G10340
		AT2G35160		AT2G19650	AT4G00950	AT3G10450
		AT2G35170		AT2G19800	AT4G01070	AT3G10525
		AT2G35605		AT2G20170	AT4G01410	AT3G10570
		AT2G36026		AT2G20180	AT4G01525	AT3G10940
		AT2G36030		AT2G20370	AT4G01700	AT3G10960
		AT2G36200		AT2G20560	AT4G01950	AT3G11150
		AT2G36307		AT2G20960	AT4G02330	AT3G11480
		AT2G36570		AT2G20970	AT4G02360	AT3G11770
		AT2G37000		AT2G21120	AT4G02410	AT3G11780
		AT2G37025		AT2G21180	AT4G02420	AT3G12110
		AT2G37050		AT2G21235	AT4G02520	AT3G12740
		AT2G37070		AT2G21510	AT4G03420	AT3G12930
		AT2G37390		AT2G22000	AT4G04750	AT3G13277
		AT2G37420		AT2G22420	AT4G05590	AT3G13410
		AT2G37470		AT2G22470	AT4G08150	AT3G13433
		AT2G37560		AT2G22500	AT4G09160	AT3G13720
		AT2G37960		AT2G22680	AT4G10260	AT3G13810
		AT2G38240		AT2G22880	AT4G10265	AT3G14067
		AT2G38620		AT2G22890	AT4G10270	AT3G14220
		AT2G38720		AT2G22955	AT4G10380	AT3G14310
		AT2G38800		AT2G22960	AT4G10640	AT3G14560
		AT2G38810		AT2G23170	AT4G10770	AT3G14850
		AT2G39300		AT2G23300	AT4G10990	AT3G15020
		AT2G39870		AT2G23550	AT4G11000	AT3G15270
		AT2G40550		AT2G23680	AT4G11050	AT3G16130
		AT2G40580		AT2G24010	AT4G11070	AT3G16175
		AT2G40720		AT2G24040	AT4G11170	AT3G16180
		AT2G41050		AT2G24600	AT4G12290	AT3G16570
		AT2G41130		AT2G25200	AT4G12730	AT3G17050
		AT2G41450		AT2G25250	AT4G13530	AT3G17100
		AT2G41460		AT2G25470	AT4G14440	AT3G17180
		AT2G41990		AT2G25590	AT4G14450	AT3G17380
		AT2G42110		AT2G25850	AT4G14550	AT3G17640
		AT2G42260		AT2G26190	AT4G14746	AT3G18080
		AT2G42730		AT2G26390	AT4G15440	AT3G18490
		AT2G42920		AT2G26530	AT4G15620	AT3G18980
		AT2G42980		AT2G26710	AT4G15765	AT3G19370
		AT2G44040		AT2G26870	AT4G15920	AT3G20075
		AT2G44190		AT2G27310	AT4G16190	AT3G20940
		AT2G44580		AT2G27389	AT4G16690	AT3G20960
		AT2G44980		AT2G27390	AT4G17098	AT3G21190
		AT2G45280		AT2G27660	AT4G17100	AT3G21690
		AT2G45410		AT2G27770	AT4G17250	AT3G21750
		AT2G45420		AT2G28400	AT4G18195	AT3G21950
		AT2G45490		AT2G28890	AT4G18197	AT3G22070
		AT2G46040		AT2G29150	AT4G18205	AT3G22072
		AT2G46410		AT2G29340	AT4G18210	AT3G22120
		AT2G46455		AT2G29430	AT4G18220	AT3G22160
		AT2G46590		AT2G29440	AT4G18250	AT3G22960
		AT2G46980		AT2G29450	AT4G18540	AT3G23030
		AT2G47500		AT2G29525	AT4G18880	AT3G23050
		AT2G47860		AT2G29660	AT4G19030	AT3G23090
		AT2G47920		AT2G29670	AT4G19410	AT3G23280
		AT2G48010		AT2G29740	AT4G19520	AT3G23290
		AT2G48020		AT2G30040	AT4G19700	AT3G23340
		AT3G01330		AT2G30360	AT4G19880	AT3G23410
		AT3G01410		AT2G30362	AT4G20320	AT3G23600
		AT3G01580		AT2G30500	AT4G20780	AT3G23810
		AT3G01710		AT2G30860	AT4G20830	AT3G23840
		AT3G01750		AT2G31090	AT4G21400	AT3G24160
		AT3G02000		AT2G31100	AT4G21870	AT3G24670
		AT3G02010		AT2G31160	AT4G22690	AT3G24770
		AT3G02030		AT2G31230	AT4G22710	AT3G25180
		AT3G02040		AT2G31690	AT4G23250	AT3G25730
		AT3G02120		AT2G31730	AT4G23680	AT3G25860
		AT3G02125		AT2G31790	AT4G23870	AT3G26180
		AT3G02210		AT2G31865	AT4G23880	AT3G26210
		AT3G02410		AT2G31900	AT4G24510	AT3G26450
		AT3G02640		AT2G31902	AT4G25030	AT3G26490
		AT3G02820		AT2G31945	AT4G25830	AT3G26520
		AT3G02920		AT2G31980	AT4G25850	AT3G26570
		AT3G02970		AT2G32020	AT4G25900	AT3G26650
		AT3G02980		AT2G32220	AT4G25940	AT3G27150
		AT3G03110		AT2G32510	AT4G26070	AT3G27890
		AT3G03130		AT2G32790	AT4G27290	AT3G28050
		AT3G03310		AT2G32830	AT4G27300	AT3G28080
		AT3G03450		AT2G33050	AT4G27710	AT3G28857
		AT3G03680		AT2G33051	AT4G27810	AT3G29035
		AT3G03970		AT2G33100	AT4G27820	AT3G29430
		AT3G04250		AT2G33510	AT4G28350	AT3G30210
		AT3G04510		AT2G33580	AT4G28680	AT3G30390
		AT3G04520		AT2G34490	AT4G29310	AT3G43800
		AT3G04800		AT2G34600	AT4G29670	AT3G44735
		AT3G04850		AT2G34620	AT4G30140	AT3G44970
		AT3G04860		AT2G34650	AT4G30650	AT3G45780
		AT3G04980		AT2G34660	AT4G30660	AT3G47200
		AT3G05130		AT2G34850	AT4G30960	AT3G47210
		AT3G05152		AT2G34910	AT4G31650	AT3G47250
		AT3G05320		AT2G34930	AT4G33220	AT3G47300
		AT3G05330		AT2G35000	AT4G33660	AT3G47380
		AT3G05340		AT2G35637	AT4G33950	AT3G47590
		AT3G05480		AT2G35640	AT4G34680	AT3G47620
		AT3G05640		AT2G35658	AT4G34920	AT3G47675
		AT3G05740		AT2G35660	AT4G34940	AT3G47800
		AT3G05820		AT2G35710	AT4G35510	AT3G47820
		AT3G06030		AT2G36145	AT4G35600	AT3G48000
		AT3G06690		AT2G36220	AT4G36030	AT3G49110
		AT3G06710		AT2G36440	AT4G36032	AT3G49210
		AT3G06740		AT2G36690	AT4G36220	AT3G49220
		AT3G06890		AT2G36910	AT4G37409	AT3G50010
		AT3G07290		AT2G36950	AT4G37410	AT3G51030
		AT3G07350		AT2G37330	AT4G37470	AT3G51238
		AT3G07540		AT2G37760	AT4G38410	AT3G52370
		AT3G08943		AT2G37940	AT4G38420	AT3G52500
		AT3G08947		AT2G37970	AT4G38550	AT3G52820
		AT3G09040		AT2G38465	AT4G38552	AT3G53260
		AT3G09070		AT2G38470	AT4G39030	AT3G53720
		AT3G09080		AT2G38870	AT4G39340	AT3G53800
		AT3G09190		AT2G39030	AT4G39510	AT3G54950
		AT3G09430		AT2G39200	AT4G39670	AT3G55120
		AT3G09480		AT2G39400	AT4G40065	AT3G55130
		AT3G09660		AT2G39410	AT4G40080	AT3G55360
		AT3G09730		AT2G39660	AT5G01750	AT3G55512
		AT3G09790		AT2G39700	AT5G02560	AT3G55770
		AT3G10100		AT2G39705	AT5G02620	AT3G56260
		AT3G10180		AT2G39980	AT5G02630	AT3G56580
		AT3G10310		AT2G40113	AT5G02790	AT3G57062
		AT3G10400		AT2G40150	AT5G03380	AT3G57400
		AT3G10530		AT2G40170	AT5G04490	AT3G57600
		AT3G10690		AT2G40270	AT5G04530	AT3G57800
		AT3G10880		AT2G40340	AT5G06520	AT3G58120
		AT3G11490		AT2G40435	AT5G06530	AT3G59010
		AT3G11520		AT2G40711	AT5G06570	AT3G59270
		AT3G12060		AT2G40750	AT5G06650	AT3G59970
		AT3G12170		AT2G40802	AT5G07250	AT3G60550
		AT3G12500		AT2G41640	AT5G07770	AT3G60720
		AT3G12502		AT2G41800	AT5G07820	AT3G61200
		AT3G12710		AT2G42010	AT5G08000	AT3G61220
		AT3G12870		AT2G42530	AT5G08185	AT3G61440
		AT3G13000		AT2G42760	AT5G11930	AT3G61560
		AT3G13130		AT2G43000	AT5G12890	AT3G62460
		AT3G13160		AT2G43430	AT5G13750	AT3G62650
		AT3G13170		AT2G43440	AT5G15130	AT3G63200
		AT3G13420		AT2G43445	AT5G15160	AT3G63540
		AT3G13520		AT2G43520	AT5G15230	AT4G01050
		AT3G13600		AT2G43620	AT5G15580	AT4G01060
		AT3G14190		AT2G44180	AT5G15970	AT4G02380
		AT3G14210		AT2G44370	AT5G16560	AT4G03330
		AT3G14570		AT2G44810	AT5G17170	AT4G04450
		AT3G14740		AT2G46150	AT5G17810	AT4G04570
		AT3G14890		AT2G46220	AT5G18130	AT4G04640
		AT3G14900		AT2G46430	AT5G18310	AT4G05380
		AT3G14940		AT2G46440	AT5G18490	AT4G06534
		AT3G15060		AT2G46530	AT5G19240	AT4G08040
		AT3G15300		AT2G46600	AT5G19250	AT4G08685
		AT3G15550		AT2G46650	AT5G20050	AT4G08770
		AT3G15570		AT2G46685	AT5G20270	AT4G08870
		AT3G15604		AT2G46730	AT5G20400	AT4G08930
		AT3G15605		AT2G46740	AT5G22740	AT4G09030
		AT3G15990		AT2G46750	AT5G23950	AT4G09890
		AT3G16330		AT2G46760	AT5G24110	AT4G10290
		AT3G16340		AT2G46780	AT5G24140	AT4G11211
		AT3G16430		AT2G46810	AT5G24530	AT4G11360
		AT3G16730		AT2G47010	AT5G24570	AT4G12100
		AT3G17110		AT2G47050	AT5G24735	AT4G12300
		AT3G17130		AT2G47140	AT5G24770	AT4G12600
		AT3G17200		AT2G47180	AT5G24780	AT4G12880
		AT3G17290		AT2G47450	AT5G25250	AT4G12910
		AT3G17340		AT2G47520	AT5G25610	AT4G12960
		AT3G17360		AT2G47600	AT5G25890	AT4G13000
		AT3G17460		AT2G47650	AT5G26340	AT4G13215
		AT3G17600		AT2G47710	AT5G26920	AT4G13500
		AT3G17680		AT2G47730	AT5G28610	AT4G13505
		AT3G17690		AT2G47750	AT5G28630	AT4G13510
		AT3G18240		AT2G47800	AT5G35370	AT4G13710
		AT3G18280		AT3G01310	AT5G36160	AT4G14465
		AT3G18524		AT3G01350	AT5G36925	AT4G14560
		AT3G18630		AT3G01820	AT5G37300	AT4G14640
		AT3G18730		AT3G01830	AT5G37740	AT4G14680
		AT3G19050		AT3G01840	AT5G38310	AT4G15210
		AT3G19184		AT3G02550	AT5G38340	AT4G15330
		AT3G19210		AT3G02800	AT5G38990	AT4G15450
		AT3G19590		AT3G02840	AT5G39020	AT4G16140
		AT3G19595		AT3G02850	AT5G39030	AT4G16515
		AT3G19720		AT3G02875	AT5G39050	AT4G17480
		AT3G20150		AT3G03000	AT5G39090	AT4G17695
		AT3G20240		AT3G03030	AT5G39670	AT4G18290
		AT3G20420		AT3G03260	AT5G39760	AT4G18340
		AT3G20440		AT3G03370	AT5G40060	AT4G18550
		AT3G20475		AT3G04010	AT5G40170	AT4G18670
		AT3G20490		AT3G04050	AT5G40210	AT4G18940
		AT3G20670		AT3G04620	AT5G41460	AT4G18960
		AT3G20680		AT3G04640	AT5G41740	AT4G19120
		AT3G21230		AT3G04720	AT5G41750	AT4G19430
		AT3G21420		AT3G04960	AT5G42900	AT4G20760
		AT3G21560		AT3G05140	AT5G43150	AT4G21410
		AT3G21680		AT3G05150	AT5G43760	AT4G21620
		AT3G22142		AT3G05370	AT5G44565	AT4G21865
		AT3G22183		AT3G05500	AT5G44870	AT4G21960
		AT3G22450		AT3G05650	AT5G45340	AT4G21970
		AT3G23160		AT3G05937	AT5G45440	AT4G22010
		AT3G23370		AT3G06160	AT5G45490	AT4G22200
		AT3G23670		AT3G06435	AT5G46110	AT4G22490
		AT3G23740		AT3G07195	AT5G46780	AT4G22790
		AT3G23890		AT3G07250	AT5G46915	AT4G23030
		AT3G23930		AT3G07730	AT5G47590	AT4G23070
		AT3G23950		AT3G07960	AT5G47600	AT4G23496
		AT3G24320		AT3G07990	AT5G47640	AT4G23500
		AT3G24330		AT3G08770	AT5G47740	AT4G23670
		AT3G24332		AT3G09390	AT5G48180	AT4G23820
		AT3G24340		AT3G09405	AT5G48657	AT4G23900
		AT3G24495		AT3G09520	AT5G49280	AT4G23990
		AT3G25100		AT3G09830	AT5G49740	AT4G24010
		AT3G25550		AT3G09940	AT5G49770	AT4G24130
		AT3G25560		AT3G10020	AT5G52060	AT4G24140
		AT3G25620		AT3G10040	AT5G52250	AT4G24260
		AT3G25640		AT3G10720	AT5G52320	AT4G25260
		AT3G25710		AT3G10930	AT5G52760	AT4G25420
		AT3G25980		AT3G11000	AT5G53550	AT4G25890
		AT3G26050		AT3G11020	AT5G54160	AT4G26060
		AT3G27060		AT3G11690	AT5G54710	AT4G26710
		AT3G27130		AT3G12145	AT5G54720	AT4G27430
		AT3G27330		AT3G12420	AT5G55250	AT4G28040
		AT3G27360		AT3G12430	AT5G55620	AT4G28150
		AT3G27520		AT3G12730	AT5G55780	AT4G28270
		AT3G27640		AT3G12750	AT5G56260	AT4G28570
		AT3G27650		AT3G12970	AT5G57070	AT4G29270
		AT3G27660		AT3G13030	AT5G57123	AT4G29820
		AT3G27730		AT3G13190	AT5G57380	AT4G30190
		AT3G28040		AT3G13310	AT5G57510	AT4G30250
		AT3G28380		AT3G13950	AT5G57910	AT4G30410
		AT3G28600		AT3G13960	AT5G58140	AT4G30530
		AT3G29380		AT3G14230	AT5G58500	AT4G30670
		AT3G29760		AT3G14370	AT5G58900	AT4G30810
		AT3G30805		AT3G14690	AT5G59030	AT4G31340
		AT3G32980		AT3G15510	AT5G59310	AT4G31510
		AT3G42660		AT3G15760	AT5G60850	AT4G32150
		AT3G43210		AT3G15800	AT5G60900	AT4G32530
		AT3G44050		AT3G16170	AT5G61210	AT4G32540
		AT3G44060		AT3G16390	AT5G61560	AT4G33050
		AT3G44560		AT3G16400	AT5G61640	AT4G33580
		AT3G44690		AT3G16410	AT5G62070	AT4G33640
		AT3G44730		AT3G16440	AT5G62200	AT4G33790
		AT3G44765		AT3G16490	AT5G62350	AT4G34720
		AT3G44770		AT3G16560	AT5G63180	AT4G34880
		AT3G44790		AT3G16720	AT5G63350	AT4G34950
		AT3G45000		AT3G17700	AT5G65310	AT4G34980
		AT3G45610		AT3G17790	AT5G65500	AT4G35030
		AT3G45870		AT3G18170	AT5G65530	AT4G35220
		AT3G45930		AT3G18950	AT5G65640	AT4G36250
		AT3G45970		AT3G19030	AT5G65730	AT4G36260
		AT3G45980		AT3G19500	AT5G65980	AT4G36540
		AT3G46030		AT3G19560	AT5G66040	AT4G36610
		AT3G46320		AT3G19660	AT5G66080	AT4G36870
		AT3G46500		AT3G19800	AT5G66400	AT4G37010
		AT3G46614		AT3G20340	AT5G66490	AT4G37330
		AT3G46650		AT3G20520	AT5G66790	AT4G37680
		AT3G46870		AT3G20600	AT5G67280	AT4G37760
		AT3G46910		AT3G21090	AT5G67450	AT4G38860
		AT3G46940		AT3G21150		AT4G39010
		AT3G47010		AT3G21260		AT4G39170
		AT3G47420		AT3G21320		AT4G39330
		AT3G47460		AT3G21650		AT4G39730
		AT3G48150		AT3G21780		AT4G39940
		AT3G48160		AT3G21781		AT4G39970
		AT3G48185		AT3G21790		AT4G40085
		AT3G48200		AT3G21890		AT5G01075
		AT3G48210		AT3G22060		AT5G01090
		AT3G48580		AT3G22370		AT5G01100
		AT3G48900		AT3G22570		AT5G01790
		AT3G49080		AT3G23150		AT5G01870
		AT3G49410		AT3G23180		AT5G02240
		AT3G49650		AT3G23230		AT5G02260
		AT3G49668		AT3G23240		AT5G02380
		AT3G49670		AT3G23250		AT5G03120
		AT3G49740		AT3G23400		AT5G03300
		AT3G49830		AT3G23510		AT5G03680
		AT3G49940		AT3G23530		AT5G03760
		AT3G50040		AT3G23560		AT5G03790
		AT3G50070		AT3G23570		AT5G03890
		AT3G50170		AT3G23920		AT5G04470
		AT3G50240		AT3G24020		AT5G04750
		AT3G50410		AT3G24310		AT5G05170
		AT3G50700		AT3G24518		AT5G05270
		AT3G51060		AT3G24520		AT5G05990
		AT3G51230		AT3G24810		AT5G06250
		AT3G51280		AT3G25060		AT5G06440
		AT3G51720		AT3G25221		AT5G06610
		AT3G51740		AT3G25225		AT5G06710
		AT3G51930		AT3G25250		AT5G07000
		AT3G52060		AT3G25610		AT5G07030
		AT3G52110		AT3G26240		AT5G07220
		AT3G52115		AT3G26330		AT5G07340
		AT3G52540		AT3G26470		AT5G08330
		AT3G52770		AT3G26580		AT5G08640
		AT3G52870		AT3G26690		AT5G10150
		AT3G53600		AT3G26770		AT5G10260
		AT3G53620		AT3G26910		AT5G10380
		AT3G53650		AT3G27220		AT5G10420
		AT3G53680		AT3G27270		AT5G10480
		AT3G53730		AT3G27415		AT5G11190
		AT3G53900		AT3G27416		AT5G11230
		AT3G53940		AT3G27540		AT5G11550
		AT3G53980		AT3G27690		AT5G11600
		AT3G54060		AT3G27860		AT5G11970
		AT3G54180		AT3G27865		AT5G12200
		AT3G54560		AT3G27870		AT5G12250
		AT3G54625		AT3G27880		AT5G12940
		AT3G54630		AT3G28200		AT5G13180
		AT3G54710		AT3G28310		AT5G13820
		AT3G54750		AT3G28320		AT5G13930
		AT3G54870		AT3G28330		AT5G15310
		AT3G55060		AT3G28340		AT5G15320
		AT3G55210		AT3G28350		AT5G15490
		AT3G55550		AT3G28470		AT5G15530
		AT3G55560		AT3G28480		AT5G15740
		AT3G55660		AT3G28560		AT5G16340
		AT3G56100		AT3G28740		AT5G16350
		AT3G56330		AT3G28750		AT5G16570
		AT3G56470		AT3G29000		AT5G17010
		AT3G56480		AT3G29010		AT5G17030
		AT3G56540		AT3G29020		AT5G17165
		AT3G56870		AT3G29240		AT5G17220
		AT3G56920		AT3G29575		AT5G17700
		AT3G57040		AT3G29810		AT5G17770
		AT3G57060		AT3G30737		AT5G17830
		AT3G57200		AT3G31990		AT5G18470
		AT3G57440		AT3G43315		AT5G18790
		AT3G57860		AT3G43430		AT5G18850
		AT3G57870		AT3G43600		AT5G18920
		AT3G57980		AT3G44100		AT5G19190
		AT3G58270		AT3G44180		AT5G19580
		AT3G58650		AT3G44190		AT5G20330
		AT3G58770		AT3G44350		AT5G20550
		AT3G59100		AT3G44400		AT5G20635
		AT3G59190		AT3G44410		AT5G20650
		AT3G59550		AT3G44480		AT5G20700
		AT3G59765		AT3G44510		AT5G20710
		AT3G59820		AT3G44610		AT5G20740
		AT3G60160		AT3G44670		AT5G20950
		AT3G60190		AT3G44700		AT5G21280
		AT3G60660		AT3G44860		AT5G22020
		AT3G60670		AT3G45040		AT5G22300
		AT3G60840		AT3G45240		AT5G22310
		AT3G60920		AT3G45420		AT5G22430
		AT3G61160		AT3G45638		AT5G23060
		AT3G61170		AT3G46090		AT5G23240
		AT3G61300		AT3G46230		AT5G23280
		AT3G61310		AT3G46450		AT5G23760
		AT3G61520		AT3G46600		AT5G23870
		AT3G61810		AT3G46930		AT5G23920
		AT3G62050		AT3G47220		AT5G23955
		AT3G62100		AT3G47540		AT5G24270
		AT3G62430		AT3G47870		AT5G24760
		AT3G62610		AT3G48080		AT5G25390
		AT3G62760		AT3G48090		AT5G25400
		AT3G63130		AT3G48600		AT5G25415
		AT3G63470		AT3G48610		AT5G25460
		AT3G63480		AT3G48650		AT5G25810
		AT3G63530		AT3G48700		AT5G25830
		AT3G66652		AT3G49160		AT5G26690
		AT4G00020		AT3G49551		AT5G27350
		AT4G00238		AT3G49710		AT5G28300
		AT4G00620		AT3G49790		AT5G33290
		AT4G00695		AT3G50740		AT5G35360
		AT4G00700		AT3G50800		AT5G36910
		AT4G01170		AT3G50840		AT5G38120
		AT4G01270		AT3G50870		AT5G38410
		AT4G01730		AT3G50950		AT5G38980
		AT4G02060		AT3G51430		AT5G39570
		AT4G02070		AT3G51830		AT5G39630
		AT4G02110		AT3G51920		AT5G40380
		AT4G02150		AT3G52400		AT5G40382
		AT4G02235		AT3G52740		AT5G40780
		AT4G02390		AT3G52748		AT5G40890
		AT4G02660		AT3G52890		AT5G41040
		AT4G02800		AT3G53280		AT5G41315
		AT4G02830		AT3G53470		AT5G41761
		AT4G02850		AT3G53810		AT5G41830
		AT4G03100		AT3G55090		AT5G41900
		AT4G03130		AT3G55110		AT5G42860
		AT4G03270		AT3G55740		AT5G42880
		AT4G03710		AT3G55780		AT5G43160
		AT4G05190		AT3G55840		AT5G43170
		AT4G05200		AT3G55880		AT5G43270
		AT4G05520		AT3G55910		AT5G44110
		AT4G07400		AT3G55950		AT5G44530
		AT4G07960		AT3G55980		AT5G44630
		AT4G08210		AT3G56810		AT5G44680
		AT4G08590		AT3G56940		AT5G44894
		AT4G09060		AT3G57020		AT5G45580
		AT4G09680		AT3G57500		AT5G45950
		AT4G11080		AT3G57520		AT5G45960
		AT4G11130		AT3G57620		AT5G46240
		AT4G11230		AT3G57630		AT5G46730
		AT4G11320		AT3G57640		AT5G47250
		AT4G12005		AT3G57740		AT5G47550
		AT4G12400		AT3G57760		AT5G47610
		AT4G12540		AT3G59060		AT5G48880
		AT4G12620		AT3G59140		AT5G48900
		AT4G12740		AT3G59310		AT5G49330
		AT4G12830		AT3G59320		AT5G49720
		AT4G13370		AT3G59330		AT5G49730
		AT4G13493		AT3G59400		AT5G49890
		AT4G13495		AT3G60110		AT5G50200
		AT4G13690		AT3G60120		AT5G50370
		AT4G13800		AT3G60490		AT5G51950
		AT4G14103		AT3G61060		AT5G51970
		AT4G14104		AT3G61270		AT5G52340
		AT4G14120		AT3G61390		AT5G53880
		AT4G14150		AT3G61760		AT5G53950
		AT4G14180		AT3G62260		AT5G54770
		AT4G14305		AT3G62860		AT5G55720
		AT4G14310		AT3G63430		AT5G55896
		AT4G14330		AT3G63450		AT5G55960
		AT4G14480		AT4G00030		AT5G56140
		AT4G14490		AT4G00150		AT5G56500
		AT4G14660		AT4G00960		AT5G56840
		AT4G14730		AT4G01026		AT5G57800
		AT4G14750		AT4G01030		AT5G58000
		AT4G14790		AT4G01250		AT5G58400
		AT4G14970		AT4G01360		AT5G59050
		AT4G15040		AT4G01490		AT5G59320
		AT4G15140		AT4G01540		AT5G59660
		AT4G15233		AT4G01720		AT5G59770
		AT4G15490		AT4G01870		AT5G59990
		AT4G15790		AT4G02130		AT5G60220
		AT4G15802		AT4G02280		AT5G60360
		AT4G15830		AT4G02340		AT5G60910
		AT4G15890		AT4G02405		AT5G60920
		AT4G16120		AT4G03070		AT5G60970
		AT4G16563		AT4G03190		AT5G61270
		AT4G16807		AT4G04402		AT5G61570
		AT4G16970		AT4G04955		AT5G61590
		AT4G17000		AT4G05010		AT5G61600
		AT4G17240		AT4G05053		AT5G62210
		AT4G17360		AT4G08555		AT5G62220
		AT4G17380		AT4G08850		AT5G63090
		AT4G17760		AT4G08910		AT5G64620
		AT4G18330		AT4G09760		AT5G64640
		AT4G18390		AT4G10040		AT5G64650
		AT4G18470		AT4G10220		AT5G65210
		AT4G18570		AT4G10390		AT5G65410
		AT4G18750		AT4G10613		AT5G65590
		AT4G19130		AT4G11280		AT5G65870
		AT4G19191		AT4G11300		AT5G65880
		AT4G19960		AT4G11450		AT5G66170
		AT4G20040		AT4G11470		AT5G66420
		AT4G20140		AT4G12080		AT5G66590
		AT4G20510		AT4G12090		AT5G67560
		AT4G20730		AT4G12120		AT5G67620
		AT4G20900		AT4G12250
		AT4G20920		AT4G12690
		AT4G21065		AT4G12870
		AT4G21070		AT4G13180
		AT4G21270		AT4G13885
		AT4G21530		AT4G14220
		AT4G21590		AT4G14225
		AT4G21650		AT4G14370
		AT4G21820		AT4G14630
		AT4G22250		AT4G14723
		AT4G22860		AT4G14860
		AT4G22970		AT4G15200
		AT4G23000		AT4G15530
		AT4G23420		AT4G15760
		AT4G23430		AT4G15975
		AT4G23600		AT4G16146
		AT4G23770		AT4G16480
		AT4G23800		AT4G16600
		AT4G24050		AT4G16770
		AT4G24060		AT4G16820
		AT4G24610		AT4G16860
		AT4G24710		AT4G16890
		AT4G24972		AT4G16920
		AT4G25120		AT4G16950
		AT4G25225		AT4G16960
		AT4G25540		AT4G17090
		AT4G26010		AT4G17460
		AT4G26020		AT4G17670
		AT4G26170		AT4G17800
		AT4G26660		AT4G17840
		AT4G26960		AT4G17900
		AT4G27010		AT4G18020
		AT4G27230		AT4G18070
		AT4G27370		AT4G18170
		AT4G27510		AT4G18530
		AT4G27660		AT4G19230
		AT4G27980		AT4G19510
		AT4G28230		AT4G19970
		AT4G28310		AT4G20260
		AT4G28430		AT4G20390
		AT4G28560		AT4G20725
		AT4G28950		AT4G20840
		AT4G29170		AT4G21570
		AT4G29560		AT4G21680
		AT4G29730		AT4G21830
		AT4G29800		AT4G21910
		AT4G29920		AT4G21920
		AT4G30400		AT4G21926
		AT4G30460		AT4G21930
		AT4G30860		AT4G21940
		AT4G31360		AT4G22020
		AT4G31370		AT4G22030
		AT4G31398		AT4G22580
		AT4G31400		AT4G22620
		AT4G31610		AT4G22780
		AT4G31820		AT4G23320
		AT4G31840		AT4G23810
		AT4G32280		AT4G23920
		AT4G32430		AT4G24030
		AT4G32490		AT4G24110
		AT4G32605		AT4G24290
		AT4G32700		AT4G24370
		AT4G32800		AT4G24380
		AT4G32810		AT4G24390
		AT4G32830		AT4G24570
		AT4G32880		AT4G24670
		AT4G32980		AT4G25300
		AT4G32990		AT4G25330
		AT4G33170		AT4G25350
		AT4G33200		AT4G25430
		AT4G33260		AT4G25810
		AT4G33270		AT4G25835
		AT4G33400		AT4G26050
		AT4G33620		AT4G26140
		AT4G34230		AT4G26270
		AT4G34510		AT4G26380
		AT4G34750		AT4G26770
		AT4G34860		AT4G26790
		AT4G35010		AT4G26795
		AT4G35070		AT4G27260
		AT4G35130		AT4G27652
		AT4G35160		AT4G27654
		AT4G35520		AT4G27657
		AT4G35620		AT4G27700
		AT4G36120		AT4G27740
		AT4G36520		AT4G27850
		AT4G36740		AT4G27852
		AT4G37080		AT4G27860
		AT4G37110		AT4G27870
		AT4G37170		AT4G27970
		AT4G37220		AT4G28290
		AT4G37230		AT4G28460
		AT4G37240		AT4G28485
		AT4G37290		AT4G28490
		AT4G37490		AT4G28703
		AT4G37580		AT4G29050
		AT4G37650		AT4G29140
		AT4G37790		AT4G29220
		AT4G37860		AT4G29440
		AT4G37870		AT4G30060
		AT4G38070		AT4G30210
		AT4G38950		AT4G30280
		AT4G39060		AT4G30290
		AT4G39190		AT4G30662
		AT4G39380		AT4G30780
		AT4G39630		AT4G30850
		AT4G39720		AT4G31500
		AT4G39790		AT4G31690
		AT4G39952		AT4G31740
		AT5G01120		AT4G31860
		AT5G01250		AT4G31870
		AT5G01310		AT4G31875
		AT5G01380		AT4G31940
		AT5G01420		AT4G31950
		AT5G01570		AT4G32105
		AT5G01580		AT4G32190
		AT5G01630		AT4G32295
		AT5G01660		AT4G32630
		AT5G01910		AT4G32890
		AT5G02010		AT4G32940
		AT5G02100		AT4G32950
		AT5G02200		AT4G33180
		AT5G02220		AT4G33565
		AT5G02370		AT4G33985
		AT5G02430		AT4G34180
		AT5G02520		AT4G34210
		AT5G02820		AT4G34440
		AT5G02950		AT4G34480
		AT5G03060		AT4G34630
		AT5G03370		AT4G34810
		AT5G03800		AT4G35110
		AT5G03870		AT4G35190
		AT5G04130		AT4G35380
		AT5G04140		AT4G35985
		AT5G04230		AT4G35987
		AT5G04500		AT4G36010
		AT5G05180		AT4G36190
		AT5G05240		AT4G36500
		AT5G05330		AT4G36670
		AT5G05510		AT4G36710
		AT5G05810		AT4G37030
		AT5G05860		AT4G37150
		AT5G05940		AT4G37310
		AT5G06150		AT4G37320
		AT5G06400		AT4G37370
		AT5G06590		AT4G37390
		AT5G06870		AT4G37550
		AT5G07260		AT4G37553
		AT5G07400		AT4G37630
		AT5G07660		AT4G37890
		AT5G07810		AT4G37895
		AT5G07930		AT4G38060
		AT5G08020		AT4G38340
		AT5G08170		AT4G38540
		AT5G08370		AT4G38545
		AT5G08480		AT4G38560
		AT5G09445		AT4G38810
		AT5G09530		AT4G39480
		AT5G10010		AT4G39500
		AT5G10110		AT4G39570
		AT5G10390		AT4G39580
		AT5G10400		AT4G39830
		AT5G10510		AT4G39890
		AT5G10880		AT4G39950
		AT5G10930		AT5G01040
		AT5G11300		AT5G01540
		AT5G11320		AT5G01542
		AT5G11460		AT5G01640
		AT5G11470		AT5G01700
		AT5G11510		AT5G01760
		AT5G11780		AT5G01830
		AT5G12180		AT5G01840
		AT5G12920		AT5G01880
		AT5G12930		AT5G02020
		AT5G12970		AT5G02230
		AT5G13060		AT5G02244
		AT5G13220		AT5G02550
		AT5G13840		AT5G02580
		AT5G13960		AT5G02920
		AT5G14580		AT5G02930
		AT5G15510		AT5G02940
		AT5G15860		AT5G03140
		AT5G15920		AT5G03204
		AT5G16250		AT5G03260
		AT5G16600		AT5G03840
		AT5G16690		AT5G04340
		AT5G16850		AT5G04390
		AT5G17000		AT5G04770
		AT5G17160		AT5G04930
		AT5G17630		AT5G05140
		AT5G17860		AT5G05250
		AT5G18430		AT5G05300
		AT5G18560		AT5G05320
		AT5G18620		AT5G05410
		AT5G18700		AT5G05420
		AT5G18710		AT5G05730
		AT5G18720		AT5G05840
		AT5G18730		AT5G05850
		AT5G18740		AT5G06510
		AT5G18810		AT5G06760
		AT5G18820		AT5G07040
		AT5G19530		AT5G07050
		AT5G19920		AT5G07152
		AT5G19970		AT5G07760
		AT5G20850		AT5G07990
		AT5G20960		AT5G08240
		AT5G21140		AT5G09690
		AT5G22140		AT5G09760
		AT5G22270		AT5G09970
		AT5G22880		AT5G09980
		AT5G23100		AT5G10695
		AT5G23420		AT5G10700
		AT5G23480		AT5G10990
		AT5G23660		AT5G11140
		AT5G23750		AT5G11242
		AT5G23780		AT5G11250
		AT5G23910		AT5G11650
		AT5G23930		AT5G11940
		AT5G24205		AT5G13200
		AT5G24206		AT5G13320
		AT5G24280		AT5G13600
		AT5G24330		AT5G14370
		AT5G25090		AT5G14470
		AT5G25580		AT5G14640
		AT5G25620		AT5G15190
		AT5G27000		AT5G15930
		AT5G27010		AT5G15960
		AT5G27020		AT5G17350
		AT5G27230		AT5G17460
		AT5G27240		AT5G17680
		AT5G27550		AT5G17780
		AT5G27610		AT5G17980
		AT5G27670		AT5G18150
		AT5G28020		AT5G18170
		AT5G33300		AT5G19100
		AT5G36670		AT5G19230
		AT5G37010		AT5G20230
		AT5G37240		AT5G20260
		AT5G37400		AT5G20480
		AT5G37490		AT5G20750
		AT5G37630		AT5G20830
		AT5G37790		AT5G21050
		AT5G37980		AT5G21100
		AT5G38110		AT5G22240
		AT5G38450		AT5G22250
		AT5G39550		AT5G22540
		AT5G39770		AT5G22545
		AT5G39800		AT5G23530
		AT5G40640		AT5G24030
		AT5G40820		AT5G24080
		AT5G40942		AT5G24150
		AT5G41080		AT5G24155
		AT5G41170		AT5G24160
		AT5G41710		AT5G24165
		AT5G41880		AT5G24390
		AT5G42120		AT5G24420
		AT5G42330		AT5G24800
		AT5G42530		AT5G24810
		AT5G42700		AT5G24860
		AT5G43080		AT5G24900
		AT5G43250		AT5G24910
		AT5G43530		AT5G25770
		AT5G43990		AT5G25920
		AT5G44010		AT5G25930
		AT5G44040		AT5G26030
		AT5G44210		AT5G26230
		AT5G44572		AT5G26290
		AT5G44635		AT5G27420
		AT5G45400		AT5G27730
		AT5G45540		AT5G27920
		AT5G45700		AT5G27930
		AT5G45720		AT5G28340
		AT5G46280		AT5G32460
		AT5G46460		AT5G35460
		AT5G46640		AT5G35735
		AT5G46740		AT5G35796
		AT5G47160		AT5G35940
		AT5G47330		AT5G36000
		AT5G48310		AT5G36220
		AT5G48460		AT5G36250
		AT5G48480		AT5G38010
		AT5G48600		AT5G38020
		AT5G48720		AT5G38030
		AT5G48770		AT5G38212
		AT5G49010		AT5G38240
		AT5G49110		AT5G38700
		AT5G49120		AT5G38820
		AT5G49152		AT5G40030
		AT5G49160		AT5G40540
		AT5G49960		AT5G41070
		AT5G50330		AT5G41400
		AT5G50930		AT5G41550
		AT5G50940		AT5G41610
		AT5G50950		AT5G41810
		AT5G51380		AT5G42250
		AT5G51390		AT5G42280
		AT5G51600		AT5G42380
		AT5G51730		AT5G42440
		AT5G51790		AT5G43420
		AT5G51860		AT5G43470
		AT5G52290		AT5G43650
		AT5G52890		AT5G43700
		AT5G52910		AT5G43770
		AT5G52950		AT5G43780
		AT5G53390		AT5G44070
		AT5G53486		AT5G44290
		AT5G53830		AT5G44568
		AT5G54640		AT5G44580
		AT5G54840		AT5G44582
		AT5G54970		AT5G44620
		AT5G55520		AT5G44670
		AT5G55590		AT5G45060
		AT5G55760		AT5G45280
		AT5G55820		AT5G45310
		AT5G55950		AT5G45630
		AT5G56040		AT5G45840
		AT5G56120		AT5G45850
		AT5G56580		AT5G45860
		AT5G56740		AT5G45920
		AT5G56780		AT5G46080
		AT5G56790		AT5G46270
		AT5G56880		AT5G46295
		AT5G57130		AT5G46350
		AT5G57190		AT5G46490
		AT5G57260		AT5G46500
		AT5G57390		AT5G46710
		AT5G57400		AT5G47070
		AT5G57450		AT5G47100
		AT5G57685		AT5G47220
		AT5G57880		AT5G47650
		AT5G58280		AT5G47850
		AT5G58300		AT5G47910
		AT5G58580		AT5G48390
		AT5G58610		AT5G48530
		AT5G58760		AT5G48540
		AT5G58840		AT5G48570
		AT5G59190		AT5G48820
		AT5G59680		AT5G49480
		AT5G59690		AT5G49525
		AT5G59740		AT5G49630
		AT5G59870		AT5G49665
		AT5G59910		AT5G49700
		AT5G59970		AT5G49760
		AT5G60040		AT5G49900
		AT5G60150		AT5G49920
		AT5G60200		AT5G50360
		AT5G60690		AT5G51190
		AT5G60730		AT5G51460
		AT5G60930		AT5G51810
		AT5G61000		AT5G52020
		AT5G61110		AT5G52750
		AT5G61460		AT5G52830
		AT5G61480		AT5G52870
		AT5G61490		AT5G53030
		AT5G61850		AT5G53144
		AT5G61940		AT5G53200
		AT5G61950		AT5G53970
		AT5G62230		AT5G54165
		AT5G62260		AT5G54470
		AT5G62370		AT5G54490
		AT5G62410		AT5G54510
		AT5G62550		AT5G54730
		AT5G62710		AT5G55330
		AT5G62990		AT5G55840
		AT5G63390		AT5G55970
		AT5G63500		AT5G56220
		AT5G63540		AT5G56870
		AT5G63550		AT5G56960
		AT5G63920		AT5G56970
		AT5G63950		AT5G56980
		AT5G63960		AT5G57010
		AT5G64060		AT5G57035
		AT5G64870		AT5G57050
		AT5G65170		AT5G57150
		AT5G65230		AT5G57345
		AT5G65270		AT5G57480
		AT5G65360		AT5G57560
		AT5G65460		AT5G57565
		AT5G65570		AT5G57630
		AT5G66020		AT5G57660
		AT5G66130		AT5G57780
		AT5G66230		AT5G58070
		AT5G66270		AT5G58120
		AT5G66710		AT5G58150
		AT5G66750		AT5G58160
		AT5G66820		AT5G58170
		AT5G66940		AT5G58320
		AT5G67100		AT5G58430
		AT5G67270		AT5G58630
		AT5G67420		AT5G58650
				AT5G58680
				AT5G58690
				AT5G58720
				AT5G59220
				AT5G59490
				AT5G59580
				AT5G60760
				AT5G61010
				AT5G61090
				AT5G61250
				AT5G61820
				AT5G61890
				AT5G62100
				AT5G62360
				AT5G62430
				AT5G62520
				AT5G62960
				AT5G63140
				AT5G63160
				AT5G63320
				AT5G63340
				AT5G63580
				AT5G63690
				AT5G63770
				AT5G63790
				AT5G64120
				AT5G64510
				AT5G64905
				AT5G65020
				AT5G65130
				AT5G65140
				AT5G65207
				AT5G65300
				AT5G65683
				AT5G65690
				AT5G65710
				AT5G65800
				AT5G65890
				AT5G66070
				AT5G66440
				AT5G66480
				AT5G66600
				AT5G66650
				AT5G66670
				AT5G66690
				AT5G66780
				AT5G66880
				AT5G66900
				AT5G67140
				AT5G67210
				AT5G67350
				AT5G67460
				AT5G67520
