# Supplementary material for: An integrated analysis of cell-type specific gene expression reveals genes regulated by REVOLUTA and KANADI1 in the Arabidopsis shoot apical meristem
Source: PLoS Genet. 2020 Apr 15;16(4):e1008661. doi: 10.1371/journal.pgen.1008661 (PMC7266345; doi:10.1371/journal.pgen.1008661)
Supplement: S3 Table — A gene is considered as enriched in a sub-epidermal cell-type if it has log2 FC>1 with p<0.05 in that cell-type against any of the other two sub-epidermal cell-types. (XLSX) [file pgen.1008661.s014.xlsx]

## Sheet: S3
Cell-type specific genes in subepidermal cell-types
Up-regulated in REV subepidermis against any of the other two subepidermal cell types (total 2330 genes)		Up-regulated in KAN1 subepidermis against any of the other two subepidermal cell types (total 1211 genes)		Up-regulated in 'all-negative' subepidermis against any of the other two subepidermal cell types (total 2153 genes)
AT1G01010		AT1G01120		AT1G01120
AT1G01030		AT1G01480		AT1G01130
AT1G01250		AT1G01560		AT1G01250
AT1G01470		AT1G01590		AT1G01390
AT1G01480		AT1G02065		AT1G01470
AT1G01500		AT1G02205		AT1G01490
AT1G01580		AT1G02230		AT1G01500
AT1G01640		AT1G02310		AT1G01610
AT1G01900		AT1G02390		AT1G01900
AT1G02310		AT1G02730		AT1G02065
AT1G02380		AT1G02800		AT1G02205
AT1G02400		AT1G02810		AT1G02230
AT1G02460		AT1G02850		AT1G02335
AT1G02730		AT1G03120		AT1G02340
AT1G02810		AT1G03220		AT1G02360
AT1G02860		AT1G03457		AT1G02380
AT1G02930		AT1G03610		AT1G02400
AT1G02970		AT1G03710		AT1G02630
AT1G03070		AT1G03720		AT1G02650
AT1G03200		AT1G03780		AT1G02700
AT1G03240		AT1G03850		AT1G02710
AT1G03780		AT1G04040		AT1G02920
AT1G03800		AT1G04050		AT1G02950
AT1G03820		AT1G04280		AT1G02952
AT1G03840		AT1G04360		AT1G03070
AT1G04330		AT1G04425		AT1G03170
AT1G05000		AT1G04490		AT1G03220
AT1G05010		AT1G04520		AT1G03440
AT1G05100		AT1G04645		AT1G03710
AT1G05370		AT1G05420		AT1G03720
AT1G05440		AT1G05440		AT1G03820
AT1G05470		AT1G05490		AT1G03840
AT1G05570		AT1G05700		AT1G03850
AT1G05670		AT1G05710		AT1G03870
AT1G05675		AT1G06135		AT1G03982
AT1G05700		AT1G06180		AT1G04150
AT1G05710		AT1G06640		AT1G04240
AT1G05800		AT1G06645		AT1G04250
AT1G05820		AT1G06660		AT1G04280
AT1G05835		AT1G07270		AT1G04330
AT1G06135		AT1G07650		AT1G04360
AT1G06660		AT1G08560		AT1G04445
AT1G07220		AT1G08630		AT1G04470
AT1G07260		AT1G09250		AT1G04800
AT1G07380		AT1G09450		AT1G04920
AT1G07430		AT1G09500		AT1G05100
AT1G07610		AT1G09740		AT1G05135
AT1G07640		AT1G09750		AT1G05300
AT1G07750		AT1G09880		AT1G05330
AT1G07880		AT1G10370		AT1G05340
AT1G07900		AT1G10560		AT1G05420
AT1G08050		AT1G10640		AT1G05560
AT1G08160		AT1G10657		AT1G05810
AT1G08170		AT1G10690		AT1G06490
AT1G08290		AT1G10990		AT1G06640
AT1G08440		AT1G11220		AT1G06830
AT1G08560		AT1G11530		AT1G07160
AT1G08800		AT1G11545		AT1G07430
AT1G08860		AT1G11670		AT1G07440
AT1G08920		AT1G11820		AT1G07490
AT1G08940		AT1G12610		AT1G07500
AT1G08980		AT1G12805		AT1G07590
AT1G09180		AT1G12845		AT1G07610
AT1G09450		AT1G12880		AT1G07640
AT1G09460		AT1G12950		AT1G07720
AT1G09500		AT1G13245		AT1G07880
AT1G09680		AT1G13530		AT1G08050
AT1G09812		AT1G13700		AT1G08160
AT1G09890		AT1G14240		AT1G08320
AT1G09930		AT1G14370		AT1G08465
AT1G09932		AT1G14430		AT1G08500
AT1G09950		AT1G14440		AT1G08630
AT1G10200		AT1G14580		AT1G08810
AT1G10340		AT1G15010		AT1G08890
AT1G10470		AT1G15380		AT1G08920
AT1G10540		AT1G15550		AT1G08930
AT1G10650		AT1G15670		AT1G09080
AT1G10657		AT1G16070		AT1G09440
AT1G10682		AT1G16110		AT1G09460
AT1G10750		AT1G16130		AT1G09740
AT1G10780		AT1G16140		AT1G09750
AT1G11170		AT1G16150		AT1G09812
AT1G11185		AT1G16220		AT1G09890
AT1G11210		AT1G16290		AT1G09930
AT1G11270		AT1G16370		AT1G09950
AT1G11370		AT1G16380		AT1G10060
AT1G11580		AT1G16630		AT1G10120
AT1G11670		AT1G16760		AT1G10155
AT1G11700		AT1G16960		AT1G10200
AT1G11730		AT1G17145		AT1G10380
AT1G11915		AT1G17147		AT1G10417
AT1G11925		AT1G18370		AT1G10470
AT1G12060		AT1G18390		AT1G10540
AT1G12200		AT1G18570		AT1G10560
AT1G12260		AT1G18910		AT1G10640
AT1G12320		AT1G19050		AT1G10682
AT1G12600		AT1G19670		AT1G10750
AT1G13470		AT1G20310		AT1G10900
AT1G14040		AT1G20823		AT1G10990
AT1G14190		AT1G20840		AT1G11080
AT1G14210		AT1G20900		AT1G11170
AT1G14260		AT1G20990		AT1G11190
AT1G14350		AT1G21310		AT1G11545
AT1G14370		AT1G21320		AT1G11570
AT1G14480		AT1G21326		AT1G11580
AT1G14540		AT1G21360		AT1G11600
AT1G14600		AT1G21460		AT1G11700
AT1G14630		AT1G21910		AT1G11850
AT1G14640		AT1G22220		AT1G11915
AT1G14642		AT1G22400		AT1G12020
AT1G14700		AT1G22430		AT1G12080
AT1G14730		AT1G22650		AT1G12110
AT1G14870		AT1G22710		AT1G12140
AT1G14880		AT1G23080		AT1G12150
AT1G14890		AT1G23090		AT1G12200
AT1G15180		AT1G23205		AT1G12210
AT1G15190		AT1G23410		AT1G12240
AT1G15330		AT1G23790		AT1G12260
AT1G15380		AT1G24160		AT1G12320
AT1G15430		AT1G24530		AT1G12430
AT1G15520		AT1G25240		AT1G12600
AT1G15760		AT1G25250		AT1G12880
AT1G15790		AT1G25310		AT1G12890
AT1G16070		AT1G26560		AT1G12950
AT1G16220		AT1G26760		AT1G13700
AT1G16310		AT1G26770		AT1G13710
AT1G16330		AT1G26945		AT1G14040
AT1G16360		AT1G26960		AT1G14240
AT1G16370		AT1G27030		AT1G14250
AT1G16380		AT1G27820		AT1G14260
AT1G16410		AT1G27950		AT1G14350
AT1G16489		AT1G28130		AT1G14430
AT1G16490		AT1G28190		AT1G14440
AT1G16510		AT1G29230		AT1G14600
AT1G16630		AT1G29240		AT1G14630
AT1G17060		AT1G29380		AT1G14640
AT1G17147		AT1G29395		AT1G14730
AT1G17170		AT1G29640		AT1G14760
AT1G17190		AT1G29670		AT1G14780
AT1G17230		AT1G30100		AT1G15270
AT1G17232		AT1G30110		AT1G15580
AT1G17260		AT1G30515		AT1G15960
AT1G17360		AT1G30530		AT1G16130
AT1G17420		AT1G30700		AT1G16140
AT1G17480		AT1G30720		AT1G16310
AT1G17744		AT1G30730		AT1G16410
AT1G17745		AT1G30840		AT1G16500
AT1G17750		AT1G31310		AT1G16510
AT1G18075		AT1G31880		AT1G16730
AT1G18250		AT1G32350		AT1G16750
AT1G18370		AT1G32540		AT1G16930
AT1G18460		AT1G33055		AT1G16960
AT1G18590		AT1G33560		AT1G17200
AT1G18710		AT1G33590		AT1G17700
AT1G19220		AT1G33610		AT1G17710
AT1G19300		AT1G33790		AT1G17960
AT1G19396		AT1G33800		AT1G18200
AT1G19397		AT1G33990		AT1G18250
AT1G19440		AT1G34420		AT1G18400
AT1G19450		AT1G36600		AT1G18460
AT1G19540		AT1G36622		AT1G18570
AT1G19550		AT1G43800		AT1G18590
AT1G19630		AT1G43910		AT1G18810
AT1G19830		AT1G44110		AT1G18870
AT1G19835		AT1G44760		AT1G18910
AT1G19840		AT1G47655		AT1G19190
AT1G19850		AT1G47990		AT1G19300
AT1G20060		AT1G48100		AT1G19540
AT1G20160		AT1G48330		AT1G19835
AT1G20440		AT1G49450		AT1G19850
AT1G20490		AT1G49730		AT1G20070
AT1G20515		AT1G49830		AT1G20530
AT1G20520		AT1G49870		AT1G20750
AT1G20530		AT1G49938		AT1G20840
AT1G20700		AT1G49940		AT1G20850
AT1G20823		AT1G50590		AT1G20990
AT1G20850		AT1G51090		AT1G21000
AT1G21000		AT1G51670		AT1G21050
AT1G21010		AT1G51700		AT1G21100
AT1G21050		AT1G52240		AT1G21270
AT1G21250		AT1G52400		AT1G21310
AT1G21510		AT1G52565		AT1G21360
AT1G21520		AT1G52650		AT1G21670
AT1G21525		AT1G53340		AT1G21680
AT1G21530		AT1G53560		AT1G21910
AT1G21670		AT1G53700		AT1G22030
AT1G21680		AT1G53860		AT1G22050
AT1G21810		AT1G53920		AT1G22350
AT1G21830		AT1G54000		AT1G22360
AT1G22030		AT1G54010		AT1G22370
AT1G22180		AT1G54020		AT1G22470
AT1G22480		AT1G54030		AT1G22530
AT1G22530		AT1G54575		AT1G22550
AT1G22550		AT1G55110		AT1G22570
AT1G22570		AT1G55200		AT1G22640
AT1G22600		AT1G55550		AT1G22690
AT1G22610		AT1G55850		AT1G22885
AT1G22740		AT1G56140		AT1G22910
AT1G22885		AT1G56300		AT1G23040
AT1G22910		AT1G56720		AT1G23052
AT1G23340		AT1G58320		AT1G23130
AT1G23480		AT1G58360		AT1G23200
AT1G23800		AT1G58400		AT1G23380
AT1G24070		AT1G59500		AT1G23480
AT1G24320		AT1G59590		AT1G23530
AT1G24625		AT1G59740		AT1G23550
AT1G24735		AT1G59950		AT1G23730
AT1G25230		AT1G60160		AT1G23800
AT1G25370		AT1G60630		AT1G23820
AT1G25530		AT1G60860		AT1G23830
AT1G25550		AT1G60960		AT1G24150
AT1G26310		AT1G61370		AT1G24260
AT1G26450		AT1G61450		AT1G24400
AT1G26570		AT1G62290		AT1G24575
AT1G26680		AT1G62300		AT1G24625
AT1G26760		AT1G62420		AT1G24735
AT1G26780		AT1G62500		AT1G25370
AT1G27020		AT1G62510		AT1G25450
AT1G27620		AT1G62790		AT1G25530
AT1G27660		AT1G63020		AT1G25550
AT1G27670		AT1G63030		AT1G26310
AT1G28070		AT1G63100		AT1G26450
AT1G28080		AT1G64110		AT1G26770
AT1G28110		AT1G64260		AT1G26780
AT1G28310		AT1G64380		AT1G26790
AT1G28390		AT1G64710		AT1G26820
AT1G28400		AT1G64810		AT1G26920
AT1G28570		AT1G64820		AT1G26960
AT1G28580		AT1G64930		AT1G27020
AT1G28600		AT1G64940		AT1G27030
AT1G28610		AT1G64950		AT1G27620
AT1G28620		AT1G64970		AT1G27660
AT1G29050		AT1G65060		AT1G27950
AT1G29195		AT1G65370		AT1G28070
AT1G29300		AT1G65590		AT1G28110
AT1G29950		AT1G65710		AT1G28130
AT1G30135		AT1G66160		AT1G28310
AT1G30280		AT1G66370		AT1G28400
AT1G30282		AT1G66480		AT1G28570
AT1G30320		AT1G67180		AT1G28580
AT1G30370		AT1G67195		AT1G28600
AT1G30600		AT1G67220		AT1G29050
AT1G30650		AT1G67590		AT1G29160
AT1G30660		AT1G67750		AT1G29195
AT1G30900		AT1G67850		AT1G29270
AT1G30950		AT1G67855		AT1G29280
AT1G31050		AT1G67860		AT1G29290
AT1G31140		AT1G67865		AT1G29520
AT1G31280		AT1G67870		AT1G29640
AT1G31290		AT1G67920		AT1G29660
AT1G31320		AT1G67940		AT1G29670
AT1G31580		AT1G67950		AT1G29720
AT1G31710		AT1G68170		AT1G30080
AT1G31750		AT1G68450		AT1G30280
AT1G31770		AT1G68530		AT1G30282
AT1G31935		AT1G68560		AT1G30330
AT1G32080		AT1G68630		AT1G30650
AT1G32100		AT1G68640		AT1G30660
AT1G32172		AT1G68840		AT1G30730
AT1G32450		AT1G69050		AT1G30760
AT1G32700		AT1G69270		AT1G30814
AT1G32740		AT1G69470		AT1G30950
AT1G32910		AT1G69480		AT1G31280
AT1G32960		AT1G69810		AT1G31710
AT1G33080		AT1G69850		AT1G31720
AT1G33240		AT1G69920		AT1G31750
AT1G33470		AT1G69930		AT1G31770
AT1G33475		AT1G70310		AT1G31812
AT1G33540		AT1G70430		AT1G31880
AT1G33560		AT1G70710		AT1G32080
AT1G33610		AT1G70720		AT1G32100
AT1G33760		AT1G70895		AT1G32240
AT1G34040		AT1G71450		AT1G32540
AT1G35190		AT1G71520		AT1G32740
AT1G35210		AT1G71697		AT1G32860
AT1G35560		AT1G71710		AT1G33080
AT1G35720		AT1G71760		AT1G33170
AT1G35750		AT1G71880		AT1G33240
AT1G35780		AT1G71890		AT1G33340
AT1G35830		AT1G72130		AT1G33475
AT1G36060		AT1G72210		AT1G33612
AT1G36622		AT1G72240		AT1G33615
AT1G37130		AT1G72250		AT1G33700
AT1G37140		AT1G72260		AT1G33790
AT1G41830		AT1G72670		AT1G33811
AT1G42705		AT1G72700		AT1G35210
AT1G43650		AT1G72920		AT1G35720
AT1G43910		AT1G72940		AT1G35730
AT1G44100		AT1G72950		AT1G35750
AT1G44110		AT1G72960		AT1G35780
AT1G44350		AT1G73360		AT1G35830
AT1G44800		AT1G73500		AT1G37130
AT1G45140		AT1G73550		AT1G37140
AT1G45145		AT1G73620		AT1G41830
AT1G46480		AT1G73810		AT1G42705
AT1G47395		AT1G73965		AT1G43790
AT1G47400		AT1G74020		AT1G44414
AT1G47485		AT1G74360		AT1G44800
AT1G47510		AT1G74420		AT1G45140
AT1G47578		AT1G74490		AT1G45145
AT1G47670		AT1G74650		AT1G45191
AT1G47840		AT1G74710		AT1G45201
AT1G47960		AT1G75000		AT1G46480
AT1G48740		AT1G75150		AT1G47395
AT1G48742		AT1G75430		AT1G47400
AT1G48750		AT1G75640		AT1G47840
AT1G49000		AT1G75820		AT1G47960
AT1G49010		AT1G75830		AT1G47990
AT1G49200		AT1G76040		AT1G48000
AT1G49230		AT1G76090		AT1G48100
AT1G49450		AT1G76110		AT1G48740
AT1G49475		AT1G76310		AT1G48742
AT1G49510		AT1G76640		AT1G48750
AT1G49520		AT1G76650		AT1G49510
AT1G49530		AT1G76790		AT1G49520
AT1G49620		AT1G77138		AT1G49530
AT1G49740		AT1G77760		AT1G49560
AT1G49870		AT1G78060		AT1G49620
AT1G49910		AT1G78390		AT1G49830
AT1G49940		AT1G78760		AT1G50630
AT1G50240		AT1G78850		AT1G51140
AT1G50290		AT1G78865		AT1G51170
AT1G50400		AT1G78955		AT1G51340
AT1G50560		AT1G79060		AT1G51355
AT1G50590		AT1G79270		AT1G51500
AT1G50630		AT1G79360		AT1G51538
AT1G51170		AT1G79520		AT1G51950
AT1G51270		AT1G80100		AT1G52110
AT1G51355		AT1G80370		AT1G52140
AT1G51380		AT1G80440		AT1G52190
AT1G51680		AT2G01150		AT1G52200
AT1G51950		AT2G01610		AT1G52315
AT1G51960		AT2G02100		AT1G52320
AT1G52030		AT2G03240		AT1G52700
AT1G52120		AT2G03550		AT1G52880
AT1G52140		AT2G03590		AT1G53070
AT1G52150		AT2G03750		AT1G53080
AT1G52290		AT2G03760		AT1G53340
AT1G52400		AT2G03972		AT1G53540
AT1G52410		AT2G03980		AT1G54040
AT1G52700		AT2G04500		AT1G54200
AT1G52770		AT2G04515		AT1G54410
AT1G52880		AT2G05520		AT1G54575
AT1G53060		AT2G05940		AT1G55020
AT1G53070		AT2G06005		AT1G55200
AT1G53080		AT2G06850		AT1G55210
AT1G53163		AT2G06925		AT1G55330
AT1G53540		AT2G13610		AT1G55440
AT1G53660		AT2G14247		AT1G55550
AT1G54000		AT2G16060		AT1G55570
AT1G54010		AT2G16210		AT1G55580
AT1G54020		AT2G16270		AT1G55610
AT1G54050		AT2G16580		AT1G55690
AT1G54200		AT2G17620		AT1G55740
AT1G54330		AT2G17845		AT1G56150
AT1G54410		AT2G17850		AT1G56430
AT1G55210		AT2G18340		AT1G57650
AT1G55330		AT2G18500		AT1G58170
AT1G55580		AT2G19130		AT1G58320
AT1G55610		AT2G19170		AT1G58370
AT1G55690		AT2G19450		AT1G59500
AT1G55920		AT2G19650		AT1G59730
AT1G56040		AT2G19800		AT1G60030
AT1G56060		AT2G19910		AT1G60060
AT1G56120		AT2G19920		AT1G60110
AT1G56230		AT2G19960		AT1G60390
AT1G56240		AT2G20180		AT1G60630
AT1G56242		AT2G20515		AT1G61130
AT1G56250		AT2G20590		AT1G61600
AT1G57650		AT2G20635		AT1G61760
AT1G58007		AT2G20950		AT1G61800
AT1G58030		AT2G21180		AT1G61820
AT1G58170		AT2G21260		AT1G62180
AT1G58225		AT2G22420		AT1G62300
AT1G58340		AT2G22470		AT1G62360
AT1G58400		AT2G22610		AT1G62380
AT1G58420		AT2G22760		AT1G62400
AT1G59740		AT2G22770		AT1G62480
AT1G60030		AT2G22821		AT1G62500
AT1G60060		AT2G23000		AT1G62540
AT1G60110		AT2G23690		AT1G62560
AT1G60260		AT2G23770		AT1G62700
AT1G60380		AT2G24390		AT1G62710
AT1G60390		AT2G24560		AT1G62770
AT1G60870		AT2G24580		AT1G62840
AT1G61290		AT2G24600		AT1G62990
AT1G61415		AT2G24610		AT1G63020
AT1G61420		AT2G24700		AT1G63180
AT1G61600		AT2G24850		AT1G63310
AT1G61610		AT2G25260		AT1G63440
AT1G61660		AT2G25470		AT1G63520
AT1G61667		AT2G25880		AT1G63540
AT1G61820		AT2G26250		AT1G64060
AT1G62320		AT2G26400		AT1G64110
AT1G62360		AT2G26440		AT1G64360
AT1G62380		AT2G26530		AT1G64370
AT1G62480		AT2G26760		AT1G64380
AT1G62540		AT2G26870		AT1G64590
AT1G62560		AT2G27010		AT1G64620
AT1G62700		AT2G27360		AT1G64670
AT1G62710		AT2G27660		AT1G64710
AT1G62800		AT2G27920		AT1G64770
AT1G62810		AT2G28085		AT1G64780
AT1G62981		AT2G28620		AT1G65150
AT1G63100		AT2G28790		AT1G65380
AT1G63180		AT2G29330		AT1G65480
AT1G63310		AT2G29340		AT1G65620
AT1G63440		AT2G29730		AT1G65690
AT1G63450		AT2G29740		AT1G65780
AT1G63520		AT2G30230		AT1G65810
AT1G63650		AT2G30500		AT1G65860
AT1G63820		AT2G31010		AT1G65890
AT1G63840		AT2G31230		AT1G65910
AT1G63860		AT2G31390		AT1G65960
AT1G64060		AT2G31570		AT1G66140
AT1G64620		AT2G31690		AT1G66190
AT1G64625		AT2G31980		AT1G66200
AT1G64660		AT2G32280		AT1G66810
AT1G64770		AT2G32670		AT1G66890
AT1G64780		AT2G32690		AT1G66950
AT1G65710		AT2G32870		AT1G67040
AT1G65810		AT2G33330		AT1G67050
AT1G65845		AT2G33560		AT1G67220
AT1G65860		AT2G33710		AT1G67480
AT1G65910		AT2G33847		AT1G67710
AT1G65960		AT2G34020		AT1G67770
AT1G66230		AT2G34070		AT1G67860
AT1G66550		AT2G34170		AT1G67865
AT1G66600		AT2G34180		AT1G68020
AT1G66725		AT2G34190		AT1G68130
AT1G66880		AT2G34340		AT1G68170
AT1G66890		AT2G34500		AT1G68330
AT1G66910		AT2G34600		AT1G68360
AT1G66930		AT2G34650		AT1G68430
AT1G66940		AT2G34660		AT1G68450
AT1G66950		AT2G34810		AT1G68490
AT1G66960		AT2G34850		AT1G68530
AT1G66970		AT2G34910		AT1G68600
AT1G66980		AT2G35300		AT1G68630
AT1G66990		AT2G35310		AT1G68640
AT1G67050		AT2G35637		AT1G68740
AT1G67480		AT2G35640		AT1G68765
AT1G67720		AT2G35930		AT1G68800
AT1G67770		AT2G36050		AT1G68810
AT1G67920		AT2G36200		AT1G69040
AT1G68130		AT2G36210		AT1G69170
AT1G68250		AT2G36380		AT1G69230
AT1G68330		AT2G36640		AT1G69310
AT1G68360		AT2G36690		AT1G69410
AT1G68430		AT2G37025		AT1G69440
AT1G68510		AT2G37040		AT1G69510
AT1G68520		AT2G37070		AT1G69526
AT1G68585		AT2G37300		AT1G69530
AT1G68610		AT2G37380		AT1G69570
AT1G68710		AT2G37390		AT1G69572
AT1G68740		AT2G37960		AT1G69580
AT1G68800		AT2G38060		AT1G69600
AT1G68810		AT2G38160		AT1G69610
AT1G69080		AT2G38170		AT1G69690
AT1G69170		AT2G38310		AT1G69810
AT1G69295		AT2G38620		AT1G69880
AT1G69310		AT2G38750		AT1G69920
AT1G69440		AT2G38760		AT1G69970
AT1G69490		AT2G38870		AT1G70000
AT1G69523		AT2G39110		AT1G70230
AT1G69530		AT2G39200		AT1G70270
AT1G69580		AT2G39210		AT1G70430
AT1G69588		AT2G39350		AT1G70470
AT1G69690		AT2G39660		AT1G70500
AT1G69720		AT2G39705		AT1G70550
AT1G69730		AT2G39830		AT1G70560
AT1G69770		AT2G39850		AT1G70670
AT1G69790		AT2G39855		AT1G70690
AT1G70130		AT2G39920		AT1G70750
AT1G70140		AT2G39980		AT1G70800
AT1G70220		AT2G40180		AT1G70810
AT1G70230		AT2G40620		AT1G70830
AT1G70250		AT2G41090		AT1G70895
AT1G70370		AT2G41170		AT1G70940
AT1G70390		AT2G41178		AT1G71050
AT1G70410		AT2G41180		AT1G71100
AT1G70460		AT2G41340		AT1G71692
AT1G70470		AT2G41660		AT1G71695
AT1G70550		AT2G42110		AT1G71870
AT1G70560		AT2G42260		AT1G71880
AT1G70670		AT2G42530		AT1G71890
AT1G70690		AT2G42600		AT1G71930
AT1G70750		AT2G42720		AT1G71960
AT1G70800		AT2G42760		AT1G71970
AT1G70810		AT2G43520		AT1G72060
AT1G70820		AT2G43530		AT1G72070
AT1G70830		AT2G43535		AT1G72130
AT1G70840		AT2G43610		AT1G72150
AT1G70920		AT2G43620		AT1G72230
AT1G70940		AT2G44290		AT1G72240
AT1G70980		AT2G44490		AT1G72330
AT1G71050		AT2G44810		AT1G72416
AT1G71110		AT2G44910		AT1G72490
AT1G71230		AT2G45080		AT1G72610
AT1G71450		AT2G45190		AT1G72800
AT1G71695		AT2G45570		AT1G72920
AT1G71710		AT2G45970		AT1G72940
AT1G71870		AT2G46160		AT1G73360
AT1G71930		AT2G46430		AT1G73370
AT1G71970		AT2G46450		AT1G73550
AT1G72060		AT2G46685		AT1G73590
AT1G72070		AT2G46710		AT1G73630
AT1G72100		AT2G46720		AT1G73680
AT1G72120		AT2G46730		AT1G73700
AT1G72150		AT2G46740		AT1G73740
AT1G72230		AT2G46760		AT1G73850
AT1G72520		AT2G46810		AT1G74010
AT1G72670		AT2G46940		AT1G74020
AT1G72890		AT2G47010		AT1G74490
AT1G73010		AT2G47140		AT1G74510
AT1G73080		AT2G47150		AT1G74660
AT1G73100		AT2G47240		AT1G74670
AT1G73590		AT2G47460		AT1G74810
AT1G73640		AT2G47520		AT1G75170
AT1G73850		AT2G47680		AT1G75280
AT1G74458		AT2G47890		AT1G75394
AT1G74740		AT2G47930		AT1G75410
AT1G74870		AT3G01310		AT1G75440
AT1G74890		AT3G01330		AT1G75450
AT1G75150		AT3G01490		AT1G75500
AT1G75280		AT3G01550		AT1G75540
AT1G75410		AT3G01830		AT1G75590
AT1G75500		AT3G01840		AT1G75700
AT1G75590		AT3G02250		AT1G75710
AT1G75700		AT3G02640		AT1G75720
AT1G75710		AT3G04010		AT1G75730
AT1G75750		AT3G04720		AT1G75750
AT1G76040		AT3G04960		AT1G75830
AT1G76070		AT3G05150		AT1G75880
AT1G76135		AT3G05152		AT1G75900
AT1G76180		AT3G05180		AT1G76130
AT1G76310		AT3G05330		AT1G76360
AT1G76360		AT3G05820		AT1G76410
AT1G76410		AT3G06160		AT1G76420
AT1G76600		AT3G06450		AT1G76520
AT1G76740		AT3G06640		AT1G76620
AT1G76770		AT3G07195		AT1G76780
AT1G76780		AT3G07960		AT1G76930
AT1G76892		AT3G07990		AT1G77020
AT1G76930		AT3G09260		AT1G77100
AT1G77020		AT3G09730		AT1G77110
AT1G77110		AT3G09940		AT1G77520
AT1G77380		AT3G10040		AT1G77660
AT1G77390		AT3G10185		AT1G77690
AT1G77400		AT3G10280		AT1G77700
AT1G77405		AT3G10310		AT1G77760
AT1G77855		AT3G10520		AT1G77885
AT1G77885		AT3G10600		AT1G77920
AT1G77920		AT3G10760		AT1G77990
AT1G78020		AT3G11000		AT1G78020
AT1G78090		AT3G12120		AT1G78110
AT1G78110		AT3G12145		AT1G78260
AT1G78120		AT3G12410		AT1G78320
AT1G78260		AT3G12450		AT1G78370
AT1G78270		AT3G12460		AT1G78478
AT1G78370		AT3G12470		AT1G78530
AT1G78430		AT3G12610		AT1G78580
AT1G78490		AT3G12870		AT1G78670
AT1G78850		AT3G12970		AT1G78970
AT1G78865		AT3G13000		AT1G79060
AT1G79110		AT3G13432		AT1G79110
AT1G79180		AT3G13433		AT1G79330
AT1G79420		AT3G13435		AT1G79420
AT1G79430		AT3G13450		AT1G79430
AT1G79620		AT3G13790		AT1G79480
AT1G79640		AT3G13950		AT1G79520
AT1G79680		AT3G13960		AT1G79640
AT1G79690		AT3G14060		AT1G79760
AT1G79760		AT3G14310		AT1G79915
AT1G79840		AT3G14370		AT1G80050
AT1G79860		AT3G14660		AT1G80520
AT1G80050		AT3G14810		AT1G80580
AT1G80060		AT3G14950		AT1G80760
AT1G80120		AT3G15350		AT2G01280
AT1G80180		AT3G15550		AT2G01420
AT1G80370		AT3G15570		AT2G01660
AT1G80520		AT3G15950		AT2G01890
AT1G80530		AT3G16150		AT2G01910
AT1G80660		AT3G16300		AT2G01913
AT1G80760		AT3G16390		AT2G01940
AT1G80820		AT3G16400		AT2G01950
AT1G80870		AT3G16410		AT2G01990
AT2G01150		AT3G16420		AT2G02020
AT2G01420		AT3G16490		AT2G02060
AT2G01430		AT3G16520		AT2G02130
AT2G01590		AT3G17010		AT2G02230
AT2G01660		AT3G17130		AT2G02240
AT2G01818		AT3G17140		AT2G02540
AT2G01913		AT3G17280		AT2G02820
AT2G01940		AT3G17760		AT2G02990
AT2G01950		AT3G18080		AT2G03500
AT2G01990		AT3G19000		AT2G03590
AT2G02000		AT3G19010		AT2G03710
AT2G02010		AT3G19200		AT2G04039
AT2G02060		AT3G19500		AT2G04160
AT2G02061		AT3G19660		AT2G04170
AT2G02130		AT3G19820		AT2G04570
AT2G02230		AT3G19930		AT2G05380
AT2G02310		AT3G20075		AT2G05520
AT2G02360		AT3G20080		AT2G05632
AT2G02540		AT3G20340		AT2G05910
AT2G02820		AT3G20350		AT2G07680
AT2G03240		AT3G20370		AT2G07734
AT2G03500		AT3G20820		AT2G13680
AT2G03550		AT3G21240		AT2G13820
AT2G03760		AT3G21250		AT2G14620
AT2G03810		AT3G21560		AT2G14900
AT2G04039		AT3G22060		AT2G14960
AT2G04040		AT3G22370		AT2G15090
AT2G04050		AT3G22420		AT2G15310
AT2G04063		AT3G22540		AT2G15320
AT2G04160		AT3G23120		AT2G15555
AT2G04495		AT3G23230		AT2G15680
AT2G04795		AT3G23250		AT2G15830
AT2G04850		AT3G23400		AT2G16050
AT2G04852		AT3G23670		AT2G16500
AT2G05760		AT3G23890		AT2G16580
AT2G05940		AT3G24093		AT2G16595
AT2G06045		AT3G24518		AT2G16630
AT2G06050		AT3G24520		AT2G16660
AT2G07680		AT3G25060		AT2G16700
AT2G11310		AT3G25260		AT2G16730
AT2G12170		AT3G25905		AT2G16740
AT2G12360		AT3G25980		AT2G16750
AT2G12380		AT3G26050		AT2G16850
AT2G12440		AT3G26200		AT2G16890
AT2G12460		AT3G26300		AT2G16990
AT2G12462		AT3G26310		AT2G17130
AT2G13820		AT3G26330		AT2G17550
AT2G14080		AT3G26700		AT2G17640
AT2G14290		AT3G26770		AT2G17820
AT2G14635		AT3G26932		AT2G18180
AT2G14900		AT3G27415		AT2G18190
AT2G14960		AT3G27416		AT2G18193
AT2G15320		AT3G27540		AT2G18196
AT2G15440		AT3G27690		AT2G18210
AT2G15480		AT3G28040		AT2G18270
AT2G15490		AT3G28200		AT2G18280
AT2G16180		AT3G28220		AT2G18328
AT2G16270		AT3G28740		AT2G18380
AT2G16660		AT3G29410		AT2G18470
AT2G16700		AT3G31990		AT2G18500
AT2G16750		AT3G42725		AT2G18570
AT2G16830		AT3G43670		AT2G18890
AT2G16850		AT3G44050		AT2G19110
AT2G16890		AT3G44310		AT2G19130
AT2G16900		AT3G44320		AT2G19310
AT2G16990		AT3G44610		AT2G19460
AT2G17040		AT3G44860		AT2G19570
AT2G17230		AT3G44870		AT2G19580
AT2G17550		AT3G45930		AT2G19582
AT2G17620		AT3G46080		AT2G19650
AT2G17640		AT3G46090		AT2G19910
AT2G17770		AT3G46540		AT2G20500
AT2G17820		AT3G46580		AT2G20562
AT2G17950		AT3G46613		AT2G20835
AT2G18060		AT3G47380		AT2G20870
AT2G18193		AT3G47600		AT2G20900
AT2G18270		AT3G47800		AT2G20950
AT2G18280		AT3G47950		AT2G21050
AT2G18300		AT3G48360		AT2G21140
AT2G18380		AT3G48660		AT2G21540
AT2G18540		AT3G48690		AT2G21560
AT2G18560		AT3G48700		AT2G21590
AT2G18570		AT3G48900		AT2G21850
AT2G18630		AT3G50660		AT2G21880
AT2G18780		AT3G50760		AT2G22170
AT2G19110		AT3G50800		AT2G22190
AT2G19310		AT3G50870		AT2G22330
AT2G19580		AT3G51238		AT2G22730
AT2G19800		AT3G51240		AT2G22980
AT2G20350		AT3G51280		AT2G23060
AT2G20550		AT3G51600		AT2G23130
AT2G20562		AT3G51740		AT2G23600
AT2G20590		AT3G51895		AT2G23610
AT2G20635		AT3G51910		AT2G23760
AT2G20670		AT3G52180		AT2G23770
AT2G20816		AT3G52500		AT2G23950
AT2G20818		AT3G52520		AT2G24160
AT2G21050		AT3G52525		AT2G24580
AT2G21370		AT3G52740		AT2G24762
AT2G21560		AT3G52748		AT2G24790
AT2G21590		AT3G52910		AT2G25680
AT2G21770		AT3G53210		AT2G25790
AT2G22122		AT3G53310		AT2G25810
AT2G22190		AT3G53650		AT2G26040
AT2G22330		AT3G53810		AT2G26250
AT2G22420		AT3G54060		AT2G26580
AT2G22610		AT3G54220		AT2G26610
AT2G22620		AT3G54400		AT2G26670
AT2G22730		AT3G54770		AT2G26690
AT2G22760		AT3G54920		AT2G26692
AT2G22800		AT3G55090		AT2G26695
AT2G22905		AT3G55110		AT2G26700
AT2G22910		AT3G55120		AT2G26740
AT2G22980		AT3G55646		AT2G27010
AT2G22990		AT3G55660		AT2G27030
AT2G23010		AT3G55780		AT2G27220
AT2G23050		AT3G56100		AT2G27300
AT2G23060		AT3G56710		AT2G27360
AT2G23130		AT3G57020		AT2G27385
AT2G23200		AT3G57060		AT2G27440
AT2G23430		AT3G57380		AT2G27450
AT2G23610		AT3G57500		AT2G27550
AT2G23760		AT3G57740		AT2G27740
AT2G24030		AT3G58650		AT2G27830
AT2G24070		AT3G59140		AT2G27880
AT2G24130		AT3G60200		AT2G27920
AT2G24140		AT3G60210		AT2G27930
AT2G24150		AT3G60520		AT2G27990
AT2G24160		AT3G60550		AT2G28085
AT2G24230		AT3G60900		AT2G28140
AT2G24260		AT3G60966		AT2G28150
AT2G24270		AT3G61150		AT2G28200
AT2G24700		AT3G61210		AT2G28260
AT2G24762		AT3G61250		AT2G28305
AT2G24850		AT3G61390		AT2G28315
AT2G25060		AT3G61490		AT2G28410
AT2G25200		AT3G61680		AT2G28510
AT2G25470		AT3G62100		AT2G28570
AT2G25680		AT3G62610		AT2G28580
AT2G25790		AT3G63200		AT2G28590
AT2G25880		AT3G63430		AT2G28610
AT2G26040		AT3G63450		AT2G28660
AT2G26170		AT4G00490		AT2G28760
AT2G26180		AT4G00730		AT2G28810
AT2G26480		AT4G00820		AT2G28970
AT2G26530		AT4G00970		AT2G29130
AT2G26610		AT4G01010		AT2G29380
AT2G26650		AT4G01080		AT2G29940
AT2G26690		AT4G01130		AT2G29980
AT2G26692		AT4G01250		AT2G30070
AT2G26700		AT4G01270		AT2G30230
AT2G26740		AT4G01410		AT2G30250
AT2G26760		AT4G01460		AT2G30370
AT2G27080		AT4G01525		AT2G30420
AT2G27240		AT4G01600		AT2G30520
AT2G27250		AT4G01730		AT2G30540
AT2G27310		AT4G01950		AT2G30550
AT2G27440		AT4G02110		AT2G30760
AT2G27500		AT4G02280		AT2G30890
AT2G27660		AT4G02290		AT2G30930
AT2G27740		AT4G02360		AT2G30933
AT2G27770		AT4G02410		AT2G30990
AT2G27880		AT4G02420		AT2G31070
AT2G28056		AT4G02800		AT2G31110
AT2G28120		AT4G03100		AT2G31160
AT2G28140		AT4G03190		AT2G31360
AT2G28260		AT4G03230		AT2G31390
AT2G28305		AT4G03420		AT2G31570
AT2G28315		AT4G04750		AT2G31750
AT2G28410		AT4G04955		AT2G31940
AT2G28510		AT4G05100		AT2G31990
AT2G28550		AT4G05190		AT2G32100
AT2G28570		AT4G05200		AT2G32130
AT2G28580		AT4G09500		AT2G32140
AT2G28590		AT4G09510		AT2G32150
AT2G28620		AT4G09570		AT2G32160
AT2G28660		AT4G09875		AT2G32270
AT2G28760		AT4G10260		AT2G32430
AT2G28810		AT4G10265		AT2G32560
AT2G28870		AT4G10270		AT2G32690
AT2G29410		AT4G10390		AT2G32800
AT2G29420		AT4G10613		AT2G32870
AT2G29430		AT4G10640		AT2G32880
AT2G29460		AT4G10770		AT2G32960
AT2G29500		AT4G11450		AT2G32990
AT2G29720		AT4G12110		AT2G33020
AT2G29730		AT4G12270		AT2G33480
AT2G29890		AT4G12290		AT2G33710
AT2G29980		AT4G12690		AT2G33810
AT2G30070		AT4G13180		AT2G33815
AT2G30080		AT4G13210		AT2G33880
AT2G30360		AT4G13410		AT2G34140
AT2G30362		AT4G13540		AT2G34150
AT2G30550		AT4G14150		AT2G34530
AT2G30750		AT4G14310		AT2G34540
AT2G30760		AT4G14330		AT2G34710
AT2G30766		AT4G14465		AT2G34790
AT2G30770		AT4G14490		AT2G34810
AT2G30830		AT4G14550		AT2G34820
AT2G30890		AT4G15140		AT2G34830
AT2G30900		AT4G15236		AT2G34920
AT2G30930		AT4G15248		AT2G34925
AT2G30933		AT4G15350		AT2G35060
AT2G30960		AT4G15430		AT2G35070
AT2G30990		AT4G15440		AT2G35300
AT2G31070		AT4G15760		AT2G35310
AT2G31110		AT4G15765		AT2G35700
AT2G31280		AT4G15910		AT2G35859
AT2G31345		AT4G16146		AT2G35860
AT2G31360		AT4G16600		AT2G35940
AT2G31750		AT4G16780		AT2G35945
AT2G31751		AT4G16970		AT2G35960
AT2G31820		AT4G17670		AT2G36080
AT2G31865		AT4G17800		AT2G36307
AT2G31940		AT4G18170		AT2G36380
AT2G31945		AT4G18197		AT2G36470
AT2G31980		AT4G18205		AT2G36610
AT2G31990		AT4G18250		AT2G36640
AT2G32020		AT4G18540		AT2G36650
AT2G32030		AT4G19230		AT2G36660
AT2G32120		AT4G20320		AT2G36970
AT2G32130		AT4G20860		AT2G37090
AT2G32140		AT4G20930		AT2G37300
AT2G32150		AT4G21215		AT2G37450
AT2G32160		AT4G21270		AT2G37460
AT2G32235		AT4G21830		AT2G37520
AT2G32240		AT4G21870		AT2G37590
AT2G32280		AT4G21910		AT2G37610
AT2G32430		AT4G21920		AT2G37630
AT2G32660		AT4G21960		AT2G37640
AT2G32770		AT4G22010		AT2G37900
AT2G32800		AT4G22020		AT2G38080
AT2G32960		AT4G22860		AT2G38090
AT2G33050		AT4G23060		AT2G38120
AT2G33051		AT4G23500		AT2G38180
AT2G33205		AT4G23870		AT2G38240
AT2G33310		AT4G23880		AT2G38250
AT2G33480		AT4G24026		AT2G38300
AT2G33520		AT4G24150		AT2G38310
AT2G33530		AT4G24275		AT2G38320
AT2G33560		AT4G24340		AT2G38460
AT2G33620		AT4G24450		AT2G38640
AT2G33880		AT4G24510		AT2G38790
AT2G34060		AT4G25330		AT2G38800
AT2G34080		AT4G25350		AT2G39010
AT2G34190		AT4G25390		AT2G39220
AT2G34710		AT4G25433		AT2G39330
AT2G34760		AT4G25750		AT2G39350
AT2G34830		AT4G25780		AT2G39420
AT2G34850		AT4G25835		AT2G39435
AT2G34920		AT4G26050		AT2G39510
AT2G34930		AT4G26130		AT2G39560
AT2G34940		AT4G26140		AT2G39660
AT2G35070		AT4G26380		AT2G39820
AT2G35075		AT4G26700		AT2G39830
AT2G35130		AT4G26760		AT2G39850
AT2G35150		AT4G27140		AT2G39855
AT2G35585		AT4G27240		AT2G39870
AT2G35600		AT4G27250		AT2G39890
AT2G35637		AT4G27260		AT2G40080
AT2G35640		AT4G27450		AT2G40100
AT2G35760		AT4G27652		AT2G40110
AT2G35820		AT4G27654		AT2G40130
AT2G35940		AT4G27657		AT2G40260
AT2G35980		AT4G27810		AT2G40390
AT2G36120		AT4G27860		AT2G40460
AT2G36200		AT4G27900		AT2G40480
AT2G36270		AT4G27970		AT2G40620
AT2G36307		AT4G27980		AT2G40820
AT2G36410		AT4G28100		AT2G40880
AT2G36430		AT4G28703		AT2G40900
AT2G36570		AT4G28950		AT2G41070
AT2G36830		AT4G29270		AT2G41130
AT2G36970		AT4G29440		AT2G41170
AT2G37040		AT4G29570		AT2G41178
AT2G37180		AT4G30060		AT2G41300
AT2G37210		AT4G30130		AT2G41330
AT2G37260		AT4G30280		AT2G41340
AT2G37280		AT4G30290		AT2G41370
AT2G37290		AT4G30650		AT2G41480
AT2G37430		AT4G30660		AT2G41820
AT2G37450		AT4G30662		AT2G41870
AT2G37460		AT4G30850		AT2G41890
AT2G37520		AT4G31250		AT2G42170
AT2G37590		AT4G31290		AT2G42200
AT2G37750		AT4G31615		AT2G42380
AT2G37760		AT4G31650		AT2G42680
AT2G37880		AT4G31680		AT2G42690
AT2G37900		AT4G31690		AT2G42720
AT2G37925		AT4G31840		AT2G42800
AT2G38090		AT4G31870		AT2G42820
AT2G38120		AT4G31875		AT2G43010
AT2G38160		AT4G32295		AT2G43100
AT2G38180		AT4G32800		AT2G43120
AT2G38230		AT4G32890		AT2G43140
AT2G38240		AT4G32950		AT2G43150
AT2G38250		AT4G33020		AT2G43550
AT2G38320		AT4G33260		AT2G44080
AT2G38530		AT4G33560		AT2G44130
AT2G38640		AT4G34380		AT2G44490
AT2G38790		AT4G34400		AT2G44670
AT2G38800		AT4G34419		AT2G44690
AT2G39220		AT4G34420		AT2G44745
AT2G39240		AT4G34680		AT2G44910
AT2G39400		AT4G34760		AT2G44930
AT2G39420		AT4G34810		AT2G44940
AT2G39870		AT4G34990		AT2G45180
AT2G40100		AT4G35070		AT2G45190
AT2G40110		AT4G35110		AT2G45340
AT2G40200		AT4G35620		AT2G45420
AT2G40320		AT4G36220		AT2G45450
AT2G40460		AT4G36670		AT2G45510
AT2G40530		AT4G37150		AT2G45650
AT2G40640		AT4G37320		AT2G45720
AT2G40820		AT4G37330		AT2G45750
AT2G40970		AT4G37390		AT2G45760
AT2G41070		AT4G37410		AT2G45890
AT2G41130		AT4G37630		AT2G45970
AT2G41231		AT4G37770		AT2G46140
AT2G41300		AT4G37890		AT2G46250
AT2G41310		AT4G37895		AT2G46330
AT2G41312		AT4G38210		AT2G46410
AT2G41330		AT4G38215		AT2G46535
AT2G41370		AT4G38310		AT2G46590
AT2G41480		AT4G38340		AT2G46620
AT2G41640		AT4G38420		AT2G46630
AT2G41800		AT4G38530		AT2G46640
AT2G41890		AT4G38550		AT2G46685
AT2G41940		AT4G38552		AT2G46710
AT2G41990		AT4G38650		AT2G46720
AT2G42200		AT4G38810		AT2G46790
AT2G42260		AT4G39010		AT2G46970
AT2G42380		AT4G39380		AT2G47160
AT2G42410		AT4G39480		AT2G47190
AT2G42690		AT4G39510		AT2G47240
AT2G42760		AT4G39580		AT2G47260
AT2G42800		AT4G39900		AT2G47270
AT2G43100		AT5G01040		AT2G47750
AT2G43150		AT5G01050		AT2G47860
AT2G43290		AT5G01075		AT2G47880
AT2G43340		AT5G01370		AT2G48090
AT2G43520		AT5G01540		AT3G01290
AT2G43535		AT5G01542		AT3G01400
AT2G43590		AT5G01790		AT3G01490
AT2G43910		AT5G02230		AT3G01670
AT2G44080		AT5G02430		AT3G01680
AT2G44130		AT5G02440		AT3G01750
AT2G44140		AT5G02550		AT3G01860
AT2G44300		AT5G02560		AT3G01940
AT2G44460		AT5G02580		AT3G01950
AT2G44578		AT5G02920		AT3G01960
AT2G44670		AT5G02940		AT3G01990
AT2G44690		AT5G03120		AT3G02000
AT2G44740		AT5G03150		AT3G02110
AT2G44745		AT5G03360		AT3G02140
AT2G44790		AT5G03668		AT3G02150
AT2G44830		AT5G03670		AT3G03000
AT2G44940		AT5G03700		AT3G03190
AT2G45050		AT5G04490		AT3G03200
AT2G45180		AT5G04770		AT3G03270
AT2G45340		AT5G05270		AT3G03341
AT2G45350		AT5G05300		AT3G03450
AT2G45410		AT5G05440		AT3G03520
AT2G45420		AT5G05830		AT3G03550
AT2G45450		AT5G05870		AT3G03770
AT2G45570		AT5G05880		AT3G03780
AT2G45720		AT5G06150		AT3G04030
AT2G45760		AT5G06510		AT3G04060
AT2G46300		AT5G06530		AT3G04070
AT2G46310		AT5G07030		AT3G04210
AT2G46330		AT5G07180		AT3G04290
AT2G46370		AT5G07280		AT3G04300
AT2G46380		AT5G07610		AT3G04790
AT2G46400		AT5G07770		AT3G04800
AT2G46410		AT5G07810		AT3G04810
AT2G46570		AT5G07860		AT3G05327
AT2G46572		AT5G07870		AT3G05400
AT2G46590		AT5G07990		AT3G05470
AT2G46600		AT5G08000		AT3G05620
AT2G46620		AT5G08640		AT3G05630
AT2G46690		AT5G09876		AT3G05730
AT2G46770		AT5G09970		AT3G05858
AT2G46970		AT5G10170		AT3G05890
AT2G46990		AT5G10400		AT3G05936
AT2G47160		AT5G10430		AT3G06020
AT2G47260		AT5G10440		AT3G06130
AT2G47550		AT5G10570		AT3G06270
AT2G47585		AT5G10720		AT3G06360
AT2G47750		AT5G11320		AT3G06370
AT2G47780		AT5G11360		AT3G06490
AT2G47860		AT5G11550		AT3G06750
AT2G47950		AT5G11930		AT3G06770
AT3G01070		AT5G11940		AT3G06890
AT3G01080		AT5G12890		AT3G06962
AT3G01330		AT5G12930		AT3G07010
AT3G01400		AT5G12940		AT3G07130
AT3G01670		AT5G12950		AT3G07350
AT3G01680		AT5G13060		AT3G07870
AT3G01690		AT5G13140		AT3G08570
AT3G01710		AT5G13360		AT3G08720
AT3G01750		AT5G13790		AT3G09070
AT3G01860		AT5G13930		AT3G10000
AT3G01950		AT5G14470		AT3G10150
AT3G02000		AT5G15050		AT3G10290
AT3G02020		AT5G15150		AT3G10340
AT3G02110		AT5G15160		AT3G10450
AT3G02120		AT5G15190		AT3G10525
AT3G02140		AT5G15230		AT3G10590
AT3G02150		AT5G15240		AT3G10680
AT3G02170		AT5G15890		AT3G10870
AT3G02640		AT5G15960		AT3G10960
AT3G02770		AT5G15970		AT3G11150
AT3G02840		AT5G16240		AT3G11280
AT3G02850		AT5G16250		AT3G11480
AT3G02970		AT5G16560		AT3G11580
AT3G02980		AT5G17810		AT3G11680
AT3G03190		AT5G18170		AT3G11840
AT3G03270		AT5G18560		AT3G11930
AT3G03310		AT5G18590		AT3G12090
AT3G03341		AT5G19080		AT3G12460
AT3G03470		AT5G19230		AT3G12470
AT3G03520		AT5G19340		AT3G12500
AT3G03770		AT5G19730		AT3G12502
AT3G03870		AT5G20240		AT3G12610
AT3G04070		AT5G20400		AT3G12710
AT3G04210		AT5G20820		AT3G12730
AT3G04220		AT5G20830		AT3G12750
AT3G04630		AT5G21100		AT3G12890
AT3G04790		AT5G22460		AT3G13090
AT3G04800		AT5G22500		AT3G13100
AT3G04810		AT5G22545		AT3G13130
AT3G04850		AT5G22740		AT3G13404
AT3G04960		AT5G22794		AT3G13520
AT3G05030		AT5G23530		AT3G13640
AT3G05050		AT5G23820		AT3G13650
AT3G05160		AT5G24030		AT3G13660
AT3G05165		AT5G24140		AT3G13662
AT3G05320		AT5G24150		AT3G13790
AT3G05330		AT5G24155		AT3G13855
AT3G05370		AT5G24160		AT3G13980
AT3G05630		AT5G24205		AT3G14060
AT3G05640		AT5G24206		AT3G14370
AT3G05650		AT5G24290		AT3G14450
AT3G05660		AT5G24420		AT3G14560
AT3G06020		AT5G24530		AT3G14570
AT3G06070		AT5G24540		AT3G14780
AT3G06130		AT5G24550		AT3G14810
AT3G06145		AT5G24570		AT3G14870
AT3G06270		AT5G24600		AT3G14940
AT3G06360		AT5G24780		AT3G14950
AT3G06370		AT5G24850		AT3G15020
AT3G06435		AT5G24860		AT3G15030
AT3G06490		AT5G24870		AT3G15170
AT3G06590		AT5G24900		AT3G15270
AT3G06750		AT5G24910		AT3G15352
AT3G06760		AT5G25090		AT3G15353
AT3G06770		AT5G25460		AT3G15650
AT3G06890		AT5G25880		AT3G15680
AT3G07130		AT5G25920		AT3G15820
AT3G07195		AT5G26230		AT3G15830
AT3G07350		AT5G26290		AT3G15990
AT3G07540		AT5G26770		AT3G16175
AT3G07870		AT5G28290		AT3G16180
AT3G08040		AT5G28490		AT3G16240
AT3G08570		AT5G36160		AT3G16330
AT3G08720		AT5G36220		AT3G16340
AT3G08860		AT5G36240		AT3G16370
AT3G09032		AT5G36250		AT3G16460
AT3G09070		AT5G36260		AT3G16500
AT3G09350		AT5G37980		AT3G16530
AT3G09380		AT5G38120		AT3G16540
AT3G09440		AT5G38700		AT3G16570
AT3G09922		AT5G38710		AT3G16650
AT3G10080		AT5G39050		AT3G16800
AT3G10100		AT5G39080		AT3G16830
AT3G10120		AT5G39890		AT3G16920
AT3G10310		AT5G40030		AT3G17070
AT3G10340		AT5G40210		AT3G17100
AT3G10525		AT5G40540		AT3G17110
AT3G10720		AT5G40780		AT3G17120
AT3G10870		AT5G41070		AT3G17200
AT3G10960		AT5G41460		AT3G17380
AT3G11010		AT5G41740		AT3G17420
AT3G11040		AT5G41810		AT3G17690
AT3G11260		AT5G42030		AT3G17730
AT3G11280		AT5G42250		AT3G17760
AT3G11480		AT5G42280		AT3G18260
AT3G11520		AT5G42290		AT3G18280
AT3G11640		AT5G43290		AT3G18560
AT3G11660		AT5G43420		AT3G18660
AT3G11720		AT5G43700		AT3G18670
AT3G11840		AT5G43760		AT3G18715
AT3G11850		AT5G43935		AT3G18777
AT3G12060		AT5G44050		AT3G18980
AT3G12145		AT5G44578		AT3G19150
AT3G12220		AT5G44580		AT3G19200
AT3G12580		AT5G44582		AT3G19370
AT3G12710		AT5G44585		AT3G19390
AT3G12870		AT5G44620		AT3G19450
AT3G12910		AT5G44630		AT3G19550
AT3G12915		AT5G44670		AT3G19620
AT3G13080		AT5G44700		AT3G19660
AT3G13100		AT5G44730		AT3G19700
AT3G13130		AT5G45280		AT3G19710
AT3G13175		AT5G45310		AT3G20260
AT3G13380		AT5G45700		AT3G20300
AT3G13437		AT5G45800		AT3G20420
AT3G13500		AT5G45960		AT3G20450
AT3G13510		AT5G46050		AT3G20460
AT3G13520		AT5G46915		AT3G20570
AT3G13600		AT5G47220		AT3G20640
AT3G13640		AT5G47580		AT3G20860
AT3G13650		AT5G47590		AT3G20898
AT3G13660		AT5G47600		AT3G20940
AT3G13662		AT5G47740		AT3G21090
AT3G13730		AT5G47990		AT3G21420
AT3G13880		AT5G48170		AT3G21510
AT3G13900		AT5G48180		AT3G21520
AT3G13910		AT5G48310		AT3G21530
AT3G13980		AT5G48485		AT3G21550
AT3G14170		AT5G48490		AT3G21560
AT3G14210		AT5G48530		AT3G21600
AT3G14440		AT5G48540		AT3G21690
AT3G14470		AT5G48820		AT3G22104
AT3G14560		AT5G49100		AT3G22240
AT3G14570		AT5G49120		AT3G22400
AT3G14735		AT5G49170		AT3G22410
AT3G14770		AT5G49215		AT3G22750
AT3G14780		AT5G49300		AT3G22840
AT3G14870		AT5G49500		AT3G22961
AT3G14940		AT5G49665		AT3G23030
AT3G14990		AT5G49890		AT3G23050
AT3G15356		AT5G51060		AT3G23290
AT3G15510		AT5G51380		AT3G23430
AT3G15550		AT5G51460		AT3G23560
AT3G15650		AT5G51600		AT3G23730
AT3G15670		AT5G51610		AT3G23810
AT3G15680		AT5G51790		AT3G23840
AT3G15720		AT5G51800		AT3G24140
AT3G15840		AT5G51810		AT3G24420
AT3G15990		AT5G52250		AT3G24460
AT3G16070		AT5G52390		AT3G24535
AT3G16180		AT5G52830		AT3G24770
AT3G16240		AT5G52860		AT3G24780
AT3G16330		AT5G53020		AT3G25130
AT3G16340		AT5G53030		AT3G25180
AT3G16380		AT5G53700		AT3G25290
AT3G16470		AT5G53890		AT3G25560
AT3G16500		AT5G54510		AT3G25585
AT3G16530		AT5G54530		AT3G25590
AT3G16800		AT5G55110		AT3G25620
AT3G16830		AT5G55120		AT3G25640
AT3G17110		AT5G55250		AT3G25670
AT3G17120		AT5G55520		AT3G25770
AT3G17185		AT5G55830		AT3G26170
AT3G17290		AT5G56120		AT3G26180
AT3G17340		AT5G56220		AT3G26200
AT3G17360		AT5G56320		AT3G26210
AT3G17420		AT5G56980		AT3G26330
AT3G17640		AT5G57050		AT3G26450
AT3G17690		AT5G57123		AT3G26550
AT3G17730		AT5G57400		AT3G26700
AT3G17820		AT5G57480		AT3G26760
AT3G17950		AT5G57630		AT3G26932
AT3G18080		AT5G57660		AT3G27025
AT3G18280		AT5G57800		AT3G27150
AT3G18530		AT5G58610		AT3G27200
AT3G18550		AT5G58660		AT3G27250
AT3G18560		AT5G58680		AT3G27400
AT3G18660		AT5G59030		AT3G27630
AT3G18670		AT5G59050		AT3G27650
AT3G18710		AT5G59310		AT3G27660
AT3G18773		AT5G59320		AT3G27809
AT3G18777		AT5G59490		AT3G27810
AT3G18900		AT5G59760		AT3G27960
AT3G19050		AT5G59790		AT3G28007
AT3G19150		AT5G59870		AT3G28100
AT3G19270		AT5G60350		AT3G28200
AT3G19370		AT5G61000		AT3G28210
AT3G19390		AT5G61120		AT3G28345
AT3G19450		AT5G62100		AT3G28455
AT3G19540		AT5G62210		AT3G28540
AT3G19620		AT5G62350		AT3G28580
AT3G19700		AT5G62360		AT3G28600
AT3G19710		AT5G62470		AT3G28770
AT3G19830		AT5G62500		AT3G29035
AT3G19970		AT5G62520		AT3G29410
AT3G20150		AT5G62960		AT3G29430
AT3G20260		AT5G63140		AT3G29760
AT3G20420		AT5G63350		AT3G29770
AT3G20460		AT5G63410		AT3G30180
AT3G20600		AT5G63650		AT3G30210
AT3G20640		AT5G63800		AT3G30340
AT3G20860		AT5G64120		AT3G42670
AT3G21070		AT5G64530		AT3G43110
AT3G21230		AT5G64570		AT3G43270
AT3G21240		AT5G64572		AT3G43430
AT3G21310		AT5G64620		AT3G43720
AT3G21420		AT5G64810		AT3G43790
AT3G21660		AT5G64910		AT3G44220
AT3G21670		AT5G65020		AT3G44820
AT3G21750		AT5G65030		AT3G44860
AT3G21755		AT5G65130		AT3G44960
AT3G21760		AT5G65207		AT3G44970
AT3G21890		AT5G65230		AT3G45610
AT3G22104		AT5G65640		AT3G47200
AT3G22183		AT5G65683		AT3G47210
AT3G22190		AT5G65920		AT3G47500
AT3G22275		AT5G65925		AT3G47510
AT3G22400		AT5G66080		AT3G47600
AT3G22750		AT5G66230		AT3G47780
AT3G22760		AT5G66310		AT3G48100
AT3G22930		AT5G66330		AT3G48240
AT3G23010		AT5G66580		AT3G48360
AT3G23030		AT5G66590		AT3G48450
AT3G23170		AT5G66600		AT3G48460
AT3G23190		AT5G66690		AT3G48510
AT3G23220		AT5G66770		AT3G48550
AT3G23250		AT5G66780		AT3G48700
AT3G23290		AT5G66790		AT3G48740
AT3G23430		AT5G66800		AT3G49110
AT3G23570		AT5G67070		AT3G49210
AT3G23670		AT5G67280		AT3G49220
AT3G23730		AT5G67450		AT3G49260
AT3G23810				AT3G49380
AT3G23890				AT3G49690
AT3G24460				AT3G49760
AT3G24500				AT3G49780
AT3G24660				AT3G49790
AT3G25130				AT3G50010
AT3G25240				AT3G50310
AT3G25290				AT3G50410
AT3G25550				AT3G50440
AT3G25560				AT3G50630
AT3G25590				AT3G50760
AT3G25610				AT3G51060
AT3G25620				AT3G51220
AT3G25670				AT3G51600
AT3G25710				AT3G51710
AT3G25717				AT3G51760
AT3G25760				AT3G51895
AT3G25770				AT3G51910
AT3G25780				AT3G51960
AT3G25980				AT3G52060
AT3G26050				AT3G52340
AT3G26080				AT3G52370
AT3G26085				AT3G52430
AT3G26120				AT3G52470
AT3G26165				AT3G52490
AT3G26170				AT3G52525
AT3G26180				AT3G52720
AT3G26490				AT3G52748
AT3G26590				AT3G52770
AT3G26760				AT3G52840
AT3G26840				AT3G52900
AT3G26960				AT3G53230
AT3G27025				AT3G53310
AT3G27200				AT3G53530
AT3G27250				AT3G53950
AT3G27350				AT3G53980
AT3G27400				AT3G54040
AT3G27415				AT3G54220
AT3G27416				AT3G54600
AT3G27540				AT3G54780
AT3G27660				AT3G54990
AT3G27809				AT3G55120
AT3G27810				AT3G55240
AT3G27870				AT3G55290
AT3G27960				AT3G55370
AT3G28007				AT3G55420
AT3G28070				AT3G55500
AT3G28100				AT3G55646
AT3G28130				AT3G55710
AT3G28340				AT3G55940
AT3G28345				AT3G55970
AT3G28420				AT3G55990
AT3G28455				AT3G56170
AT3G28540				AT3G56240
AT3G28560				AT3G56275
AT3G28580				AT3G56620
AT3G28600				AT3G56760
AT3G28770				AT3G56810
AT3G28850				AT3G56970
AT3G28890				AT3G56980
AT3G29370				AT3G57040
AT3G29680				AT3G57130
AT3G29760				AT3G57160
AT3G29770				AT3G57390
AT3G29970				AT3G57400
AT3G30180				AT3G57600
AT3G30340				AT3G57780
AT3G30775				AT3G57800
AT3G42670				AT3G57870
AT3G42725				AT3G58000
AT3G43190				AT3G58120
AT3G43210				AT3G58720
AT3G43250				AT3G58990
AT3G43270				AT3G59100
AT3G43430				AT3G59270
AT3G43790				AT3G59420
AT3G44050				AT3G59580
AT3G44060				AT3G59690
AT3G44220				AT3G59695
AT3G44350				AT3G59845
AT3G44400				AT3G60200
AT3G44450				AT3G60220
AT3G44730				AT3G60390
AT3G44960				AT3G60420
AT3G44970				AT3G60490
AT3G45600				AT3G60520
AT3G45610				AT3G60530
AT3G45680				AT3G60550
AT3G45970				AT3G60580
AT3G46090				AT3G60670
AT3G46130				AT3G60720
AT3G46230				AT3G60980
AT3G46780				AT3G61150
AT3G47010				AT3G61220
AT3G47200				AT3G61250
AT3G47210				AT3G61380
AT3G47250				AT3G61430
AT3G47340				AT3G61560
AT3G47400				AT3G61850
AT3G47420				AT3G61950
AT3G47510				AT3G62020
AT3G47560				AT3G62060
AT3G47570				AT3G62070
AT3G47580				AT3G62610
AT3G47960				AT3G62630
AT3G48100				AT3G62650
AT3G48160				AT3G62690
AT3G48185				AT3G62820
AT3G48240				AT3G62950
AT3G48450				AT3G62960
AT3G48510				AT3G63050
AT3G48520				AT3G63060
AT3G48550				AT3G63110
AT3G48610				AT3G63180
AT3G48640				AT3G63200
AT3G48740				AT3G63210
AT3G48900				AT3G63300
AT3G48970				AT3G63530
AT3G49120				AT4G00050
AT3G49130				AT4G00180
AT3G49210				AT4G00210
AT3G49350				AT4G00220
AT3G49360				AT4G00330
AT3G49380				AT4G00360
AT3G49668				AT4G00440
AT3G49750				AT4G00460
AT3G49760				AT4G00480
AT3G50060				AT4G00580
AT3G50240				AT4G00730
AT3G50280				AT4G00780
AT3G50410				AT4G00820
AT3G50440				AT4G00870
AT3G50630				AT4G00880
AT3G50660				AT4G00890
AT3G50820				AT4G00950
AT3G50870				AT4G00970
AT3G50930				AT4G01410
AT3G50940				AT4G01440
AT3G50950				AT4G01450
AT3G50980				AT4G01460
AT3G51030				AT4G01480
AT3G51230				AT4G01600
AT3G51280				AT4G01680
AT3G51680				AT4G01750
AT3G51710				AT4G01950
AT3G51720				AT4G02100
AT3G51920				AT4G02700
AT3G51960				AT4G02810
AT3G52110				AT4G02940
AT3G52340				AT4G03050
AT3G52360				AT4G03190
AT3G52370				AT4G03320
AT3G52430				AT4G03400
AT3G52470				AT4G03420
AT3G52490				AT4G04460
AT3G52520				AT4G04610
AT3G52720				AT4G04890
AT3G52770				AT4G05370
AT3G52840				AT4G05380
AT3G52870				AT4G06744
AT3G52900				AT4G08685
AT3G53010				AT4G08780
AT3G53100				AT4G08870
AT3G53150				AT4G08930
AT3G53190				AT4G09760
AT3G53260				AT4G09890
AT3G53450				AT4G10380
AT3G53620				AT4G10540
AT3G53650				AT4G11140
AT3G53950				AT4G11170
AT3G53980				AT4G11190
AT3G54600				AT4G11360
AT3G54770				AT4G11550
AT3G54780				AT4G11900
AT3G54820				AT4G11990
AT3G54950				AT4G12080
AT3G55290				AT4G12390
AT3G55370				AT4G12410
AT3G55420				AT4G12580
AT3G55630				AT4G12880
AT3G55660				AT4G12910
AT3G55840				AT4G12980
AT3G55890				AT4G13000
AT3G55970				AT4G13030
AT3G55990				AT4G13190
AT3G56170				AT4G13195
AT3G56200				AT4G13210
AT3G56275				AT4G13345
AT3G56400				AT4G13500
AT3G56470				AT4G13600
AT3G56480				AT4G13710
AT3G56580				AT4G13770
AT3G56620				AT4G14010
AT3G56660				AT4G14020
AT3G56760				AT4G14410
AT3G56770				AT4G14440
AT3G56810				AT4G14540
AT3G57040				AT4G14550
AT3G57130				AT4G14580
AT3G57160				AT4G14680
AT3G57460				AT4G14710
AT3G57540				AT4G14730
AT3G57550				AT4G14760
AT3G57640				AT4G15120
AT3G57780				AT4G15160
AT3G57800				AT4G15280
AT3G58650				AT4G15300
AT3G58850				AT4G15330
AT3G58990				AT4G15660
AT3G59060				AT4G15670
AT3G59100				AT4G15680
AT3G59190				AT4G15920
AT3G59270				AT4G15960
AT3G59440				AT4G16008
AT3G59580				AT4G16024
AT3G59680				AT4G16370
AT3G59690				AT4G16447
AT3G59695				AT4G16620
AT3G59750				AT4G16780
AT3G59765				AT4G16790
AT3G59845				AT4G16980
AT3G60390				AT4G16990
AT3G60420				AT4G17030
AT3G60490				AT4G17460
AT3G60840				AT4G17490
AT3G60870				AT4G17500
AT3G60890				AT4G17670
AT3G60900				AT4G17695
AT3G60980				AT4G17710
AT3G61430				AT4G17800
AT3G61450				AT4G17905
AT3G61560				AT4G17970
AT3G61750				AT4G17990
AT3G61820				AT4G18050
AT3G61850				AT4G18197
AT3G61920				AT4G18205
AT3G62050				AT4G18290
AT3G62060				AT4G18340
AT3G62070				AT4G18425
AT3G62090				AT4G18440
AT3G62100				AT4G18550
AT3G62270				AT4G18630
AT3G62650				AT4G18640
AT3G62690				AT4G18780
AT3G63060				AT4G18910
AT3G63140				AT4G18960
AT3G63160				AT4G19050
AT3G63210				AT4G19120
AT3G63300				AT4G19395
AT3G63350				AT4G19520
AT3G63430				AT4G19840
AT3G63530				AT4G19960
AT3G63540				AT4G20260
AT4G00020				AT4G20270
AT4G00050				AT4G20780
AT4G00220				AT4G20880
AT4G00440				AT4G20970
AT4G00460				AT4G21215
AT4G00900				AT4G21310
AT4G00940				AT4G21400
AT4G00950				AT4G21410
AT4G01270				AT4G21440
AT4G01430				AT4G21445
AT4G01450				AT4G21500
AT4G01480				AT4G21510
AT4G01490				AT4G21620
AT4G01520				AT4G21650
AT4G01533				AT4G21730
AT4G01700				AT4G21745
AT4G01730				AT4G21750
AT4G01985				AT4G21780
AT4G02010				AT4G22130
AT4G02075				AT4G22160
AT4G02200				AT4G22200
AT4G02280				AT4G22250
AT4G02320				AT4G22690
AT4G02380				AT4G22710
AT4G02590				AT4G22753
AT4G02780				AT4G22758
AT4G02800				AT4G23270
AT4G02810				AT4G23410
AT4G02830				AT4G23600
AT4G03050				AT4G23630
AT4G03100				AT4G23670
AT4G03270				AT4G23713
AT4G03380				AT4G23870
AT4G03415				AT4G23990
AT4G03510				AT4G24000
AT4G04610				AT4G24050
AT4G04955				AT4G24060
AT4G05120				AT4G24120
AT4G05190				AT4G24130
AT4G05200				AT4G24180
AT4G06744				AT4G24230
AT4G07960				AT4G24250
AT4G08685				AT4G24415
AT4G08770				AT4G24430
AT4G08780				AT4G24450
AT4G08930				AT4G24480
AT4G09060				AT4G24510
AT4G09160				AT4G25010
AT4G09600				AT4G25160
AT4G09875				AT4G25420
AT4G09890				AT4G25750
AT4G10250				AT4G25760
AT4G10380				AT4G25960
AT4G10390				AT4G26320
AT4G11040				AT4G26330
AT4G11211				AT4G26540
AT4G11360				AT4G26542
AT4G11370				AT4G26970
AT4G11890				AT4G27250
AT4G11900				AT4G27435
AT4G11910				AT4G27460
AT4G11950				AT4G27480
AT4G11990				AT4G27530
AT4G12100				AT4G27810
AT4G12110				AT4G27830
AT4G12310				AT4G28330
AT4G12390				AT4G28350
AT4G12400				AT4G28490
AT4G12410				AT4G28500
AT4G12440				AT4G28530
AT4G12910				AT4G28640
AT4G12980				AT4G28680
AT4G13000				AT4G28780
AT4G13180				AT4G29020
AT4G13235				AT4G29080
AT4G13260				AT4G29100
AT4G13345				AT4G29110
AT4G13500				AT4G29140
AT4G13600				AT4G29230
AT4G13770				AT4G29650
AT4G13800				AT4G29700
AT4G13830				AT4G29720
AT4G13870				AT4G29920
AT4G13880				AT4G30020
AT4G14010				AT4G30140
AT4G14096				AT4G30250
AT4G14130				AT4G30270
AT4G14310				AT4G30400
AT4G14365				AT4G30410
AT4G14370				AT4G30430
AT4G14450				AT4G30460
AT4G14560				AT4G30490
AT4G14580				AT4G30510
AT4G14680				AT4G30940
AT4G14690				AT4G30980
AT4G14740				AT4G31140
AT4G14760				AT4G31240
AT4G14770				AT4G31550
AT4G14940				AT4G31615
AT4G15093				AT4G31620
AT4G15100				AT4G31640
AT4G15140				AT4G31650
AT4G15150				AT4G31690
AT4G15200				AT4G31730
AT4G15210				AT4G31890
AT4G15233				AT4G32540
AT4G15248				AT4G32650
AT4G15280				AT4G32690
AT4G15450				AT4G32710
AT4G15490				AT4G32780
AT4G15830				AT4G32870
AT4G15960				AT4G32880
AT4G16120				AT4G33180
AT4G16447				AT4G33467
AT4G16680				AT4G33660
AT4G16920				AT4G34220
AT4G16960				AT4G34230
AT4G16990				AT4G34419
AT4G17030				AT4G34560
AT4G17090				AT4G34680
AT4G17240				AT4G34880
AT4G17260				AT4G34950
AT4G17340				AT4G35030
AT4G17460				AT4G35070
AT4G17483				AT4G35160
AT4G17500				AT4G35180
AT4G17710				AT4G35350
AT4G17905				AT4G36030
AT4G17980				AT4G36032
AT4G18010				AT4G36160
AT4G18170				AT4G36220
AT4G18290				AT4G36240
AT4G18340				AT4G36250
AT4G18360				AT4G36260
AT4G18390				AT4G36380
AT4G18422				AT4G36410
AT4G18610				AT4G36470
AT4G18630				AT4G36570
AT4G18640				AT4G36710
AT4G18780				AT4G36740
AT4G18890				AT4G36790
AT4G18950				AT4G36820
AT4G19020				AT4G36850
AT4G19050				AT4G36880
AT4G19170				AT4G37080
AT4G19230				AT4G37180
AT4G19395				AT4G37295
AT4G19810				AT4G37390
AT4G20270				AT4G37400
AT4G20510				AT4G37430
AT4G20730				AT4G37432
AT4G20830				AT4G37445
AT4G20840				AT4G37470
AT4G20860				AT4G37540
AT4G20880				AT4G37580
AT4G21070				AT4G37650
AT4G21270				AT4G37730
AT4G21380				AT4G37750
AT4G21390				AT4G37800
AT4G21445				AT4G37810
AT4G21510				AT4G37990
AT4G21650				AT4G38060
AT4G21730				AT4G38420
AT4G21745				AT4G38530
AT4G21780				AT4G38740
AT4G21910				AT4G38770
AT4G22200				AT4G38780
AT4G22250				AT4G39010
AT4G22530				AT4G39060
AT4G22690				AT4G39070
AT4G22710				AT4G39170
AT4G22753				AT4G39180
AT4G22758				AT4G39190
AT4G22900				AT4G39320
AT4G22970				AT4G39330
AT4G22980				AT4G39350
AT4G23010				AT4G39700
AT4G23410				AT4G39770
AT4G23610				AT4G39780
AT4G23630				AT4G39940
AT4G23690				AT4G39950
AT4G23700				AT4G40010
AT4G23713				AT4G40060
AT4G23720				AT5G01040
AT4G23960				AT5G01050
AT4G24000				AT5G01100
AT4G24050				AT5G01190
AT4G24060				AT5G01200
AT4G24120				AT5G01210
AT4G24180				AT5G01215
AT4G24230				AT5G01310
AT4G24265				AT5G01660
AT4G24350				AT5G01790
AT4G24415				AT5G01810
AT4G24430				AT5G01820
AT4G24540				AT5G01890
AT4G24660				AT5G02140
AT4G24780				AT5G02200
AT4G24860				AT5G02260
AT4G25010				AT5G02370
AT4G25200				AT5G02380
AT4G25390				AT5G02460
AT4G25410				AT5G02540
AT4G25420				AT5G02550
AT4G25470				AT5G02560
AT4G25480				AT5G02600
AT4G25620				AT5G02750
AT4G25810				AT5G02970
AT4G25970				AT5G03120
AT4G25980				AT5G03150
AT4G26255				AT5G03170
AT4G26260				AT5G03510
AT4G26540				AT5G03610
AT4G26542				AT5G03680
AT4G26660				AT5G03700
AT4G27410				AT5G03760
AT4G27460				AT5G03890
AT4G27654				AT5G04080
AT4G27660				AT5G04140
AT4G27730				AT5G04150
AT4G27830				AT5G04220
AT4G27890				AT5G04230
AT4G27950				AT5G04310
AT4G27970				AT5G04370
AT4G28130				AT5G04460
AT4G28140				AT5G04470
AT4G28150				AT5G04530
AT4G28430				AT5G04680
AT4G28530				AT5G04690
AT4G28680				AT5G04770
AT4G28700				AT5G04820
AT4G28703				AT5G04980
AT4G28811				AT5G05160
AT4G28950				AT5G05365
AT4G29080				AT5G05440
AT4G29100				AT5G05460
AT4G29230				AT5G05690
AT4G29800				AT5G05790
AT4G29905				AT5G05860
AT4G29920				AT5G06250
AT4G30230				AT5G06280
AT4G30250				AT5G06300
AT4G30270				AT5G06380
AT4G30410				AT5G06510
AT4G30420				AT5G06610
AT4G30430				AT5G06790
AT4G30450				AT5G06839
AT4G30460				AT5G06850
AT4G30490				AT5G07080
AT4G30510				AT5G07180
AT4G30520				AT5G07220
AT4G30610				AT5G07440
AT4G30975				AT5G07460
AT4G30980				AT5G07610
AT4G31020				AT5G07620
AT4G31110				AT5G07680
AT4G31500				AT5G07770
AT4G31620				AT5G07800
AT4G31730				AT5G07830
AT4G31820				AT5G07860
AT4G31840				AT5G07990
AT4G31870				AT5G08000
AT4G31890				AT5G08150
AT4G31900				AT5G08170
AT4G31910				AT5G08260
AT4G31920				AT5G08350
AT4G31940				AT5G08370
AT4G31950				AT5G09220
AT4G32000				AT5G09800
AT4G32270				AT5G09970
AT4G32340				AT5G10100
AT4G32490				AT5G10150
AT4G32780				AT5G10170
AT4G32785				AT5G10180
AT4G32830				AT5G10300
AT4G32870				AT5G10310
AT4G32880				AT5G10625
AT4G33260				AT5G10650
AT4G33270				AT5G10720
AT4G33440				AT5G10760
AT4G33565				AT5G10770
AT4G34050				AT5G11100
AT4G34065				AT5G11110
AT4G34210				AT5G11320
AT4G34220				AT5G11420
AT4G34230				AT5G11590
AT4G34380				AT5G11600
AT4G34460				AT5G11620
AT4G34560				AT5G11930
AT4G34610				AT5G11950
AT4G34950				AT5G11970
AT4G35160				AT5G11990
AT4G35170				AT5G12050
AT4G35180				AT5G12140
AT4G35190				AT5G13180
AT4G35200				AT5G13320
AT4G35390				AT5G13330
AT4G35480				AT5G13820
AT4G35770				AT5G14000
AT4G36160				AT5G14200
AT4G36230				AT5G14230
AT4G36240				AT5G14510
AT4G36260				AT5G14730
AT4G36280				AT5G14880
AT4G36380				AT5G14890
AT4G36410				AT5G15130
AT4G36450				AT5G15150
AT4G36470				AT5G15530
AT4G36515				AT5G15660
AT4G36520				AT5G15780
AT4G36540				AT5G16010
AT4G36620				AT5G16020
AT4G36640				AT5G16080
AT4G36740				AT5G16190
AT4G36780				AT5G16240
AT4G36790				AT5G16450
AT4G36830				AT5G16490
AT4G36850				AT5G16530
AT4G36880				AT5G16560
AT4G37030				AT5G16570
AT4G37080				AT5G16720
AT4G37300				AT5G16960
AT4G37310				AT5G16970
AT4G37370				AT5G17165
AT4G37430				AT5G17260
AT4G37432				AT5G17330
AT4G37470				AT5G17450
AT4G37520				AT5G17650
AT4G37530				AT5G17700
AT4G37580				AT5G17810
AT4G37650				AT5G17860
AT4G37670				AT5G18240
AT4G37730				AT5G18245
AT4G37750				AT5G18270
AT4G37790				AT5G18430
AT4G37895				AT5G18470
AT4G37900				AT5G18590
AT4G37970				AT5G18600
AT4G37980				AT5G18690
AT4G38070				AT5G18840
AT4G38580				AT5G18860
AT4G38590				AT5G18970
AT4G38620				AT5G19190
AT4G39170				AT5G19260
AT4G39180				AT5G19530
AT4G39190				AT5G19580
AT4G39230				AT5G19875
AT4G39320				AT5G19970
AT4G39380				AT5G20240
AT4G39410				AT5G20270
AT4G39480				AT5G20550
AT4G39640				AT5G20630
AT4G39670				AT5G20635
AT4G39800				AT5G20640
AT4G39830				AT5G20700
AT4G39940				AT5G20740
AT4G39950				AT5G20830
AT4G40080				AT5G21150
AT5G01070				AT5G21482
AT5G01100				AT5G21950
AT5G01200				AT5G22090
AT5G01340				AT5G22270
AT5G01360				AT5G22300
AT5G01370				AT5G22390
AT5G01380				AT5G22500
AT5G01630				AT5G22570
AT5G01810				AT5G22580
AT5G01820				AT5G22870
AT5G01830				AT5G22940
AT5G01910				AT5G23000
AT5G02100				AT5G23010
AT5G02170				AT5G23170
AT5G02200				AT5G23210
AT5G02230				AT5G23350
AT5G02370				AT5G23360
AT5G02380				AT5G23370
AT5G02440				AT5G23530
AT5G02460				AT5G23660
AT5G02490				AT5G23730
AT5G02640				AT5G23760
AT5G02920				AT5G23810
AT5G03170				AT5G23860
AT5G03200				AT5G23870
AT5G03204				AT5G23940
AT5G03390				AT5G23950
AT5G03545				AT5G23955
AT5G03610				AT5G24105
AT5G03620				AT5G24140
AT5G03630				AT5G24270
AT5G03760				AT5G24318
AT5G03840				AT5G24530
AT5G03890				AT5G24580
AT5G04140				AT5G24850
AT5G04220				AT5G24860
AT5G04230				AT5G24870
AT5G04470				AT5G24910
AT5G04980				AT5G25370
AT5G05160				AT5G25390
AT5G05180				AT5G25460
AT5G05340				AT5G25490
AT5G05350				AT5G25610
AT5G05365				AT5G25620
AT5G05510				AT5G25810
AT5G05690				AT5G25830
AT5G05790				AT5G25840
AT5G05940				AT5G25890
AT5G06150				AT5G25980
AT5G06300				AT5G26000
AT5G06470				AT5G26190
AT5G06570				AT5G26230
AT5G06610				AT5G26330
AT5G06710				AT5G26690
AT5G06720				AT5G26920
AT5G06790				AT5G27020
AT5G06860				AT5G27030
AT5G06865				AT5G27350
AT5G06870				AT5G27360
AT5G07260				AT5G27690
AT5G07320				AT5G28030
AT5G07330				AT5G28490
AT5G07460				AT5G28610
AT5G07690				AT5G28650
AT5G07800				AT5G29000
AT5G07830				AT5G33290
AT5G07930				AT5G35670
AT5G08070				AT5G35680
AT5G08260				AT5G35732
AT5G08350				AT5G35770
AT5G08360				AT5G37180
AT5G08370				AT5G37500
AT5G09660				AT5G37600
AT5G09710				AT5G37660
AT5G09800				AT5G37760
AT5G10030				AT5G38120
AT5G10180				AT5G38310
AT5G10520				AT5G38410
AT5G10650				AT5G38430
AT5G10760				AT5G38530
AT5G10770				AT5G39220
AT5G10830				AT5G39340
AT5G10930				AT5G39420
AT5G11060				AT5G39630
AT5G11100				AT5G39860
AT5G11160				AT5G40230
AT5G11400				AT5G40370
AT5G11410				AT5G40450
AT5G11540				AT5G40540
AT5G11670				AT5G40720
AT5G11950				AT5G40780
AT5G11970				AT5G40800
AT5G11990				AT5G40890
AT5G12030				AT5G40960
AT5G12050				AT5G40980
AT5G12170				AT5G41050
AT5G12270				AT5G41070
AT5G12280				AT5G41090
AT5G12300				AT5G41200
AT5G12340				AT5G41460
AT5G12870				AT5G41470
AT5G12890				AT5G41540
AT5G12900				AT5G41620
AT5G13060				AT5G41800
AT5G13080				AT5G41810
AT5G13250				AT5G41830
AT5G13330				AT5G42146
AT5G13485				AT5G42200
AT5G13700				AT5G42210
AT5G13710				AT5G42230
AT5G13720				AT5G42250
AT5G13790				AT5G42280
AT5G13820				AT5G42530
AT5G13880				AT5G42680
AT5G14120				AT5G42720
AT5G14180				AT5G42860
AT5G14200				AT5G42880
AT5G14230				AT5G43150
AT5G14450				AT5G43160
AT5G14510				AT5G43170
AT5G14700				AT5G43330
AT5G14730				AT5G43380
AT5G14880				AT5G43760
AT5G14890				AT5G43810
AT5G14920				AT5G43860
AT5G15530				AT5G44005
AT5G15660				AT5G44030
AT5G15845				AT5G44130
AT5G15850				AT5G44160
AT5G15860				AT5G44210
AT5G16000				AT5G44530
AT5G16010				AT5G44565
AT5G16030				AT5G44680
AT5G16080				AT5G45280
AT5G16190				AT5G45520
AT5G16230				AT5G45530
AT5G16235				AT5G45580
AT5G16250				AT5G45650
AT5G16490				AT5G45670
AT5G16570				AT5G45800
AT5G16600				AT5G45960
AT5G16720				AT5G46240
AT5G16960				AT5G46530
AT5G16970				AT5G46590
AT5G17330				AT5G47050
AT5G17600				AT5G47510
AT5G17800				AT5G47590
AT5G17860				AT5G47600
AT5G17980				AT5G47900
AT5G18490				AT5G47920
AT5G18690				AT5G48060
AT5G18780				AT5G48180
AT5G18840				AT5G48560
AT5G18850				AT5G48690
AT5G18860				AT5G49120
AT5G18930				AT5G49320
AT5G19140				AT5G49630
AT5G19230				AT5G49660
AT5G19240				AT5G49665
AT5G19260				AT5G49680
AT5G19530				AT5G49760
AT5G19740				AT5G49770
AT5G19875				AT5G49800
AT5G20230				AT5G49890
AT5G20420				AT5G50130
AT5G20430				AT5G50150
AT5G20540				AT5G50260
AT5G20630				AT5G50290
AT5G20740				AT5G50720
AT5G21482				AT5G50790
AT5G21950				AT5G50820
AT5G21960				AT5G50915
AT5G22310				AT5G50950
AT5G22470				AT5G51030
AT5G22530				AT5G51060
AT5G22580				AT5G51440
[truncated: 332 more rows]
