# Supplementary material for: An integrated analysis of cell-type specific gene expression reveals genes regulated by REVOLUTA and KANADI1 in the Arabidopsis shoot apical meristem
Source: PLoS Genet. 2020 Apr 15;16(4):e1008661. doi: 10.1371/journal.pgen.1008661 (PMC7266345; doi:10.1371/journal.pgen.1008661)
Supplement: S4 Table — CPEGs in [18], are genes that show elevated expression in one cell type (target) compared with all other cell types (reference) in the comparison group B, which includes LAS, CLV3, FIL, and KAN1 cell-types, (1.5 fold change and p<0.05). (XLSX) [file pgen.1008661.s015.xlsx]

## Sheet: S4
Column A, B, C, D: CPEGs identifed in Yadav et al., 2014. Genes that showed an elevated expression in one cell type (target) compared with all other cell types (reference) in the comparison group B which is having LAS, CLV3, FIL, and KAN1 cell-types, called ‘cell population differentially expressed genes' (CPEGs), which need to have 1.5 Fold change and p<0.05
FIL CPEGs (68)	CLV3 CPEGs (160)	KAN1 CPEGs (186)	LAS CPEGs (58)
AT2G45190	AT2G26510	AT1G67730	AT5G12480
AT1G67710	AT4G14690	AT1G33600	AT1G56660
AT5G19530	AT4G17260	AT1G33590	AT5G20450
AT5G20540	AT4G17710	AT1G58420	AT5G16270
AT5G14800	AT5G09420	AT5G20630	AT5G64870
AT5G66940	AT5G11110	AT5G20270	AT5G64880
AT5G65700	AT5G19920	AT1G57630	AT5G64030
AT5G64570	AT4G36930	AT5G16030	AT5G63380
AT5G60890	AT4G37110	AT5G14740	AT5G60030
AT5G53660	AT5G16080	AT5G25610	AT5G43822
AT5G50915	AT5G15860	AT5G67280	AT5G35820
AT5G48900	AT5G15800	AT5G63180	AT5G07950
AT5G48485	AT5G28050	AT5G62960	AT5G05180
AT5G48500	AT5G65510	AT5G61560	AT5G01310
AT5G47370	AT5G65230	AT5G59310	AT3G62680
AT5G12250	AT5G64080	AT5G57660	AT3G61160
AT5G12050	AT5G61960	AT5G56980	AT3G59580
AT5G03610	AT5G61070	AT5G56870	AT3G58760
AT5G01810	AT5G60900	AT5G56220	AT3G58120
AT3G60900	AT5G58730	AT5G56260	AT3G58620
AT3G50070	AT5G56970	AT5G55250	AT3G51270
AT4G39390	AT5G56510	AT5G54250	AT4G35790
AT4G37870	AT5G55280	AT5G53550	AT4G34160
AT4G37430	AT5G54930	AT5G52250	AT4G30560
AT4G34050	AT5G51270	AT5G49500	AT4G29940
AT4G24660	AT5G49520	AT5G47600	AT4G30270
AT4G21690	AT5G46740	AT5G47850	AT2G33480
AT4G00180	AT5G46780	AT5G45800	AT1G67050
AT1G19850	AT5G44350	AT5G45920	AT1G07210
AT1G07260	AT5G43810	AT5G40170	AT3G12400
AT3G12500	AT5G43500	AT5G35460	AT3G12170
AT3G15270	AT5G39890	AT5G24530	AT3G29420
AT3G22104	AT5G24010	AT5G24290	AT3G21080
AT3G28050	AT5G23800	AT5G23660	AT3G12860
AT1G13290	AT5G23850	AT5G14640	AT3G14610
AT3G25710	AT5G18470	AT5G15190	AT3G16050
AT3G17790	AT5G17210	AT5G11930	AT3G10525
AT3G21690	AT5G13700	AT5G08260	AT3G03840
AT3G14310	AT5G13810	AT5G02560	AT1G13260
AT3G04520	AT5G10790	AT5G02240	AT1G06420
AT3G02000	AT5G11230	AT5G01880	AT1G52190
AT1G55210	AT5G10510	AT5G01750	AT1G67640
AT1G55200	AT5G10400	AT3G61550	AT1G67623
AT1G29660	AT5G09920	AT3G59060	AT1G72440
AT1G78370	AT5G09570	AT3G58780	AT2G47260
AT1G06180	AT5G06270	AT3G57330	AT1G14610
AT1G32860	AT5G05860	AT3G55110	AT1G44810
AT1G53160	AT5G05640	AT3G53810	AT1G05460
AT1G71870	AT5G04000	AT3G52890	AT1G75520
AT1G65900	AT5G03340	AT3G52400	AT2G16360
AT1G80050	AT5G02220	AT3G50280	AT2G27920
AT1G31290	AT5G01730	AT3G48000	AT1G24100
AT1G14900	AT3G59270	AT3G47620	AT1G24540
AT1G78580	AT3G57920	AT3G45620	AT1G55580
AT2G31360	AT3G56960	AT3G45140	AT2G01760
AT1G04250	AT3G56290	AT3G44100	AT2G02470
AT2G36830	AT3G53450	AT3G43720	AT2G34510
AT2G21050	AT3G53620	AT3G43270	AT2G40030
AT1G77110	AT3G50870	AT4G39830
AT1G62500	AT3G50240	AT4G39840
AT2G20100	AT3G48210	AT4G39510
AT2G28080	AT3G48440	AT4G38810
AT2G41370	AT3G45010	AT4G38550
AT2G39220	AT3G44190	AT4G38210
AT2G41070	AT4G39800	AT4G36010
AT2G38180	AT4G35870	AT4G34760
AT2G38090	AT4G35480	AT4G33790
AT2G37630	AT4G33700	AT4G33210
	AT4G31610	AT4G33220
	AT4G31615	AT4G32300
	AT4G30490	AT4G29220
	AT4G27652	AT4G27657
	AT4G27980	AT4G27260
	AT4G23060	AT4G26520
	AT4G21560	AT4G25830
	AT4G18010	AT4G25010
	AT4G13460	AT4G24260
	AT4G11530	AT4G23670
	AT4G08950	AT4G22753
	AT1G25540	AT4G21680
	AT1G25550	AT4G20930
	AT1G17980	AT4G20320
	AT1G29820	AT4G18710
	AT1G13740	AT4G10610
	AT3G52340	AT4G02410
	AT3G24340	AT4G02130
	AT3G23690	AT1G12750
	AT3G23730	AT1G12610
	AT3G14990	AT1G58270
	AT3G15650	AT1G58360
	AT3G26860	AT1G07000
	AT3G22680	AT1G20823
	AT3G17690	AT1G55120
	AT3G02920	AT1G51700
	AT3G08690	AT3G12610
	AT3G03950	AT3G06160
	AT3G07080	AT3G11020
	AT3G03310	AT1G66160
	AT3G02310	AT3G18850
	AT3G07800	AT3G22540
	AT1G20640	AT3G15353
	AT1G42990	AT3G16520
	AT1G77740	AT2G40750
	AT1G70560	AT1G01650
	AT1G32500	AT3G18830
	AT1G06850	AT3G20820
	AT1G21460	AT3G21600
	AT1G17360	AT3G16170
	AT1G07500	AT3G15540
	AT1G04880	AT3G08940
	AT1G26680	AT3G01500
	AT1G07750	AT3G01490
	AT1G22510	AT3G16370
	AT1G64620	AT1G28130
	AT1G37130	AT1G29670
	AT1G68640	AT1G72610
	AT1G73010	AT1G72700
	AT1G11210	AT1G67860
	AT1G34270	AT1G67870
	AT1G34220	AT1G67865
	AT1G13970	AT1G73680
	AT1G64740	AT1G70710
	AT1G79380	AT1G74490
	AT1G30660	AT1G80440
	AT1G10540	AT1G72520
	AT2G21320	AT1G69850
	AT2G21790	AT1G68170
	AT2G36400	AT1G51500
	AT2G03710	AT2G43620
	AT2G28590	AT1G15010
	AT2G27880	AT1G53580
	AT1G70410	AT1G44760
	AT1G04160	AT1G18890
	AT1G04230	AT1G28400
	AT1G03170	AT1G01120
	AT1G08860	AT1G08230
	AT2G17900	AT1G33800
	AT1G24090	AT1G02850
	AT1G24260	AT1G78060
	AT1G60540	AT1G74790
	AT1G52150	AT1G72970
	AT1G30950	AT1G72940
	AT2G27250	AT1G11330
	AT2G25530	AT1G17200
	AT2G24310	AT1G10740
	AT2G17950	AT1G78490
	AT2G37450	AT1G10560
	AT2G29260	AT2G38800
	AT2G01420	AT2G31880
	AT2G27040	AT2G24600
	AT2G38660	AT2G36870
	AT2G38740	AT2G35930
	AT2G16900	AT2G22420
	AT2G19860	AT2G21180
	AT2G44170	AT2G28470
	AT2G34710	AT1G79270
	AT2G44450	AT1G02205
	AT2G30590	AT1G22710
	AT2G19110	AT1G78700
	AT2G45660	AT1G70370
		AT1G22990
		AT1G62290
		AT1G62300
		AT1G24140
		AT1G23080
		AT1G23090
		AT1G61660
		AT1G55450
		AT2G15695
		AT2G20180
		AT2G01180
		AT2G35780
		AT2G01670
		AT2G38530
		AT2G47730
		AT2G29630
		AT2G47010
		AT2G34650
		AT2G39200
		AT2G39350
		AT2G37710
		AT2G22960
		AT2G44490
		AT2G19130
		AT2G32800
		AT2G45570
