# Supplementary material for: An integrated analysis of cell-type specific gene expression reveals genes regulated by REVOLUTA and KANADI1 in the Arabidopsis shoot apical meristem
Source: PLoS Genet. 2020 Apr 15;16(4):e1008661. doi: 10.1371/journal.pgen.1008661 (PMC7266345; doi:10.1371/journal.pgen.1008661)
Supplement: S5 Table — During organ development REV expression extends from the central meristem region into incipient primordia [86], hence we divide the REV expression domain into two regions corresponding to the meristem center and primordia. (XLSX) [file pgen.1008661.s016.xlsx]

## Sheet: S5
Genes which are known to have REV, KAN1 or epidermis specific expression in litreture and their expression pattern in cell-type profilling RNA-Seq experiment
AGI	Name	Expected expression in cell-type sector based on litreture*	Observed expression in epidermal cell-types	Supplementary reference	cell-type profilling matching with litreture reported expression	Comment
At5g60690	REVOLUTA	REV epidermis (central and primodial)	REV epidermis	[1	Yes
At2g34710	PHABULOSA (PHB)	REV epidermis (central and primodial)	REV epidermis	[2]	Yes
AT5G61850	LEAFY (LFY)	REV epidermis (primodial)	REV epidermis	[3]	Yes
At1g62360	SHOOTMERISTEMLESS (STM)	REV epidermis (central), SAM-organ boundary	REV epidermis	[3, 4]	Yes
At5g10510	AINTEGUMENTA LIKE6 (AIL6)/PLT3	REV epidermis (central and primodial, stronger in primodia)	REV epidermis	[5, 6]	Yes
At5g57390	AINTEGUMENTA LIKE5 (AIL5)/PLT5	REV epidermis (central)	REV epidermis	[5, 6]	Yes
AT1G67770	TERMINAL EAR1 LIKE2 (TEL2)	REV epidermis (central)	REV epidermis	[7]	Yes	In central part of IM and FM, domain narrower than CLV3 domain
At4g31610	REPRODUCTIVE MERISTEM1 (REM1)	REV epidermis (central)	REV epidermis	[8]	Yes	Not detected in early primodia
At4g31820	ENHANCER OF PINOID (ENP)	REV epidermis (central and primodial)	REV epidermis	[9]	Yes	weak in central part, stronger in primodia
At3g02000	ROXY1	REV epidermis (primodia)	REV epidermis	[10]	Yes
At1g37140	MEI2 C-TERMINAL RRM LIKE1 (MCT1)	REV epidermis (central), weaker in epidermis, stronger in L2	REV epidermis	[11]	Yes
At1g70560	ALLIINASE	REV epidermis (central)	REV epidermis	[11]	Yes
At5g07930	MEI2 C-TERMINAL RRM LIKE2 (MCT1)	REV epidermis (central)	REV epidermis	[11]	Yes
At2g27250	CLAVATA3 (CLV3)	REV epidermis (central)	REV epidermis & BFP-only epidermis	[12]	Yes with justification of FC	REV epidermis FC (6.8)>BFP-only epidermis FC (3.7)
At3g26120	TERMINAL EAR1 LIKE1 (TEL1)	Not present in IM, present in central part of both FM and primdoia	REV epidermis & BFP-only epidermis	[13]	Yes with justification of FC	REV epidermis FC (7.1)>BFP-only epidermis FC (4.8)
At1g65620	ASYMMETRIC LEAVE 2	In central part of IM, and dorsal side of initiating sepals, not at any other place	REV epidermis & BFP-only epidermis	[14]	Yes with justification of FC	REV epidermis FC (5.3)>BFP-only epidermis FC (4.2)
AT4G00220	JAGGED LATERAL ORGANS (JLO)	On adaxial side of young primordia, at SAM-organ boundary	REV epidermis & BFP-only epidermis	[15]	Yes
At4g28190	ULTRAPETALA	Throughout the IM, slightly lower in peripheral part.	REV epidermis & BFP-only epidermis	[16]	Yes
At1g76420	CUP SHAPED COTYLEDON3 (CUC3)	In SAM-organ boundary (presnt irrespective of primodia age)	REV epidermis & BFP-only epidermis	[17]	Partially yes
At1g30950	UNUSUAL FLOWER (UFO)	Missing in central part of IM, likely present in emerging primodia and REV-KAN boundary	REV epidermis & BFP-only epidermis	[18]	Yes
At5g65510	AINTEGUMENTA LIKE7 (AIL7)/PLT7	REV epidermis (central)	REV epidermis & BFP-only epidermis	[5, 6, 11]	Yes with justification of FC	REV epidermis FC (3.0)>BFP-only epidermis FC (2.1)
At2g41370	BLADE ON PETIOLE2 (BOP2)	REV epidermis (primodia), in incipient primodia	REV epidermis & BFP-only epidermis	[19, 20]	Yes
AT3G53450	LOG4	REV epidermis & BFP-only epidermis	REV epidermis & BFP-only epidermis	[21]	Yes
At3g15170	CUP SHPAPED COTYLEDON1 (CUC1)	REV epidermis (primodial), and in SAM-organ boundary	REV epidermis & BFP-only epidermis	[22]	Yes
At1g73590	PIN-FORMED1 (PIN1)	REV epidermis (central and primodial) & BFP-only epidermis	REV epidermis & BFP-only epidermis	[23]	Yes
At4g21690	ATGA3OX3	REV epidermis (primodia)	REV epidermis & BFP-only epidermis	[11]	Partially yes
At5g06270	Cyclin-like	REV epidermis (central), and in central part of stage 1 and 2 of flower primodia	REV epidermis & BFP-only epidermis	[11]	Partially yes
At5g06300	CARBOXY LYASE	REV epidermis (central)	REV epidermis & BFP-only epidermis	[11]	Yes with justification of FC	REV epidermis FC (3.0)>BFP-only epidermis FC (1.4)
At1g04880	HIGH MOBILITY GROUP FAMILY (HMG)	REV epidermis (central) and little beyond REV expression	REV epidermis & BFP-only epidermis	[17, 24]	Yes
At1g35750	Pumilio 10	REV epidermis (central), and in central part of stage 1 flower primodia, but not in later stages	REV epidermis & BFP-only epidermis	[11]	Yes with justification of FC	REV epidermis FC (5.6)>BFP-only epidermis FC (3.8)
At5g03680	PETAL LOSS (PTL)	Present only in periphery, strongest at SAM-organ boundary	BFP-only epidermis	[25]	Yes	Only in Periphery, Complex pattern, strong in SAM organ boundary
At5g53950	CUP SHAPED COTYLEDON2 (CUC2)	In SAM-organ boundary	BFP-only epidermis	[3, 17]	Yes
At4g32540	YUCCA1 (YUC1)	In leaves similar to CUC2 expression domain (at base of leaf)	BFP-only epidermis	[26]	Yes
At2g28610	PRESSED FLOWER (PRS)	Not sure with insitus in Matsumoto et al., 2001, The reporter, Caggiano et al., 2017, is in the earliest primodia region probably before and after REV extension	BFP-only epidermis	[27, 28]	Partially yes
At2g45190	FILAMENTOUS FLOWER (FIL)	REV epidermis (primodia), in incipient primodia	BFP-only epidermis	[28-30]	Partially yes	FIL expression overlap with KAN1 only in later stage of organ primodia development, and in ap1 cal since organ covert into IM, so it doesn't overlap with KAN1 domain.
AT1G55580	LATERAL SUPPRESSOR (LAS)	At SAM-organ boundary	BFP-only epidermis	[24]	Yes
AT2G46685	MIR166A	KAN1 epidermis	KAN1 epidermis	[28]	Yes
AT5G16560	KAN1	KAN1 epidermis	KAN1 epidermis & BFP-only epidermis	[28]	Yes
At4g00180	YABBY3 (YAB3)	no exp in IM, in primodia its abaxial	KAN1 epidermis & BFP-only epidermis	[29]	Partially yes
At4g08150	BREVIPEDICELLUS (BP)	weakly expressed at potential REV-KAN boundary in IM	KAN1 epidermis & BFP-only epidermis	[31]	Partially yes
AT1G19770	PURINE PERMEASE 14 (PUP14)	Expressed at KAN domain, mising from CLV3 domain.	KAN1 epidermis & BFP-only epidermis	[32]	Yes
At4g04890	PROTODERMAL FACTOR2 (PDF2)	throughout epidermis	Non-DEG	[33]	Yes
At1g05230	HOMEODOMAIN GLABROUS 2	throughout epidermis	Non-DEG	[34]	Yes
At5g46880	HOMEODOMAIN GLABRA 5 (HDG5)	throughout epidermis	Non-DEG	[34]	Yes
At4g25420	GIBBERELLIN 20-OXIDASE 1 (GA20OX1)	REV epidermis (primodial) in leaf	BFP-only epidermis	[35]	No
At5g03790	LATE MERISTEM IDENTITY1 (LMI1)	REV epidermis (primodia)	BFP-only epidermis	[36]	No
At1g21460	Nodulin family protein	in epidermal central domain of little older primodia, not in youngest primodia	BFP-only epidermis	[11]	No
At3g50870	MONOPOLE (MNP)	Between SAM-organ boundary	KAN1 epidermis	[37]	No
* REV expression in SAM can be divided into two subdomains: 1) Central: in the center of SAM and 2) Primodial: in the emerging primodia
