# Supplementary material for: An integrated analysis of cell-type specific gene expression reveals genes regulated by REVOLUTA and KANADI1 in the Arabidopsis shoot apical meristem
Source: PLoS Genet. 2020 Apr 15;16(4):e1008661. doi: 10.1371/journal.pgen.1008661 (PMC7266345; doi:10.1371/journal.pgen.1008661)
Supplement: S6 Table — (XLSX) [file pgen.1008661.s017.xlsx]

## Sheet: Clusters in cell-type profiling
Clusters in cell-type profiling
Cluster ID	Gene ID	Fold Change (log2) REV epidermis (target) Vs. BFP-only epidermis (reference)	Fold Change (log2) KAN1 epidermis (target) Vs. BFP-only epidermis (reference)
6	AT5G33370	-5.441	-9.453
6	AT2G20870	-5.78	-9.021
6	AT1G57750	-6.789	-6.266
6	AT5G59320	-5.981	-6.631
6	AT5G44020	-4.249	-8.243
6	AT4G38770	-4.437	-7.859
6	AT5G22430	-6.037	-5.892
6	AT1G58430	-6.668	-5.138
6	AT1G04660	-5.545	-6.243
6	AT3G52820	-6.182	-5.503
6	AT1G70890	-5.476	-6.083
6	AT1G12570	-4.564	-6.767
6	AT2G25130	-5.692	-5.606
6	AT5G51950	-5.193	-5.984
6	AT4G23496	-5.248	-5.909
6	AT1G63710	-5.411	-5.671
6	AT1G76892	-3.774	-7.244
6	AT1G29660	-2.908	-7.914
6	AT5G17700	-4.97	-5.796
6	AT5G08460	-2.303	-8.384
6	AT5G10420	-5	-5.684
6	AT2G39690	-3.241	-7.318
6	AT1G11850	-3.057	-7.389
6	AT2G01520	-4.702	-5.676
6	AT2G45890	-3.37	-6.954
6	AT1G67265	-5.131	-5.091
6	AT1G19940	-4.318	-5.873
6	AT1G35230	-3.864	-6.29
6	AT3G06120	-3.005	-7.087
6	AT1G70830	-4.526	-5.524
6	AT5G39630	-5.474	-4.501
6	AT1G31690	-2.772	-7.138
6	AT4G24140	-4.126	-5.774
6	AT3G48720	-3.329	-6.55
6	AT1G75040	-4.245	-5.614
6	AT2G16730	-4.958	-4.901
6	AT2G21140	-2.364	-7.475
6	AT1G15360	-4.995	-4.772
6	AT5G25415	-4.891	-4.864
6	AT4G24130	-3.943	-5.765
6	AT1G72110	-4.486	-5.2
6	AT5G20330	-4.763	-4.713
6	AT4G13210	-3.803	-5.637
6	AT5G16350	-3.197	-6.139
6	AT5G02110	-2.62	-6.675
6	AT4G28780	-1.287	-7.974
6	AT1G65450	-3.868	-5.37
6	AT4G17470	-3.261	-5.934
6	AT5G55720	-4.671	-4.455
6	AT1G35720	-4.315	-4.806
6	AT3G57600	-3.5	-5.6
6	AT1G33930	-1.556	-7.376
6	AT5G41040	-3.143	-5.739
6	AT5G10260	-3.167	-5.713
6	AT3G29430	-4.373	-4.44
6	AT3G06070	-2.469	-6.323
6	AT2G28260	-2.447	-6.337
6	AT4G36610	-3.773	-4.997
6	AT1G51830	-2.161	-6.54
6	AT5G63090	-3.798	-4.899
6	AT5G22390	-2.445	-6.193
6	AT2G05914	-3.155	-5.458
6	AT2G20875	-2.81	-5.783
6	AT4G18550	-4.135	-4.434
6	AT5G67390	-2.521	-6.023
6	AT3G60720	-2.546	-5.967
6	AT3G11150	-4.187	-4.316
6	AT3G24140	-2.103	-6.367
6	AT5G64770	-2.496	-5.886
6	AT3G62820	-1.977	-6.396
6	AT1G52910	-3.571	-4.792
6	AT2G04570	-3.548	-4.76
6	AT5G11420	-2.498	-5.799
6	AT5G44130	-2.13	-6.096
6	AT2G46870	-2.397	-5.781
6	AT3G14760	-0.999	-7.123
6	AT1G55740	-2.979	-5.132
6	AT3G52840	-2.691	-5.396
6	AT2G33480	-3.613	-4.452
6	AT5G62730	-2.581	-5.42
6	AT2G40260	-3.306	-4.655
6	AT2G44570	-2.126	-5.83
6	AT1G27940	-3.344	-4.604
6	AT5G39860	-2.521	-5.417
6	AT4G16980	-2.065	-5.845
6	AT1G08810	-2.339	-5.571
6	AT4G04450	-2.725	-5.185
6	AT3G55500	-2.21	-5.688
6	AT2G28410	-1.955	-5.931
6	AT5G61270	-2.941	-4.844
6	AT2G40610	-3.247	-4.528
6	AT1G71050	-2.899	-4.875
6	AT4G18960	-2.514	-5.223
6	AT5G46240	-3.053	-4.683
6	AT2G43870	-2.319	-5.368
6	AT1G33811	-1.779	-5.899
6	AT3G28857	-3.425	-4.215
6	AT4G37980	-2.839	-4.768
6	AT3G23090	-2.804	-4.775
6	AT2G02450	-1.349	-6.053
6	AT1G23590	-2.605	-4.726
6	AT2G41312	-2.774	-4.553
6	AT2G45050	-2.503	-4.799
6	AT2G22170	-1.333	-5.907
6	AT5G18430	-1.438	-5.801
6	AT2G19990	-2.343	-4.872
6	AT1G45063	-2.953	-4.247
6	AT3G44970	-3.127	-4.069
6	AT2G28610	-2.495	-4.693
6	AT1G19620	-2.079	-5.091
6	AT2G38110	-1.856	-5.288
6	AT5G16240	-2.124	-4.996
6	AT1G76890	-2.953	-4.165
6	AT1G24400	-1.981	-5.099
6	AT4G18970	-1.756	-5.303
6	AT1G68780	-2.043	-4.967
6	AT3G47675	-2.844	-4.164
6	AT4G12960	-2.694	-4.303
6	AT4G13840	-1.992	-4.974
6	AT1G20850	-2.129	-4.83
6	AT5G41830	-2.512	-4.43
6	AT1G11545	-2.896	-4.045
6	AT1G80080	-0.711	-6.196
6	AT4G29020	-1.876	-5.019
6	AT5G33290	-2.686	-4.205
6	AT3G06778	-1.494	-5.381
6	AT2G41940	-1.55	-5.295
6	AT4G18050	-2.377	-4.433
6	AT4G08870	-2.458	-4.225
6	AT2G14900	-2.195	-4.478
6	AT4G38860	-1.664	-5.007
6	AT5G03890	-1.836	-4.778
6	AT3G04210	-1.798	-4.803
6	AT2G41190	-1.78	-4.818
6	AT3G20470	-2.082	-4.501
6	AT3G47750	-1.699	-4.872
6	AT5G53210	-0.881	-5.671
6	AT5G60220	-1.985	-4.521
6	AT1G69320	-2.087	-4.399
6	AT2G48030	-2.242	-4.239
6	AT2G22930	-2.012	-4.453
6	AT5G27200	-1.455	-5.006
6	AT1G63180	-1.865	-4.578
6	AT1G51040	-2.6	-3.829
6	AT1G25550	-1.577	-4.788
6	AT5G26000	-1.769	-4.581
6	AT3G23430	-1.776	-4.521
6	AT4G14040	-2.248	-4.035
6	AT5G65380	-2.314	-3.962
6	AT5G50090	-1.809	-4.454
6	AT2G27880	-1.014	-5.22
6	AT5G21280	-2.458	-3.773
6	AT1G16960	-1.799	-4.399
6	AT4G22790	-2.113	-4.084
6	AT5G09805	-1.084	-5.04
6	AT4G24480	-1.735	-4.384
6	AT5G02260	-2.41	-3.705
6	AT5G25040	-1.413	-4.701
6	AT5G44260	-1.785	-4.321
6	AT5G49780	-1.347	-4.714
6	AT5G17830	-2.346	-3.702
6	AT3G29770	-0.86	-5.177
6	AT2G17300	-1.519	-4.486
6	AT4G34950	-2.114	-3.891
6	AT1G04800	-1.317	-4.662
6	AT5G22310	-2.512	-3.463
6	AT1G52855	-2.459	-3.515
6	AT2G21880	-2.154	-3.814
6	AT3G49260	-1.387	-4.572
6	AT1G34245	-0.392	-5.561
6	AT2G40670	-0.554	-5.396
6	AT1G31935	-1.753	-4.174
6	AT2G44230	-2.599	-3.321
6	AT5G43330	-2.052	-3.862
6	AT3G47295	-2.372	-3.522
6	AT3G47200	-1.441	-4.426
6	AT4G13000	-1.816	-4.026
6	AT1G25425	-0.791	-5.051
6	AT2G32160	-2.179	-3.653
6	AT1G31983	-2.034	-3.776
6	AT2G23130	-2.175	-3.63
6	AT3G44550	-1.638	-4.147
6	AT5G52340	-2.299	-3.486
6	AT5G59670	-1.202	-4.578
6	AT1G05300	-1.898	-3.88
6	AT3G20075	-1.444	-4.282
6	AT4G18360	-1.537	-4.146
6	AT3G25730	-2.145	-3.524
6	AT1G55580	-2.372	-3.295
6	AT1G69160	-0.827	-4.823
6	AT3G61970	-1.146	-4.419
6	AT2G18120	-1.469	-4.09
6	AT1G12860	-1.126	-4.408
6	AT3G20940	-1.683	-3.839
6	AT1G46264	-1.428	-4.09
6	AT5G25810	-2.24	-3.261
6	AT4G17245	-1.921	-3.53
6	AT1G05540	-1.489	-3.942
6	AT5G19580	-1.559	-3.848
6	AT2G24070	-1.937	-3.469
6	AT4G14640	-1.115	-4.257
6	AT1G28010	-1.229	-4.132
6	AT1G68540	-2.12	-3.239
6	AT1G12845	-1.774	-3.579
6	AT2G15830	-1.642	-3.706
6	AT1G55330	-1.869	-3.474
6	AT5G52120	-1.158	-4.166
6	AT2G30420	-1.665	-3.628
6	AT3G22400	-1.292	-3.999
6	AT2G02950	-1.286	-3.998
6	AT2G30770	-1.232	-4.031
6	AT4G05380	-1.283	-3.972
6	AT2G40475	-1.278	-3.954
6	AT4G30230	-0.909	-4.32
6	AT2G17470	-0.888	-4.327
6	AT1G60783	-1.543	-3.658
6	AT1G04920	-1.901	-3.239
6	AT2G01420	-1.795	-3.338
6	AT5G06710	-2.008	-3.107
6	AT2G06255	-0.854	-4.255
6	AT4G18940	-1.301	-3.763
6	AT2G24580	-1.57	-3.479
6	AT3G17070	-1.019	-4.011
6	AT3G17180	-1.573	-3.453
6	AT5G08260	-1.342	-3.68
6	AT3G47210	-1.158	-3.852
6	AT2G17550	-0.381	-4.62
6	AT1G75750	-1.443	-3.554
6	AT5G41410	-0.806	-4.183
6	AT5G49170	-0.745	-4.243
6	AT4G18290	-1.349	-3.632
6	AT3G07130	-0.547	-4.389
6	AT3G15030	-1.57	-3.363
6	AT5G19730	-1.637	-3.286
6	AT5G65590	-1.741	-3.168
6	AT5G22580	-1.155	-3.711
6	AT5G47330	-1.671	-3.174
6	AT4G30180	-0.816	-4.017
6	AT2G34960	-1.396	-3.426
6	AT3G06100	-1.599	-3.189
6	AT1G51220	-0.786	-4.001
6	AT5G59660	-1.359	-3.426
6	AT2G25220	-1.416	-3.344
6	AT2G41330	-1.643	-3.091
6	AT1G26600	-1.463	-3.239
6	AT4G24000	-1.519	-3.058
6	AT3G61430	-1.52	-3.044
6	AT3G20860	-0.628	-3.913
6	AT1G65490	-1.119	-3.39
6	AT4G25620	-1.159	-3.326
6	AT1G17960	-1.161	-3.284
6	AT1G70920	-0.351	-4.078
6	AT3G22104	-0.98	-3.414
6	AT4G31805	-0.493	-3.886
6	AT1G10060	-0.992	-3.362
6	AT2G40460	-0.512	-3.709
6	AT5G63087	-0.746	-3.432
6	AT1G20490	-0.992	-3.185
6	AT4G32000	-0.819	-3.351
6	AT5G63530	-0.4	-3.759
6	AT4G32460	-1.034	-3.111
6	AT4G36240	-1.064	-3.08
6	AT5G04220	-0.724	-3.399
6	AT1G01030	-0.666	-3.422
6	AT2G31070	-0.516	-3.546
6	AT3G22760	-0.869	-3.171
6	AT4G36790	-0.535	-3.419
6	AT1G29160	-0.464	-3.477
6	AT3G26960	-0.649	-3.276
6	AT1G34760	-0.782	-3.141
6	AT2G30424	-0.536	-3.257
6	AT1G79360	-0.332	-3.445
6	AT4G19170	-0.536	-3.218
7	AT5G59310	-6.859	-4.093
7	AT5G15130	-7.065	-3.367
7	AT1G09310	-5.965	-4.097
7	AT1G66950	-5.423	-3.877
7	AT4G11170	-5.481	-3.714
7	AT5G36910	-5.537	-3.481
7	AT4G33790	-4.707	-3.757
7	AT3G21950	-4.949	-3.409
7	AT1G22380	-4.688	-3.654
7	AT4G30140	-6.807	-1.491
7	AT1G22350	-5.628	-2.554
7	AT1G76240	-5.016	-3.11
7	AT3G49110	-4.54	-3.571
7	AT5G42860	-4.105	-3.98
7	AT1G27020	-4.701	-3.378
7	AT5G11190	-4.386	-3.598
7	AT1G64400	-4.609	-3.34
7	AT1G25340	-4.914	-2.965
7	AT1G06350	-5.659	-2.169
7	AT1G68765	-4.64	-3.171
7	AT1G70850	-4.006	-3.784
7	AT3G54040	-5.733	-1.999
7	AT3G48350	-5.729	-1.952
7	AT3G14560	-3.758	-3.858
7	AT5G41761	-4.486	-3.118
7	AT4G00180	-4.503	-3.101
7	AT5G07820	-5.287	-2.297
7	AT1G58460	-4.515	-3.063
7	AT5G58400	-3.927	-3.596
7	AT4G25850	-5.5	-1.994
7	AT1G75900	-4.255	-3.238
7	AT3G23810	-3.46	-3.806
7	AT4G37010	-3.646	-3.615
7	AT1G35210	-3.963	-3.292
7	AT1G64590	-4.673	-2.577
7	AT4G08770	-3.24	-3.96
7	AT5G17810	-5.395	-1.729
7	AT4G17695	-3.67	-3.442
7	AT3G23410	-3.506	-3.568
7	AT3G30210	-3.16	-3.907
7	AT2G28710	-3.503	-3.561
7	AT1G01900	-3.449	-3.611
7	AT1G64690	-3.321	-3.717
7	AT4G01525	-4.315	-2.669
7	AT1G35513	-3.105	-3.876
7	AT1G62770	-3.626	-3.353
7	AT3G23050	-3.477	-3.474
7	AT4G13215	-3.447	-3.488
7	AT1G55546	-3.829	-3.027
7	AT1G62560	-3.276	-3.577
7	AT5G20550	-4.317	-2.508
7	AT1G45010	-3.328	-3.454
7	AT1G22710	-3.43	-3.35
7	AT5G47550	-4.255	-2.487
7	AT2G25540	-3.465	-3.269
7	AT3G06035	-3.849	-2.855
7	AT1G29280	-3.834	-2.859
7	AT2G19980	-3.296	-3.393
7	AT1G21910	-3.552	-3.137
7	AT4G24510	-4.129	-2.545
7	AT1G54040	-3.234	-3.43
7	AT2G42990	-4.651	-1.915
7	AT2G43140	-4.563	-1.923
7	AT2G45600	-4.196	-2.289
7	AT1G32240	-3.8	-2.665
7	AT3G19370	-3.21	-3.248
7	AT4G23870	-4.135	-2.239
7	AT1G24020	-3.207	-3.165
7	AT5G41315	-2.994	-3.343
7	AT1G45191	-3.186	-3.124
7	AT1G29195	-2.796	-3.46
7	AT5G50200	-3.427	-2.809
7	AT1G33080	-3.293	-2.905
7	AT2G30432	-3.496	-2.688
7	AT2G42800	-3.612	-2.515
7	AT4G35030	-3.611	-2.504
7	AT2G21850	-3.601	-2.452
7	AT1G76620	-2.666	-3.368
7	AT5G60970	-3.436	-2.588
7	AT1G35190	-3.798	-2.184
7	AT1G29500	-2.732	-3.212
7	AT4G24010	-3.624	-2.317
7	AT1G71880	-3.561	-2.368
7	AT5G03790	-2.89	-3.036
7	AT3G29035	-3.555	-2.341
7	AT4G18340	-3.112	-2.753
7	AT3G05400	-3.275	-2.59
7	AT3G55512	-3.371	-2.463
7	AT5G01870	-2.992	-2.827
7	AT5G07000	-2.778	-3.039
7	AT5G06250	-2.825	-2.969
7	AT2G45560	-3.02	-2.727
7	AT4G06534	-3.585	-2.076
7	AT5G23870	-2.67	-2.979
7	AT5G44680	-2.647	-2.993
7	AT4G36250	-3	-2.621
7	AT3G43800	-2.677	-2.913
7	AT3G28080	-2.748	-2.832
7	AT2G30930	-3.167	-2.396
7	AT1G68800	-2.796	-2.748
7	AT1G30814	-3.027	-2.487
7	AT3G23340	-2.68	-2.785
8	AT1G13130	-5.622	-1.139
8	AT1G02920	-5.091	-1.598
8	AT1G16140	-4.415	-1.783
8	AT4G15330	-3.941	-1.976
8	AT1G22360	-4.117	-1.7
8	AT3G51600	-4.019	-1.761
8	AT5G57510	-3.843	-1.841
8	AT2G15050	-4.185	-1.455
8	AT5G20400	-4.528	-1.069
8	AT5G24140	-4.913	-0.656
8	AT1G63350	-3.81	-1.731
8	AT2G23610	-3.86	-1.655
8	AT1G08465	-3.91	-1.573
8	AT1G69810	-4.058	-1.413
8	AT1G75891	-4.338	-1.125
8	AT1G52200	-3.767	-1.641
8	AT3G16530	-3.945	-1.423
8	AT5G23950	-4.155	-1.19
8	AT5G65980	-4.453	-0.856
8	AT2G35300	-4.336	-0.954
8	AT1G48660	-3.522	-1.683
8	AT4G28680	-3.811	-1.381
8	AT4G14465	-3.953	-1.226
8	AT1G29720	-4.334	-0.795
8	AT1G03850	-4.046	-1.058
8	AT1G65690	-3.492	-1.599
8	AT3G13980	-3.758	-1.33
8	AT5G55780	-3.875	-1.208
8	AT3G28180	-3.546	-1.467
8	AT5G39030	-3.799	-1.177
8	AT1G74650	-3.976	-0.985
8	AT5G40382	-3.806	-1.153
8	AT5G38340	-5.054	0.107
8	AT1G30760	-3.647	-1.257
8	AT3G54770	-3.999	-0.846
8	AT3G50010	-3.86	-0.892
8	AT4G08150	-3.772	-0.979
8	AT1G78490	-4.265	-0.473
8	AT1G70690	-3.709	-0.972
8	AT4G19030	-4.695	0.027
8	AT3G16690	-3.502	-1.141
8	AT1G02205	-3.306	-1.307
8	AT3G27150	-3.552	-1.028
8	AT2G27220	-3.224	-1.336
8	AT5G58500	-3.5	-0.842
8	AT2G41870	-3.428	-0.912
8	AT5G39090	-3.808	-0.514
8	AT1G01180	-4.053	-0.236
8	AT4G25830	-3.91	-0.347
8	AT5G24780	-3.746	-0.508
8	AT1G21100	-3.353	-0.896
8	AT5G63180	-3.459	-0.775
8	AT2G05380	-3.444	-0.783
8	AT1G07620	-3.894	-0.329
8	AT1G48750	-3.137	-1.025
8	AT5G44894	-3.223	-0.932
8	AT4G15920	-3.098	-1.043
8	AT4G00950	-3.636	-0.495
8	AT1G62975	-3.201	-0.883
8	AT3G26590	-3.383	-0.685
8	AT4G22490	-3.258	-0.724
8	AT2G39330	-3.218	-0.753
8	AT3G51910	-3.248	-0.708
12	AT3G23730	-0.077	-4.405
12	AT5G60880	0.891	-5.358
12	AT2G01505	-0.062	-4.34
12	AT1G70560	0.132	-4.017
12	AT3G17580	-0.085	-3.75
12	AT1G34580	0.909	-4.738
12	AT3G17185	0.24	-4.037
12	AT2G23010	0.604	-4.348
12	AT1G36060	-0.022	-3.65
12	AT3G13840	0.436	-4.084
12	AT5G25840	0.072	-3.713
12	AT3G57130	0.462	-4.094
12	AT5G57735	-0.11	-3.452
12	AT1G66540	0.042	-3.576
12	AT1G14600	1.512	-4.997
12	AT3G62060	0.262	-3.667
12	AT3G25550	0.089	-3.29
12	AT5G43870	0.549	-3.714
12	AT1G35730	1.269	-4.413
12	AT5G67190	0.59	-3.721
12	AT4G37225	0.583	-3.684
12	AT3G26120	1.122	-4.175
12	AT1G04880	0.583	-3.518
12	AT3G30180	0.504	-3.437
12	AT1G13230	0.69	-3.528
12	AT3G27920	0.676	-3.507
12	AT5G02890	0.321	-3.124
12	AT4G34250	1.377	-4.168
12	AT1G35560	0.597	-3.384
12	AT1G08320	0.587	-3.324
12	AT1G52290	0.561	-3.138
12	AT4G27570	1.386	-3.953
12	AT1G80580	0.424	-2.974
12	AT1G30950	0.569	-3.094
12	AT2G35070	1.099	-3.561
12	AT1G65620	2.436	-4.896
12	AT3G62070	0.708	-3.06
12	AT1G35750	1.562	-3.826
12	AT5G02100	0.67	-2.918
12	AT5G08150	1.164	-3.303
12	AT1G18250	0.966	-3.096
12	AT5G04500	1.142	-2.94
5	AT4G12100	-3.18	-2.184
5	AT5G03120	-2.89	-2.439
5	AT1G01250	-3.081	-2.203
5	AT1G52190	-2.559	-2.703
5	AT5G13180	-2.295	-2.907
5	AT4G19430	-2.735	-2.452
5	AT4G36260	-2.258	-2.909
5	AT1G41830	-2.438	-2.719
5	AT1G68500	-2.722	-2.382
5	AT1G71970	-2.717	-2.383
5	AT2G30550	-3.279	-1.808
5	AT5G62210	-2.44	-2.613
5	AT5G25400	-2.037	-2.958
5	AT5G27350	-2.233	-2.722
5	AT2G38750	-3.061	-1.892
5	AT2G27920	-2.622	-2.314
5	AT4G16515	-2.523	-2.397
5	AT1G56150	-2.909	-2.009
5	AT1G63220	-2.613	-2.297
5	AT5G03680	-2.828	-2.065
5	AT4G30670	-2.188	-2.703
5	AT3G20960	-1.877	-3.003
5	AT4G02420	-3.008	-1.861
5	AT3G23840	-2.2	-2.665
5	AT5G66170	-2.645	-2.219
5	AT1G26920	-2.505	-2.351
5	AT5G25390	-2.281	-2.569
5	AT5G60360	-2.211	-2.622
5	AT2G30520	-2.84	-1.983
5	AT3G59010	-3.035	-1.785
5	AT5G53950	-2.904	-1.897
5	AT2G16740	-2.442	-2.341
5	AT2G19460	-2.701	-2.077
5	AT3G29030	-2.909	-1.867
5	AT1G28570	-2.072	-2.674
5	AT1G23800	-2.712	-2.019
5	AT1G19540	-1.864	-2.845
5	AT3G10000	-2.204	-2.499
5	AT3G26450	-2.62	-2.081
5	AT5G18850	-2.484	-2.2
5	AT5G48880	-2.157	-2.524
5	AT3G01140	-2.185	-2.488
5	AT5G04470	-2.801	-1.839
5	AT5G61570	-2.589	-2.029
5	AT2G18880	-1.627	-2.982
5	AT1G52880	-2.062	-2.537
5	AT2G38995	-2.422	-2.133
5	AT4G30410	-1.951	-2.588
5	AT1G28610	-2.742	-1.795
5	AT2G23760	-2.469	-2.063
5	AT5G20740	-1.983	-2.54
5	AT3G17380	-1.888	-2.632
5	AT4G23670	-2.745	-1.769
5	AT5G17165	-2.615	-1.897
5	AT3G52370	-2.215	-2.294
5	AT4G14440	-2.777	-1.727
5	AT1G14280	-1.76	-2.737
5	AT3G04290	-1.555	-2.931
5	AT5G56840	-2.649	-1.825
5	AT5G16570	-1.693	-2.78
5	AT1G26945	-1.655	-2.806
5	AT3G01080	-1.769	-2.687
5	AT3G56060	-2.934	-1.52
5	AT4G21960	-2.426	-2.022
5	AT5G25830	-1.879	-2.551
5	AT5G43170	-2.189	-2.235
5	AT1G72150	-1.972	-2.447
5	AT5G58000	-2.66	-1.759
5	AT5G59050	-2.136	-2.278
5	AT2G44940	-1.53	-2.879
5	AT2G26700	-1.795	-2.61
5	AT5G45580	-1.805	-2.593
5	AT5G19190	-2.793	-1.605
5	AT1G76410	-2.786	-1.606
5	AT1G51170	-2.39	-1.991
5	AT1G68530	-2.757	-1.616
5	AT1G76520	-1.504	-2.851
5	AT4G28270	-2.83	-1.511
5	AT1G07610	-2.109	-2.226
5	AT1G78820	-1.756	-2.571
5	AT4G10290	-2.699	-1.621
5	AT2G24270	-2.291	-2.025
5	AT5G45950	-2.452	-1.85
5	AT3G01860	-1.668	-2.626
5	AT3G13433	-2.373	-1.886
5	AT3G10450	-2.39	-1.857
5	AT4G30250	-1.861	-2.385
5	AT1G73550	-1.768	-2.473
5	AT4G04570	-2.572	-1.666
5	AT1G08180	-2.273	-1.965
5	AT2G12462	-2.314	-1.92
5	AT3G01142	-2.245	-1.981
5	AT1G21460	-2.005	-2.22
5	AT4G08685	-1.889	-2.334
5	AT1G61820	-2.42	-1.793
5	AT4G17680	-1.53	-2.68
5	AT3G03780	-1.681	-2.523
5	AT3G10570	-2.263	-1.938
5	AT5G11600	-2.304	-1.879
5	AT5G13930	-2.284	-1.897
5	AT4G28150	-1.956	-2.214
5	AT1G07050	-1.24	-2.922
5	AT3G10525	-1.823	-2.339
5	AT3G07010	-1.62	-2.539
5	AT2G16990	-2.383	-1.774
5	AT1G52827	-1.906	-2.247
5	AT2G38540	-2.592	-1.559
5	AT4G39010	-2.13	-2.021
5	AT3G57780	-2.817	-1.333
5	AT5G06610	-1.607	-2.528
5	AT1G76930	-1.738	-2.387
5	AT2G43535	-2.935	-1.188
5	AT1G29290	-2.517	-1.602
5	AT1G28230	-2.7	-1.399
5	AT3G26490	-2.284	-1.814
5	AT5G24270	-1.829	-2.241
5	AT1G78020	-2.199	-1.858
5	AT2G33815	-1.387	-2.666
5	AT5G56490	-1.306	-2.742
5	AT5G22300	-1.993	-2.054
5	AT3G01290	-2.735	-1.308
5	AT3G26170	-2.955	-1.079
5	AT2G26690	-2.375	-1.646
5	AT1G30280	-2.21	-1.81
5	AT5G42880	-2.192	-1.826
5	AT3G23290	-1.707	-2.305
5	AT1G77330	-1.335	-2.669
5	AT5G65730	-2.594	-1.405
5	AT1G78260	-1.844	-2.146
5	AT5G64572	-1.109	-2.88
5	AT3G52430	-2.506	-1.482
5	AT2G28200	-2.407	-1.573
5	AT1G80050	-1.704	-2.256
5	AT1G28650	-2.77	-1.188
5	AT3G47250	-2.468	-1.487
5	AT5G66040	-2.665	-1.284
5	AT3G13277	-2.572	-1.368
5	AT1G70940	-1.368	-2.555
5	AT1G71866	-1.667	-2.255
5	AT2G42200	-1.683	-2.23
5	AT4G08930	-2.207	-1.704
5	AT2G32990	-1.781	-2.123
5	AT4G03330	-1.98	-1.903
5	AT1G77870	-2.726	-1.153
5	AT3G04440	-2.755	-1.113
5	AT4G09890	-1.357	-2.508
5	AT4G35160	-1.065	-2.799
5	AT1G05010	-1.795	-2.062
5	AT1G65190	-2.715	-1.136
5	AT1G67050	-1.009	-2.837
5	AT1G69690	-2.607	-1.238
5	AT4G40085	-2.384	-1.452
5	AT5G64620	-1.43	-2.401
5	AT3G26520	-2.024	-1.806
5	AT3G15270	-1.908	-1.916
5	AT5G60900	-2.932	-0.889
5	AT1G52770	-1.561	-2.249
5	AT3G16180	-1.983	-1.817
5	AT4G12980	-1.355	-2.445
5	AT4G36540	-1.911	-1.882
5	AT5G05270	-1.584	-2.204
5	AT1G48760	-2.78	-1.008
5	AT3G49210	-2.314	-1.469
5	AT5G17220	-1.923	-1.849
5	AT5G67385	-0.896	-2.869
5	AT3G60550	-2.766	-0.991
5	AT2G41090	-1.947	-1.808
5	AT1G19960	-1.404	-2.344
5	AT2G41040	-1.34	-2.401
5	AT5G36160	-2.402	-1.338
5	AT1G78570	-2.073	-1.664
5	AT4G12730	-2.528	-1.206
5	AT4G14550	-2.576	-1.156
5	AT2G27360	-2.517	-1.214
5	AT4G23030	-2.551	-1.178
5	AT1G08920	-1.237	-2.492
5	AT4G01460	-0.976	-2.751
5	AT5G01445	-1.028	-2.697
5	AT1G06640	-1.42	-2.297
5	AT1G65060	-1.424	-2.29
5	AT5G43150	-2.497	-1.216
5	AT1G01600	-1.535	-2.174
5	AT2G33810	-1.317	-2.392
5	AT4G12910	-1.592	-2.115
5	AT1G22885	-2.528	-1.174
5	AT2G18270	-1.779	-1.924
5	AT1G33240	-0.953	-2.748
5	AT5G66590	-1.732	-1.963
5	AT4G15450	-1.171	-2.523
5	AT5G01790	-2.254	-1.438
5	AT5G23240	-2.21	-1.479
5	AT2G38090	-1.994	-1.695
5	AT3G17640	-1.239	-2.441
5	AT1G55690	-2.21	-1.455
5	AT3G14850	-1.024	-2.636
5	AT3G48360	-2.762	-0.898
5	AT5G25460	-1.673	-1.98
5	AT1G05850	-2.299	-1.344
5	AT2G22800	-1.305	-2.338
5	AT2G39010	-0.928	-2.694
5	AT3G01490	-2.344	-1.268
5	AT3G47380	-1.559	-2.052
5	AT5G65870	-1.436	-2.172
5	AT3G11480	-0.752	-2.85
5	AT1G44170	-2.43	-1.169
5	AT3G16370	-2.522	-1.074
5	AT4G12880	-2.19	-1.402
5	AT4G23900	-1.587	-2.004
5	AT1G51805	-1.247	-2.322
5	AT4G37470	-2.522	-1.04
5	AT5G49730	-1.096	-2.465
5	AT2G18280	-1.607	-1.945
5	AT5G40450	-1.075	-2.476
5	AT1G10370	-2.198	-1.351
5	AT2G05160	-2.182	-1.35
5	AT2G15970	-2.216	-1.315
5	AT1G65590	-1.495	-2.028
5	AT5G17030	-2.199	-1.323
5	AT3G55360	-1.726	-1.795
5	AT1G77200	-2.11	-1.398
5	AT2G40880	-1.595	-1.902
5	AT4G23500	-1.73	-1.758
5	AT4G31640	-0.935	-2.543
5	AT3G15820	-1.108	-2.362
5	AT5G53880	-1.928	-1.54
5	AT1G44160	-2.377	-1.088
5	AT1G66940	-0.69	-2.769
5	AT1G07440	-2.506	-0.953
5	AT2G03530	-1.456	-1.995
5	AT4G40065	-2.584	-0.863
5	AT3G51030	-1.04	-2.406
5	AT4G36870	-1.741	-1.703
5	AT1G22740	-1.454	-1.985
5	AT3G24770	-1.082	-2.355
5	AT4G01060	-0.958	-2.475
5	AT4G21970	-1.3	-2.11
5	AT1G55550	-1.723	-1.684
5	AT1G28600	-1.832	-1.572
5	AT5G38120	-1.651	-1.753
5	AT5G07830	-0.922	-2.468
5	AT5G08640	-1.782	-1.606
5	AT1G30282	-1.483	-1.905
5	AT1G32780	-2.354	-1.023
5	AT2G17780	-1.228	-2.147
5	AT1G56580	-1.869	-1.5
5	AT5G59990	-1.17	-2.196
5	AT2G40820	-0.928	-2.437
5	AT2G43550	-1.174	-2.186
5	AT2G28160	-1.506	-1.848
5	AT4G37450	-1.065	-2.288
5	AT1G50630	-1.257	-2.091
5	AT3G47300	-1.443	-1.903
5	AT2G29730	-2.214	-1.129
5	AT2G35945	-1.998	-1.334
5	AT3G56170	-2.195	-1.136
5	AT2G10405	-2.301	-1.028
5	AT2G29980	-0.719	-2.609
5	AT3G57400	-1.878	-1.45
5	AT4G13710	-1.615	-1.707
5	AT3G12700	-2.219	-1.099
5	AT2G32720	-1.853	-1.463
5	AT2G35940	-2.089	-1.226
5	AT4G25260	-1.23	-2.082
5	AT4G25420	-1.606	-1.699
5	AT5G60920	-1.705	-1.588
5	AT2G16750	-1.059	-2.234
5	AT3G45780	-1.806	-1.482
5	AT2G04450	-1.338	-1.934
5	AT2G35820	-2.159	-1.113
5	AT5G47610	-1.155	-2.104
5	AT4G08040	-1.819	-1.437
5	AT3G47800	-1.535	-1.719
5	AT5G40380	-1.941	-1.295
5	AT4G14560	-1.199	-2.036
5	AT2G45470	-1.478	-1.753
5	AT2G18300	-0.502	-2.729
5	AT1G15260	-1.27	-1.959
5	AT3G49220	-1.214	-2.014
5	AT3G17100	-1.424	-1.802
5	AT5G64800	-0.779	-2.446
5	AT4G34650	-0.625	-2.599
5	AT1G16060	-1.613	-1.605
5	AT4G15210	-2.097	-1.106
5	AT5G15530	-1.993	-1.21
5	AT5G64570	-0.973	-2.224
5	AT2G15580	-1.986	-1.21
5	AT1G75030	-1.25	-1.929
5	AT1G44510	-1.724	-1.453
5	AT2G21540	-1.537	-1.639
5	AT4G32540	-1.44	-1.73
5	AT3G63210	-1.05	-2.12
5	AT4G22200	-1.742	-1.421
5	AT5G20710	-1.785	-1.37
5	AT5G23210	-0.473	-2.679
5	AT3G16570	-1.262	-1.89
5	AT5G15310	-1.44	-1.705
5	AT1G78580	-1.216	-1.919
5	AT3G48460	-0.998	-2.106
5	AT5G10480	-1.87	-1.233
5	AT2G41820	-0.821	-2.279
5	AT5G28300	-1.286	-1.804
5	AT1G03440	-1.321	-1.769
5	AT2G37100	-0.757	-2.33
5	AT2G35860	-1.29	-1.791
5	AT2G41830	-1.684	-1.397
5	AT2G39220	-0.734	-2.346
5	AT1G16930	-1.727	-1.349
5	AT1G28580	-1.79	-1.285
5	AT1G49750	-1.626	-1.447
5	AT2G16700	-1.002	-2.07
5	AT4G28100	-0.547	-2.523
5	AT3G10340	-1.882	-1.179
5	AT3G16175	-1.702	-1.354
5	AT3G63540	-1.878	-1.17
5	AT3G58120	-1.005	-2.037
5	AT2G35859	-1.345	-1.693
5	AT5G01240	-0.348	-2.668
5	AT3G19450	-0.489	-2.521
5	AT2G25000	-1.503	-1.504
5	AT1G76420	-0.966	-2.028
5	AT5G44530	-1.085	-1.905
5	AT2G45190	-1.516	-1.468
5	AT4G21410	-1.626	-1.357
5	AT5G12050	-0.435	-2.545
5	AT1G72600	-1.285	-1.694
5	AT1G66910	-1.722	-1.258
5	AT2G38180	-0.618	-2.359
5	AT1G33170	-0.541	-2.429
5	AT5G45960	-1.468	-1.494
5	AT2G37300	-1.221	-1.726
5	AT5G26690	-1.559	-1.359
5	AT3G59580	-0.921	-1.992
5	AT1G45145	-1.361	-1.533
5	AT3G07460	-1.226	-1.664
5	AT2G30990	-1.058	-1.83
5	AT1G64680	-1.594	-1.291
5	AT1G72610	-1.2	-1.685
5	AT4G24230	-0.744	-2.137
5	AT5G67620	-0.85	-2.014
5	AT1G01490	-1.391	-1.469
5	AT1G53230	-0.787	-2.071
5	AT1G33760	-0.574	-2.263
5	AT5G16340	-0.977	-1.853
5	AT5G12950	-0.889	-1.93
5	AT3G24670	-1.108	-1.711
5	AT2G32150	-1.032	-1.769
5	AT5G49330	-1.075	-1.719
5	AT1G66190	-1.319	-1.471
5	AT3G27400	-0.253	-2.523
5	AT3G53800	-1.342	-1.406
5	AT1G68585	-0.935	-1.809
5	AT3G17050	-1.035	-1.708
5	AT4G29270	-0.618	-2.125
5	AT1G75050	-0.895	-1.834
5	AT1G04240	-0.642	-2.076
5	AT4G13500	-0.877	-1.839
5	AT5G64330	-0.742	-1.959
5	AT4G14130	-0.506	-2.184
5	AT1G12060	-0.453	-2.236
5	AT5G03760	-1.177	-1.483
5	AT4G23820	-1.269	-1.385
5	AT3G13810	-1.041	-1.603
5	AT1G30650	-0.659	-1.984
5	AT1G10200	-1.355	-1.287
5	AT5G12250	-1.332	-1.308
5	AT2G26740	-0.887	-1.743
5	AT2G35370	-0.866	-1.758
5	AT1G70550	-0.716	-1.904
5	AT3G26180	-1.188	-1.425
5	AT3G18560	-0.596	-2.011
5	AT5G15740	-1.321	-1.281
5	AT5G23760	-0.757	-1.843
5	AT3G61200	-1.224	-1.36
5	AT2G34170	-1.207	-1.351
5	AT4G22010	-1.166	-1.385
5	AT5G40780	-1.24	-1.307
5	AT5G06440	-0.878	-1.643
5	AT5G38530	-0.684	-1.823
5	AT2G19110	-0.516	-1.987
5	AT1G53233	-0.553	-1.935
5	AT1G79910	-1.103	-1.378
5	AT1G66970	-1.193	-1.286
5	AT4G20760	-1.18	-1.291
5	AT3G16650	-0.627	-1.823
5	AT3G11780	-1.186	-1.263
5	AT1G32470	-1.133	-1.309
5	AT3G62460	-1.129	-1.31
5	AT4G17480	-1.173	-1.264
5	AT5G65880	-1.135	-1.298
5	AT5G46730	-1.183	-1.244
5	AT3G07470	-1.009	-1.412
5	AT4G36640	-0.441	-1.973
5	AT1G26560	-0.986	-1.423
5	AT3G02170	-1.164	-1.244
5	AT1G21270	-0.873	-1.534
5	AT5G50950	-0.025	-2.379
5	AT3G62650	-1.091	-1.31
5	AT5G11550	-1.156	-1.241
5	AT4G23070	-0.764	-1.628
5	AT5G27360	-0.291	-2.086
5	AT5G23955	-1.105	-1.267
5	AT4G35300	-0.499	-1.857
5	AT2G19310	-0.33	-2.02
5	AT5G61590	-0.884	-1.462
5	AT1G72630	-0.472	-1.874
5	AT3G53720	-0.833	-1.512
5	AT4G39170	-0.948	-1.389
5	AT2G37540	-0.193	-2.134
5	AT3G21750	-1.123	-1.199
5	AT2G01660	-0.819	-1.502
5	AT5G14230	-0.244	-2.077
5	AT4G37810	-0.482	-1.835
5	AT2G45720	-0.083	-2.233
5	AT5G66870	-0.02	-2.287
5	AT3G11600	-0.362	-1.941
5	AT4G36380	-0.09	-2.209
5	AT1G04430	-1.025	-1.274
5	AT1G34750	-1.137	-1.149
5	AT1G75500	-0.295	-1.961
5	AT2G44210	-0.934	-1.322
5	AT2G24790	-0.664	-1.565
5	AT5G22020	-1.099	-1.123
5	AT5G54590	-0.503	-1.694
5	AT2G34510	-0.868	-1.319
5	AT3G61560	-0.715	-1.471
5	AT4G31590	-0.534	-1.649
5	AT5G11060	-0.267	-1.915
5	AT4G16140	-0.834	-1.346
5	AT3G23030	-0.644	-1.52
5	AT1G03720	-0.218	-1.938
5	AT1G80280	-0.995	-1.159
5	AT1G48100	-0.971	-1.182
5	AT3G03770	-0.973	-1.168
5	AT5G20635	-0.935	-1.203
5	AT1G05810	-1.008	-1.108
5	AT3G44560	0.042	-2.148
5	AT5G17010	-1.056	-1.045
5	AT3G01500	-0.975	-1.124
5	AT3G14067	-0.847	-1.252
5	AT4G33640	-0.897	-1.2
5	AT3G44735	-0.796	-1.3
5	AT5G47050	-0.404	-1.684
5	AT5G52882	-0.049	-2.036
5	AT3G14310	-0.773	-1.31
5	AT4G33580	-0.579	-1.489
5	AT3G57800	-0.885	-1.177
5	AT3G26570	-0.915	-1.144
5	AT5G26280	0.105	-2.163
5	AT3G59270	-0.183	-1.875
5	AT2G23430	0.137	-2.192
5	AT1G63980	-0.924	-1.128
5	AT1G76550	0.001	-2.052
5	AT2G05990	-0.802	-1.248
5	AT1G68700	-0.839	-1.21
5	AT5G44630	-0.813	-1.232
5	AT3G06840	-0.051	-1.994
5	AT2G18890	-0.63	-1.415
5	AT1G69600	-0.989	-1.053
5	AT3G12920	-0.159	-1.88
5	AT1G68710	-0.859	-1.178
5	AT2G30070	-0.366	-1.641
5	AT3G03550	-0.944	-1.058
5	AT3G12110	-0.518	-1.459
5	AT1G56700	-0.897	-1.078
5	AT3G45230	-0.421	-1.547
5	AT1G10120	-0.599	-1.367
5	AT4G37680	-0.783	-1.17
5	AT2G42570	-0.287	-1.658
5	AT1G31812	-0.929	-1.012
5	AT1G11755	-0.791	-1.147
5	AT4G36850	-0.025	-1.911
5	AT1G63990	-0.768	-1.168
5	AT1G11120	-0.827	-1.097
5	AT3G04810	0.067	-1.983
5	AT4G30810	-0.57	-1.345
5	AT2G46250	-0.811	-1.094
5	AT1G22570	-0.222	-1.681
5	AT1G62360	-0.077	-1.815
5	AT4G19120	-0.456	-1.434
5	AT3G22960	-0.818	-1.062
5	AT1G65380	-0.395	-1.481
5	AT1G35460	-0.666	-1.205
5	AT3G25860	-0.817	-1.053
5	AT3G56260	-0.624	-1.243
5	AT3G63200	-0.726	-1.14
5	AT2G44160	-0.801	-1.064
5	AT5G23280	-0.601	-1.239
5	AT1G01090	-0.749	-1.081
5	AT5G54770	-0.652	-1.171
5	AT5G03300	-0.653	-1.16
5	AT1G75710	0.126	-1.937
5	AT1G76090	0.167	-1.975
5	AT5G23060	-0.741	-1.062
5	AT3G04120	-0.794	-1.005
5	AT2G45340	-0.314	-1.48
5	AT5G01075	-0.493	-1.297
5	AT5G13820	-0.598	-1.178
5	AT1G32440	-0.29	-1.485
5	AT3G62630	-0.274	-1.498
5	AT5G19970	-0.038	-1.729
5	AT4G28040	-0.376	-1.372
5	AT2G39450	-0.569	-1.175
5	AT3G02570	-0.487	-1.255
5	AT5G56460	0.269	-2.002
5	AT5G15320	-0.699	-1.028
5	AT5G11970	-0.373	-1.353
5	AT1G65900	-0.097	-1.627
5	AT5G43160	-0.617	-1.103
5	AT5G18920	-0.696	-1.017
5	AT3G06750	-0.034	-1.679
5	AT1G32080	-0.44	-1.268
5	AT5G64650	-0.639	-1.065
5	AT2G42690	-0.62	-1.075
5	AT5G24760	-0.358	-1.321
5	AT4G12600	-0.415	-1.248
5	AT3G06130	-0.546	-1.103
5	AT4G37330	-0.377	-1.264
5	AT2G22230	-0.51	-1.129
5	AT3G12930	-0.398	-1.23
5	AT5G67560	-0.495	-1.133
5	AT5G37980	0.075	-1.701
5	AT1G26850	-0.614	-1.011
5	AT4G39970	-0.601	-1.022
5	AT3G16500	-0.121	-1.495
5	AT5G35360	-0.548	-1.058
5	AT1G49410	-0.293	-1.301
5	AT5G07340	-0.582	-1.009
5	AT5G01090	-0.425	-1.146
5	AT5G64640	-0.538	-1.032
5	AT1G75730	-0.033	-1.526
5	AT4G30490	-0.083	-1.474
5	AT5G43250	0.032	-1.581
5	AT5G02380	-0.438	-1.106
5	AT4G25890	-0.423	-1.12
5	AT4G27430	-0.536	-1.003
5	AT5G05990	-0.334	-1.195
5	AT5G23750	0.025	-1.546
5	AT5G23860	-0.032	-1.484
5	AT1G26210	-0.282	-1.231
5	AT1G66890	-0.04	-1.471
5	AT3G14870	-0.07	-1.441
5	AT5G38410	-0.358	-1.151
5	AT1G10690	-0.303	-1.201
5	AT3G56580	-0.253	-1.24
5	AT1G67480	-0.171	-1.321
5	AT1G50110	-0.404	-1.084
5	AT1G60610	-0.448	-1.035
5	AT3G05630	0.056	-1.537
5	AT5G47630	-0.156	-1.32
5	AT2G17230	-0.26	-1.214
5	AT2G40008	-0.418	-1.049
5	AT3G26210	-0.455	-1.01
5	AT5G20950	-0.392	-1.07
5	AT2G03710	-0.155	-1.302
5	AT4G35930	-0.088	-1.333
5	AT3G02515	-0.351	-1.045
5	AT1G26208	-0.292	-1.094
5	AT5G18790	-0.318	-1.053
5	AT2G18290	-0.167	-1.197
5	AT3G60160	-0.085	-1.254
5	AT5G56500	-0.272	-1.052
5	AT1G33470	-0.288	-1.019
5	AT5G50370	-0.301	-1
5	AT1G09780	-0.195	-1.091
5	AT1G19950	-0.243	-1.039
5	AT2G19690	0.011	-1.291
5	AT1G69040	-0.12	-1.155
5	AT3G08030	-0.224	-1.037
5	AT2G17630	-0.153	-1.096
5	AT5G65687	-0.047	-1.176
5	AT1G34640	-0.162	-1.06
5	AT3G55770	-0.17	-1.036
5	AT5G39840	-0.09	-1.108
5	AT3G22120	-0.156	-1.037
5	AT1G68490	-0.155	-1.017
5	AT5G26960	-0.041	-1.084
5	AT5G48900	-0.079	-1.01
5	AT1G19650	-0.038	-1.046
10	AT3G29410	-4.224	0.077
10	AT1G14240	-5.083	0.948
10	AT1G75890	-3.713	-0.198
10	AT1G26960	-3.885	0.175
10	AT2G35700	-4.571	0.898
10	AT1G18870	-3.521	-0.147
10	AT5G15160	-3.791	0.145
10	AT3G52520	-3.416	-0.22
10	AT5G38310	-3.769	0.139
10	AT2G29720	-3.187	-0.432
10	AT1G68470	-3.183	-0.256
10	AT3G22560	-2.917	-0.508
10	AT3G53210	-2.918	-0.503
10	AT1G08930	-3.542	0.139
10	AT4G40080	-3.003	-0.376
10	AT4G39510	-3.9	0.599
10	AT1G26380	-3.257	-0.04
10	AT1G35290	-2.832	-0.42
10	AT5G65530	-2.993	-0.252
10	AT2G04080	-2.917	-0.309
10	AT4G18250	-3.647	0.429
10	AT5G52320	-3.005	-0.182
10	AT4G18197	-3.306	0.121
10	AT3G22550	-3.164	-0.016
10	AT1G18570	-3.536	0.361
10	AT2G28085	-3.218	0.045
10	AT1G29025	-2.837	-0.28
10	AT5G48180	-2.759	-0.322
10	AT4G00050	-3.255	0.187
10	AT5G57380	-3.296	0.232
10	AT4G18540	-3.473	0.417
10	AT4G34940	-2.755	-0.243
10	AT1G53340	-4.2	1.276
10	AT4G18195	-2.897	0.004
10	AT4G27290	-3.498	0.612
10	AT5G44565	-2.643	-0.123
10	AT2G38790	-2.674	-0.073
10	AT5G06520	-2.901	0.157
10	AT4G25940	-2.815	0.12
10	AT4G12290	-2.716	0.076
10	AT2G40330	-3	0.371
10	AT1G52030	-2.642	0.017
10	AT1G08500	-3.188	0.574
10	AT5G49770	-3.422	0.832
10	AT3G60520	-2.639	0.092
10	AT4G14450	-2.924	0.4
10	AT1G12110	-3.212	0.698
10	AT2G15080	-2.777	0.265
10	AT5G06650	-2.935	0.425
10	AT2G18690	-2.793	0.335
10	AT1G31040	-2.799	0.343
10	AT1G23080	-3.044	0.593
10	AT4G10380	-2.729	0.285
10	AT2G29995	-2.738	0.332
10	AT4G18205	-2.623	0.241
10	AT2G15070	-2.415	0.139
10	AT4G10260	-3.322	1.051
10	AT2G18660	-2.422	0.18
10	AT2G18210	-2.39	0.178
10	AT1G69930	-2.505	0.321
10	AT1G21130	-2.806	0.624
10	AT5G67450	-2.87	0.705
10	AT1G23090	-3.351	1.216
10	AT3G26470	-3.135	1.032
10	AT1G69920	-2.971	0.88
10	AT1G72260	-3.526	1.459
10	AT5G26340	-3.539	1.524
10	AT4G27300	-3.116	1.11
10	AT1G21540	-4.646	2.679
10	AT4G15620	-3.09	1.136
15	AT5G05690	-0.203	-3.193
15	AT3G23930	-0.298	-2.87
15	AT1G74890	-0.269	-2.856
15	AT1G15840	-0.205	-2.839
15	AT5G54530	-0.315	-2.728
15	AT4G03965	-0.275	-2.676
15	AT3G25760	-0.258	-2.689
15	AT4G14760	-0.17	-2.776
15	AT3G09790	-0.201	-2.691
15	AT5G22940	-0.104	-2.756
15	AT3G22750	-0.02	-2.79
15	AT3G43960	0.193	-2.87
15	AT3G25905	-0.071	-2.555
15	AT3G59680	0.405	-2.884
15	AT1G31580	0.084	-2.544
15	AT5G53010	0.049	-2.497
15	AT5G47500	0.376	-2.792
15	AT5G06270	0.275	-2.65
15	AT5G57260	0.247	-2.473
15	AT4G29740	0.567	-2.554
15	AT1G22110	0.68	-2.647
15	AT1G69440	0.248	-2.213
15	AT5G10890	0.489	-2.443
15	AT4G39070	0.693	-2.616
15	AT5G09530	0.444	-2.362
15	AT3G20460	0.538	-2.381
4	AT1G53080	-2.865	-0.691
4	AT5G55620	-2.776	-0.668
4	AT4G18220	-2.629	-0.763
4	AT1G54410	-2.309	-0.924
4	AT2G32690	-2.292	-0.939
4	AT2G34810	-2.327	-0.898
4	AT3G50900	-2.601	-0.614
4	AT2G07826	-2.152	-1.006
4	AT5G25610	-2.52	-0.634
4	AT3G57540	-2.655	-0.485
4	AT1G11735	-2.257	-0.877
4	AT4G30650	-2.174	-0.952
4	AT5G41460	-2.327	-0.796
4	AT1G22910	-2.048	-1.043
4	AT1G62790	-2.331	-0.755
4	AT3G54990	-2.267	-0.811
4	AT2G39210	-2.3	-0.769
4	AT2G47370	-1.962	-1.106
4	AT2G15320	-2.025	-1.025
4	AT1G62660	-2.285	-0.761
4	AT4G16190	-2.482	-0.551
4	AT2G36870	-1.896	-1.092
4	AT1G60870	-2.297	-0.681
4	AT1G13930	-1.998	-0.979
4	AT1G63360	-2.167	-0.809
4	AT5G61600	-1.844	-1.125
4	AT4G12300	-2.269	-0.675
4	AT1G06000	-1.875	-1.065
4	AT2G20142	-2.004	-0.933
4	AT5G39670	-2.09	-0.826
4	AT2G16280	-1.914	-1.002
4	AT5G65310	-2.07	-0.835
4	AT1G01200	-1.952	-0.938
4	AT5G57800	-1.716	-1.156
4	AT5G23920	-1.829	-1.033
4	AT2G26560	-2.187	-0.648
4	AT4G33050	-1.751	-1.081
4	AT1G06002	-1.8	-1.021
4	AT1G17745	-2.247	-0.567
4	AT1G01470	-1.996	-0.819
4	AT1G77210	-2.148	-0.665
4	AT5G19250	-2.201	-0.595
4	AT1G63420	-1.935	-0.855
4	AT1G14780	-2.313	-0.474
4	AT4G10770	-2.265	-0.514
4	AT1G29395	-1.617	-1.156
4	AT2G31570	-1.679	-1.089
4	AT4G00305	-2.405	-0.361
4	AT4G01070	-2.133	-0.621
4	AT1G31550	-2.17	-0.574
4	AT5G10150	-1.518	-1.225
4	AT2G18670	-2.442	-0.301
4	AT1G53180	-2.548	-0.195
4	AT1G72470	-1.547	-1.193
4	AT4G23990	-1.539	-1.2
4	AT2G37640	-2.299	-0.435
4	AT2G25735	-2.241	-0.492
4	AT5G26920	-2.052	-0.679
4	AT5G48657	-2.26	-0.454
4	AT1G49000	-1.775	-0.936
4	AT5G45440	-2.241	-0.464
4	AT1G79110	-1.848	-0.857
4	AT3G26460	-2.328	-0.371
4	AT4G21870	-2.508	-0.189
4	AT5G51970	-1.574	-1.052
4	AT2G02850	-2.124	-0.497
4	AT3G55120	-1.667	-0.949
4	AT2G46140	-2.2	-0.416
4	AT4G19520	-1.997	-0.613
4	AT1G28670	-1.596	-1.012
4	AT4G28570	-1.513	-1.083
4	AT2G43910	-1.564	-1.022
4	AT3G21190	-1.596	-0.987
4	AT4G22710	-1.94	-0.641
4	AT3G51238	-1.573	-1.007
4	AT2G21830	-1.973	-0.604
4	AT2G40130	-1.793	-0.785
4	AT1G53060	-1.519	-1.051
4	AT5G57070	-2.178	-0.386
4	AT4G01700	-1.982	-0.574
4	AT1G25370	-1.713	-0.825
4	AT3G55420	-1.794	-0.743
4	AT2G12460	-1.47	-1.061
4	AT1G75240	-1.341	-1.187
4	AT3G22070	-1.512	-1.005
4	AT1G19570	-1.888	-0.626
4	AT1G42550	-1.566	-0.944
4	AT1G19020	-2.414	-0.093
4	AT2G35290	-2.414	-0.089
4	AT2G22920	-1.904	-0.597
4	AT2G05715	-1.328	-1.165
4	AT3G05020	-1.319	-1.156
4	AT4G00400	-2.126	-0.348
4	AT2G29360	-1.565	-0.907
4	AT1G04680	-1.857	-0.615
4	AT1G27360	-1.38	-1.084
4	AT1G64640	-1.924	-0.536
4	AT4G36220	-1.794	-0.66
4	AT1G12240	-2.037	-0.416
4	AT2G36430	-2.288	-0.161
4	AT4G00330	-2.027	-0.421
4	AT2G35960	-1.981	-0.462
4	AT2G33380	-1.871	-0.566
4	AT4G39330	-1.633	-0.791
4	AT2G33470	-1.306	-1.112
4	AT1G55260	-1.625	-0.787
4	AT1G61255	-2.162	-0.246
4	AT1G27370	-1.561	-0.846
4	AT5G18470	-1.528	-0.876
4	AT5G55960	-1.38	-1.02
4	AT2G32580	-1.502	-0.898
4	AT1G09740	-1.778	-0.613
4	AT4G04750	-1.895	-0.491
4	AT1G21520	-1.569	-0.815
4	AT2G40110	-1.371	-1.012
4	AT1G01430	-1.562	-0.821
4	AT4G34880	-1.392	-0.989
4	AT2G07677	-1.77	-0.604
4	AT1G12020	-1.318	-1.056
4	AT4G26710	-1.316	-1.053
4	AT4G39940	-1.667	-0.696
4	AT3G09820	-1.26	-1.102
4	AT1G27980	-1.32	-1.032
4	AT1G66725	-2.002	-0.344
4	AT5G01100	-1.457	-0.886
4	AT1G04540	-1.663	-0.677
4	AT5G65210	-1.398	-0.94
4	AT2G28500	-2.335	-0.001
4	AT1G76020	-1.526	-0.793
4	AT3G55130	-1.51	-0.806
4	AT5G02790	-1.664	-0.643
4	AT1G30330	-1.54	-0.767
4	AT5G06570	-2.123	-0.179
4	AT5G52060	-1.696	-0.603
4	AT1G14440	-1.498	-0.788
4	AT3G28050	-1.207	-1.075
4	AT1G69720	-1.317	-0.96
4	AT5G28610	-2.028	-0.248
4	AT1G67090	-1.264	-1.002
4	AT5G43270	-1.277	-0.988
4	AT1G19910	-1.595	-0.667
4	AT2G38760	-1.503	-0.758
4	AT3G23450	-2.121	-0.137
4	AT1G24150	-1.359	-0.898
4	AT1G07720	-1.293	-0.961
4	AT1G05675	-2.304	0.054
4	AT1G32960	-2.089	-0.16
4	AT3G11580	-1.666	-0.567
4	AT1G32060	-1.351	-0.882
4	AT5G20650	-1.338	-0.883
4	AT3G14220	-1.189	-1.029
4	AT4G38420	-2.162	-0.053
4	AT3G47620	-1.331	-0.872
4	AT1G51500	-1.505	-0.698
4	AT1G17744	-1.872	-0.328
4	AT3G61550	-1.794	-0.398
4	AT5G66490	-1.837	-0.35
4	AT4G20780	-1.841	-0.337
4	AT5G62220	-1.466	-0.71
4	AT1G31830	-1.465	-0.709
4	AT1G21000	-1.619	-0.554
4	AT1G67750	-2.142	-0.029
4	AT4G11360	-1.351	-0.809
4	AT4G09160	-1.781	-0.373
4	AT1G01630	-1.495	-0.655
4	AT3G03470	-2.216	0.072
4	AT5G24530	-2.046	-0.097
4	AT2G30010	-1.774	-0.369
4	AT4G22690	-1.639	-0.502
4	AT3G27890	-1.402	-0.735
4	AT4G11211	-1.456	-0.679
4	AT5G44110	-1.255	-0.88
4	AT2G17040	-1.495	-0.638
4	AT3G15810	-1.724	-0.403
4	AT3G10960	-1.202	-0.924
4	AT3G02140	-1.647	-0.47
4	AT1G14430	-1.515	-0.599
4	AT3G59970	-1.249	-0.864
4	AT3G47590	-1.163	-0.94
4	AT1G72416	-1.665	-0.439
4	AT1G11410	-1.789	-0.308
4	AT3G18080	-1.098	-0.989
4	AT4G18670	-1.101	-0.983
4	AT1G57990	-2.256	0.176
4	AT5G55896	-1.121	-0.958
4	AT1G59710	-1.572	-0.504
4	AT1G67730	-1.441	-0.635
4	AT1G79700	-1.333	-0.743
4	AT3G23600	-1.401	-0.674
4	AT1G35910	-1.513	-0.56
4	AT1G47128	-1.606	-0.456
4	AT2G38360	-1.477	-0.579
4	AT3G32110	-2.156	0.101
4	AT4G33660	-1.582	-0.472
4	AT2G46535	-1.556	-0.497
4	AT4G34720	-1.262	-0.789
4	AT4G09030	-1.215	-0.836
4	AT3G15020	-1.084	-0.963
4	AT3G22160	-1.501	-0.545
4	AT5G61640	-1.554	-0.491
4	AT1G04220	-1.915	-0.13
4	AT2G45750	-1.439	-0.599
4	AT1G11350	-2	-0.036
4	AT4G25900	-1.521	-0.51
4	AT2G45650	-1.621	-0.411
4	AT2G07715	-1.18	-0.847
4	AT5G40890	-1.461	-0.559
4	AT2G18500	-1.958	-0.058
4	AT5G20270	-1.567	-0.448
4	AT5G18490	-1.578	-0.435
4	AT2G40100	-1.493	-0.514
4	AT5G19240	-1.609	-0.392
4	AT2G27830	-1.516	-0.476
4	AT1G02450	-1.732	-0.259
4	AT1G29470	-1.101	-0.888
4	AT3G18710	-1.639	-0.348
4	AT3G52500	-1.388	-0.599
4	AT5G39050	-1.642	-0.344
4	AT4G28350	-1.822	-0.155
4	AT1G56190	-1.047	-0.929
4	AT5G07220	-1.422	-0.551
4	AT2G46330	-1.04	-0.932
4	AT3G28930	-1.539	-0.432
4	AT1G72450	-1.098	-0.871
4	AT3G26650	-1.044	-0.923
4	AT1G59780	-1.819	-0.146
4	AT5G38990	-1.591	-0.371
4	AT1G12550	-1.076	-0.883
4	AT3G57062	-1.085	-0.873
4	AT3G48640	-1.922	-0.036
4	AT3G25180	-1.496	-0.461
4	AT4G18210	-1.708	-0.25
4	AT1G69450	-1.3	-0.655
4	AT2G33570	-1.276	-0.679
4	AT3G47820	-1.195	-0.756
4	AT2G01340	-1.099	-0.851
4	AT5G54160	-1.857	-0.088
4	AT2G31990	-1.471	-0.465
4	AT3G18490	-1.092	-0.843
4	AT2G43590	-1.708	-0.226
4	AT5G10380	-1.359	-0.572
4	AT5G49280	-1.864	-0.067
4	AT5G46780	-1.707	-0.222
4	AT5G12940	-1.256	-0.671
4	AT2G28570	-1.671	-0.255
4	AT5G04490	-1.808	-0.116
4	AT2G35470	-1.068	-0.856
4	AT4G19410	-1.502	-0.422
4	AT3G44310	-1.569	-0.344
4	AT1G52040	-1.74	-0.171
4	AT1G04040	-1.745	-0.164
4	AT5G41900	-1.255	-0.654
4	AT1G11125	-1.51	-0.393
4	AT4G29820	-1.152	-0.737
4	AT4G37760	-1.093	-0.795
4	AT1G11840	-1.306	-0.578
4	AT3G48690	-1.551	-0.326
4	AT5G47250	-1.313	-0.559
4	AT3G13410	-1.072	-0.799
4	AT5G18130	-1.664	-0.205
4	AT2G37040	-1.636	-0.232
4	AT5G04530	-1.506	-0.361
4	AT2G31380	-1.288	-0.577
4	AT4G31340	-1.371	-0.49
4	AT5G05170	-1.292	-0.566
4	AT2G36880	-1.004	-0.853
4	AT1G10670	-1.128	-0.727
4	AT1G62540	-1.753	-0.102
4	AT3G13720	-1.334	-0.516
4	AT5G59030	-1.624	-0.222
4	AT1G65250	-1.721	-0.116
4	AT3G02250	-1.17	-0.661
4	AT2G34585	-1.035	-0.791
4	AT1G78670	-1.923	0.107
4	AT2G16630	-1.425	-0.391
4	AT1G14345	-1.218	-0.596
4	AT1G09794	-1.038	-0.773
4	AT1G76878	-1.157	-0.653
4	AT1G14040	-1.726	-0.083
4	AT4G19880	-1.558	-0.245
4	AT4G35510	-1.68	-0.121
4	AT1G60810	-1.055	-0.745
4	AT3G21790	-1.691	-0.11
4	AT2G07712	-1.594	-0.206
4	AT1G76880	-1.188	-0.607
4	AT1G20010	-1.108	-0.684
4	AT1G12900	-1.21	-0.582
4	AT5G56140	-1.147	-0.644
4	AT2G40095	-1.504	-0.285
4	AT3G22072	-1.23	-0.557
4	AT1G75680	-1.115	-0.663
4	AT1G14370	-1.366	-0.411
4	AT4G27810	-1.695	-0.08
4	AT4G30190	-1.289	-0.484
4	AT1G54780	-1.043	-0.725
4	AT3G48000	-1.277	-0.483
4	AT5G66420	-1.116	-0.636
4	AT5G56260	-1.393	-0.357
4	AT4G34920	-1.732	-0.012
4	AT3G18980	-1.253	-0.49
4	AT3G61440	-1.368	-0.375
4	AT3G30390	-1.244	-0.496
4	AT1G34340	-1.084	-0.654
4	AT5G07030	-1.244	-0.485
4	AT1G74910	-1.153	-0.572
4	AT4G34980	-1.293	-0.429
4	AT1G75410	-1.056	-0.664
4	AT4G27710	-1.543	-0.17
4	AT5G15490	-1.117	-0.595
4	AT3G16520	-1.683	-0.029
4	AT3G24160	-1.005	-0.705
4	AT5G18310	-1.435	-0.264
4	AT5G11230	-1.053	-0.646
4	AT3G59880	-1.53	-0.159
4	AT3G26300	-1.826	0.141
4	AT3G05937	-1.577	-0.105
4	AT1G26730	-1.129	-0.551
4	AT5G58900	-1.507	-0.156
4	AT1G20840	-1.194	-0.468
4	AT1G29240	-1.19	-0.467
4	AT2G13290	-1.479	-0.176
4	AT4G21620	-1.155	-0.486
4	AT2G17540	-1.412	-0.229
4	AT2G28900	-1.17	-0.467
4	AT5G67280	-1.4	-0.237
4	AT4G05590	-1.664	0.028
4	AT1G36160	-1.019	-0.613
4	AT3G43720	-1.392	-0.238
4	AT5G12200	-1.181	-0.448
4	AT2G07723	-1.137	-0.48
4	AT2G40180	-1.453	-0.161
4	AT3G04090	-1.141	-0.47
4	AT4G24260	-1.169	-0.44
4	AT1G16750	-1.116	-0.49
4	AT2G32560	-1.01	-0.59
4	AT5G20700	-1.205	-0.392
4	AT2G01170	-1.202	-0.392
4	AT3G52910	-1.602	0.014
4	AT1G44575	-1.306	-0.279
4	AT2G17280	-1.658	0.078
4	AT5G55250	-1.657	0.077
4	AT5G49890	-1.169	-0.407
4	AT3G61150	-1.488	-0.087
4	AT3G53260	-1.178	-0.394
4	AT2G28840	-1.306	-0.264
4	AT5G02240	-1.169	-0.394
4	AT4G20260	-1.38	-0.181
4	AT4G17100	-1.437	-0.12
4	AT4G35220	-1.122	-0.435
4	AT5G59770	-1.196	-0.351
4	AT5G49720	-1.109	-0.433
4	AT4G39730	-1.063	-0.478
4	AT2G29150	-1.745	0.206
4	AT4G14680	-1.123	-0.412
4	AT3G16130	-1.216	-0.318
4	AT3G21690	-1.056	-0.466
4	AT5G07770	-1.714	0.192
4	AT2G07707	-1.171	-0.348
4	AT5G39760	-1.349	-0.17
4	AT3G10940	-1.046	-0.457
4	AT1G71695	-1.34	-0.16
4	AT1G52220	-1.054	-0.445
4	AT4G10270	-1.569	0.08
4	AT4G26070	-1.27	-0.217
4	AT2G30570	-1.022	-0.448
4	AT4G01050	-1.058	-0.411
4	AT1G26190	-1.059	-0.408
4	AT4G17098	-1.407	-0.057
4	AT2G43510	-1.133	-0.317
4	AT5G17770	-1.071	-0.374
4	AT2G32080	-1.013	-0.428
4	AT1G17840	-1.144	-0.296
4	AT4G26060	-1.218	-0.22
4	AT4G21865	-1.126	-0.309
4	AT5G39570	-1.007	-0.423
4	AT4G32530	-1.002	-0.424
4	AT4G29140	-1.545	0.122
4	AT5G22740	-1.395	-0.025
4	AT3G11770	-1.053	-0.365
4	AT5G43760	-1.244	-0.173
4	AT5G45490	-1.372	-0.036
4	AT3G16770	-1.423	0.017
4	AT5G65410	-1.147	-0.257
4	AT2G26910	-1.047	-0.349
4	AT1G76360	-1.43	0.039
4	AT4G23880	-1.508	0.116
4	AT1G20225	-1.059	-0.332
4	AT1G65960	-1.18	-0.206
4	AT1G60000	-1.094	-0.284
4	AT1G64610	-1.118	-0.26
4	AT4G31510	-1.185	-0.191
4	AT5G17170	-1.34	-0.03
4	AT3G54420	-1.371	0.014
4	AT3G19400	-1.227	-0.126
4	AT3G23280	-1.109	-0.241
4	AT4G32150	-1.038	-0.309
4	AT4G25030	-1.282	-0.059
4	AT4G27740	-1.263	-0.078
4	AT1G55670	-1.217	-0.119
4	AT1G11310	-1.536	0.2
4	AT4G30530	-1.028	-0.307
4	AT5G67210	-1.184	-0.144
4	AT5G60850	-1.237	-0.088
4	AT1G42990	-1.258	-0.064
4	AT2G07783	-1.264	-0.057
4	AT5G38980	-1.066	-0.252
4	AT1G09560	-1.17	-0.145
4	AT5G57123	-1.441	0.133
4	AT3G17020	-1.162	-0.145
4	AT1G08510	-1.011	-0.296
4	AT1G65970	-1.239	-0.068
4	AT1G67360	-1.125	-0.179
4	AT5G24735	-1.178	-0.122
4	AT1G08470	-1.11	-0.19
4	AT3G01550	-1.049	-0.247
4	AT3G47540	-1.452	0.159
4	AT5G62200	-1.159	-0.126
4	AT1G12230	-1.036	-0.248
4	AT3G61220	-1.067	-0.214
4	AT2G19450	-1.058	-0.213
4	AT4G13510	-1.078	-0.189
4	AT1G22640	-1.053	-0.21
4	AT3G16850	-1.127	-0.131
4	AT1G07650	-1.002	-0.253
4	AT1G65820	-1.093	-0.159
4	AT4G31650	-1.142	-0.108
4	AT3G24503	-1.305	0.056
4	AT2G07698	-1.257	0.011
4	AT3G54150	-1.206	-0.038
4	AT5G62430	-1.414	0.18
4	AT2G42900	-1.23	-0.002
4	AT3G54950	-1.037	-0.191
4	AT5G03380	-1.29	0.064
4	AT4G13505	-1.038	-0.178
4	AT2G36590	-1.412	0.205
4	AT4G28290	-1.262	0.056
4	AT2G07734	-1.171	-0.035
4	AT5G15580	-1.161	-0.041
4	AT2G25190	-1.02	-0.177
4	AT3G46110	-1.19	-0.007
4	AT3G57330	-1.238	0.059
4	AT2G31390	-1.05	-0.128
4	AT1G08940	-1.399	0.221
4	AT4G30660	-1.242	0.079
4	AT5G60910	-1.007	-0.156
4	AT4G21400	-1.165	0.003
4	AT5G08330	-1.015	-0.139
4	AT3G12740	-1.003	-0.143
4	AT5G02620	-1.115	-0.022
4	AT4G00893	-1.091	-0.031
4	AT3G19150	-1.136	0.016
4	AT5G35735	-1.244	0.126
4	AT4G04640	-1.045	-0.069
4	AT4G13530	-1.073	-0.037
4	AT2G45660	-1.085	-0.022
4	AT1G01170	-1.021	-0.081
4	AT4G20830	-1.209	0.11
4	AT2G47240	-1.154	0.064
4	AT2G07706	-1.214	0.13
4	AT1G53160	-1.215	0.132
4	AT5G04750	-1.018	-0.059
4	AT1G15400	-1.129	0.053
4	AT1G12210	-1.002	-0.067
4	AT2G14080	-1.066	0.002
4	AT5G01830	-1.147	0.09
4	AT2G20630	-1.195	0.16
4	AT3G18370	-1.051	0.035
4	AT2G37710	-1.148	0.134
4	AT5G07250	-1.12	0.107
4	AT3G50480	-1.059	0.06
4	AT3G44200	-1.026	0.031
4	AT3G48115	-1.026	0.061
4	AT1G16180	-0.989	0.028
4	AT3G26240	-0.986	0.027
4	AT5G02630	-1.003	0.059
2	AT5G24770	-2.338	0.257
2	AT3G14810	-2.35	0.298
2	AT2G15060	-2.653	0.606
2	AT1G01190	-2.447	0.476
2	AT3G56200	-2.589	0.634
2	AT1G12950	-2.3	0.351
2	AT1G12880	-2.663	0.778
2	AT1G30757	-2.069	0.202
2	AT2G36950	-2.25	0.388
2	AT5G06530	-2.151	0.354
2	AT3G62150	-2.586	0.805
2	AT5G54710	-2.494	0.719
2	AT1G32540	-2.572	0.797
2	AT5G20050	-2.022	0.252
2	AT2G23270	-2.29	0.532
2	AT1G21120	-2.256	0.51
2	AT1G77760	-1.979	0.234
2	AT4G10990	-2.309	0.624
2	AT2G47890	-2.077	0.406
2	AT5G57910	-1.955	0.289
2	AT3G23180	-2.448	0.785
2	AT3G26200	-2.045	0.404
2	AT3G53960	-2.347	0.724
2	AT1G15380	-2.691	1.069
2	AT1G16130	-2.273	0.666
2	AT3G16470	-1.895	0.312
2	AT4G16690	-2.213	0.644
2	AT3G61890	-1.956	0.409
2	AT1G19030	-1.891	0.344
2	AT1G19025	-2.065	0.526
2	AT5G39020	-2.359	0.821
2	AT3G19930	-1.811	0.278
2	AT5G65640	-1.902	0.386
2	AT4G01410	-1.91	0.433
2	AT5G36925	-1.739	0.277
2	AT5G66690	-2.292	0.844
2	AT2G01670	-1.659	0.234
2	AT1G03700	-1.969	0.552
2	AT5G37300	-2.372	0.975
2	AT4G34680	-2.192	0.803
2	AT3G57640	-1.924	0.544
2	AT1G22890	-2.545	1.167
2	AT2G22660	-1.606	0.246
2	AT2G26975	-2.029	0.669
2	AT4G33220	-1.725	0.367
2	AT3G09940	-1.742	0.389
2	AT1G13110	-2.473	1.123
2	AT1G11530	-1.903	0.567
2	AT4G11070	-2.028	0.694
2	AT3G24450	-2.375	1.056
2	AT3G30775	-1.67	0.361
2	AT5G19230	-1.791	0.486
2	AT1G31540	-1.619	0.314
2	AT1G22330	-1.6	0.296
2	AT3G22570	-1.903	0.62
2	AT5G46270	-1.517	0.234
2	AT5G66400	-2.553	1.274
2	AT1G55450	-1.745	0.474
2	AT1G53625	-1.687	0.418
2	AT1G69850	-2.349	1.082
2	AT1G21320	-1.649	0.39
2	AT5G45860	-1.706	0.451
2	AT3G15356	-1.514	0.269
2	AT1G02065	-2.14	0.904
2	AT3G05140	-1.607	0.373
2	AT1G30750	-2.138	0.913
2	AT1G22900	-1.89	0.665
2	AT2G36080	-2.443	1.223
2	AT3G46530	-1.783	0.572
2	AT3G23230	-1.443	0.234
2	AT2G03972	-2.568	1.36
2	AT3G48850	-1.509	0.301
2	AT3G54140	-1.786	0.581
2	AT1G30755	-1.807	0.607
2	AT4G11000	-2.042	0.843
2	AT1G74020	-1.525	0.329
2	AT3G56410	-1.658	0.469
2	AT2G25260	-2.517	1.339
2	AT3G13910	-1.585	0.416
2	AT3G12610	-1.773	0.611
2	AT4G03420	-2	0.839
2	AT3G12410	-2.086	0.928
2	AT3G11840	-1.473	0.317
2	AT5G49740	-1.422	0.271
2	AT4G14746	-1.727	0.578
2	AT3G23630	-1.554	0.41
2	AT3G04720	-1.629	0.492
2	AT3G03870	-1.515	0.377
2	AT1G35180	-1.712	0.583
2	AT1G69550	-1.363	0.239
2	AT1G23050	-1.951	0.831
2	AT1G33800	-1.846	0.729
2	AT2G20562	-1.471	0.355
2	AT5G66790	-2.118	1.009
2	AT4G10265	-2.188	1.08
2	AT1G66880	-1.847	0.739
2	AT5G25890	-2.042	0.937
2	AT3G45290	-2.07	0.968
2	AT5G40170	-1.624	0.535
2	AT1G06160	-2.447	1.364
2	AT2G38530	-1.992	0.912
2	AT4G39670	-1.501	0.422
2	AT2G07689	-1.795	0.737
2	AT4G02360	-1.37	0.313
2	AT4G02520	-2.465	1.421
2	AT4G35600	-1.333	0.293
2	AT3G19553	-1.239	0.203
2	AT2G24180	-1.752	0.718
2	AT5G11930	-3.481	2.459
2	AT3G16390	-3.048	2.027
2	AT4G23250	-1.435	0.414
2	AT5G62350	-1.61	0.59
2	AT1G78760	-2.153	1.137
2	AT3G45310	-1.561	0.546
2	AT5G46110	-1.353	0.343
2	AT2G02100	-1.469	0.465
2	AT1G64970	-1.223	0.222
2	AT1G03220	-1.27	0.27
2	AT5G61210	-1.214	0.231
2	AT1G06650	-1.521	0.543
2	AT1G64980	-1.082	0.112
2	AT4G29310	-1.545	0.575
2	AT4G36030	-1.267	0.308
2	AT1G20620	-1.523	0.568
2	AT3G44720	-1.188	0.239
2	AT1G02360	-1.645	0.697
2	AT2G18350	-1.346	0.404
2	AT1G01448	-1.208	0.267
2	AT3G22540	-3.568	2.629
2	AT1G32520	-1.044	0.11
2	AT4G36032	-1.232	0.304
2	AT1G03230	-1.311	0.388
2	AT3G28210	-1.055	0.134
2	AT5G08185	-1.227	0.307
2	AT1G22990	-2.982	2.07
2	AT2G24040	-0.986	0.077
2	AT5G02560	-1.591	0.685
2	AT5G37740	-1.471	0.572
2	AT5G41740	-1.73	0.834
2	AT2G26570	-1.065	0.17
2	AT4G12690	-1.124	0.233
2	AT2G38290	-1.155	0.269
2	AT1G01120	-1.079	0.194
2	AT2G27385	-1.01	0.126
2	AT4G30662	-0.997	0.115
2	AT3G51920	-0.956	0.076
2	AT2G25200	-1.564	0.685
2	AT4G18880	-1.339	0.46
2	AT5G40060	-1.003	0.125
2	AT1G62200	-0.954	0.079
2	AT5G66670	-1.059	0.185
2	AT4G39950	-1.276	0.407
2	AT4G33950	-1.394	0.531
2	AT3G53470	-0.945	0.088
2	AT1G59620	-1.35	0.493
2	AT1G78830	-1.19	0.333
2	AT1G61260	-1.077	0.22
2	AT5G54720	-1.879	1.023
2	AT4G23680	-1.77	0.918
2	AT1G23020	-1.754	0.903
2	AT3G12750	-0.988	0.139
2	AT2G33060	-1.074	0.226
2	AT3G56408	-1.156	0.309
2	AT1G64710	-1.901	1.054
2	AT1G74670	-2.318	1.476
2	AT1G31820	-1.27	0.43
2	AT2G46720	-3.086	2.246
2	AT2G01180	-1.327	0.489
2	AT5G35370	-1.578	0.74
2	AT2G07708	-0.992	0.159
2	AT4G15440	-1.071	0.24
2	AT4G37409	-1.869	1.039
2	AT1G52410	-1.574	0.76
2	AT3G52480	-1.761	0.948
2	AT1G07160	-1.499	0.691
2	AT4G30960	-1.1	0.3
2	AT5G51190	-0.904	0.106
2	AT3G26580	-0.969	0.171
2	AT1G62035	-1.239	0.453
2	AT1G80440	-2.066	1.284
2	AT5G43470	-0.907	0.129
2	AT5G57630	-1.194	0.416
2	AT3G56940	-0.927	0.151
2	AT2G07727	-1.016	0.243
2	AT1G59720	-0.992	0.22
2	AT1G72910	-1.072	0.301
2	AT1G67195	-1.322	0.555
2	AT2G42010	-0.919	0.153
2	AT1G25275	-1.255	0.496
2	AT1G07000	-1.401	0.642
2	AT2G38470	-0.952	0.194
2	AT5G45060	-0.991	0.246
2	AT3G50280	-1.633	0.891
2	AT3G50760	-1.203	0.464
2	AT1G50640	-0.879	0.142
2	AT4G08555	-1.267	0.53
2	AT1G52400	-1.903	1.166
2	AT2G27310	-1.503	0.769
2	AT5G06760	-1.38	0.65
2	AT4G38550	-1.711	0.982
2	AT4G01950	-1.211	0.488
2	AT3G09390	-1.295	0.578
2	AT5G61560	-1.666	0.954
2	AT4G39340	-1.165	0.456
2	AT2G07811	-1.181	0.479
2	AT2G44490	-1.427	0.726
2	AT1G08230	-1.218	0.52
2	AT1G67260	-0.968	0.271
2	AT1G80380	-0.993	0.299
2	AT4G00360	-1.374	0.68
2	AT4G15975	-0.859	0.165
2	AT1G09250	-1.292	0.602
2	AT2G46220	-0.955	0.272
2	AT1G72930	-0.945	0.262
2	AT3G50840	-1.962	1.281
2	AT5G13750	-1.218	0.542
2	AT4G38552	-1.676	1.002
2	AT3G16170	-0.867	0.198
2	AT4G38410	-1.374	0.704
2	AT4G24670	-0.924	0.255
2	AT3G57020	-1.284	0.618
2	AT2G46710	-1.018	0.352
2	AT3G04730	-1.147	0.481
2	AT1G70160	-1.067	0.401
2	AT2G15760	-0.898	0.235
2	AT1G69780	-1.235	0.572
2	AT4G31500	-1.145	0.487
2	AT3G10020	-0.91	0.252
2	AT3G07990	-0.869	0.213
2	AT4G10040	-0.865	0.208
2	AT1G30190	-1.397	0.751
2	AT5G58140	-1.033	0.388
2	AT5G53550	-2.098	1.454
2	AT3G52450	-1.304	0.66
2	AT1G19770	-1.016	0.373
2	AT4G32940	-0.828	0.19
2	AT2G27390	-2.131	1.493
2	AT5G62070	-1.004	0.372
2	AT5G41750	-1.611	0.979
2	AT2G17450	-1.319	0.692
2	AT1G21110	-1.978	1.352
2	AT1G77520	-1.554	0.929
2	AT1G13090	-0.971	0.357
2	AT4G02380	-1.357	0.746
2	AT3G46450	-0.853	0.243
2	AT1G64065	-1.382	0.772
2	AT4G12080	-1.064	0.459
2	AT2G31160	-0.819	0.216
2	AT1G33590	-1.218	0.615
2	AT1G23550	-1.227	0.626
2	AT2G32030	-1.26	0.659
2	AT4G37310	-1.231	0.634
2	AT5G66080	-1.245	0.65
2	AT2G31890	-1.066	0.476
2	AT2G26390	-1.072	0.486
2	AT1G07630	-0.806	0.221
2	AT3G44480	-0.954	0.371
2	AT1G13080	-1.567	0.991
2	AT5G46490	-1.189	0.614
2	AT1G55365	-1.579	1.005
2	AT3G44320	-1.165	0.592
2	AT1G61520	-0.891	0.32
2	AT5G24165	-0.808	0.238
2	AT4G00960	-1.558	0.991
2	AT5G14370	-0.838	0.274
2	AT4G22580	-0.898	0.336
2	AT2G02010	-1.409	0.851
2	AT4G22780	-0.969	0.413
2	AT2G42320	-1.227	0.673
2	AT1G19380	-0.849	0.297
2	AT5G45340	-1.239	0.689
2	AT2G07696	-1.024	0.474
2	AT5G63160	-0.987	0.446
2	AT5G44870	-1.358	0.816
2	AT5G63350	-1.511	0.971
2	AT5G35796	-0.989	0.456
2	AT1G07240	-1.074	0.542
2	AT1G73680	-1.689	1.157
2	AT3G59400	-0.935	0.406
2	AT4G02330	-1.796	1.276
2	AT3G02875	-0.773	0.253
2	AT5G40210	-1.715	1.197
2	AT4G18070	-0.767	0.252
2	AT2G35260	-1.095	0.581
2	AT5G12890	-1.466	0.958
2	AT4G39030	-1.279	0.779
2	AT2G33710	-1.588	1.096
2	AT1G56240	-1.886	1.407
2	AT1G02930	-1.286	0.812
2	AT3G44630	-1.021	0.552
2	AT5G41550	-0.942	0.478
2	AT2G23000	-1.079	0.618
2	AT2G31880	-1.059	0.598
2	AT2G11520	-0.747	0.286
2	AT5G57780	-1.282	0.827
2	AT1G69820	-1.191	0.739
2	AT1G25390	-1.212	0.762
2	AT1G35430	-0.847	0.402
2	AT4G34480	-0.953	0.512
2	AT5G08000	-1.117	0.678
2	AT3G29240	-0.759	0.321
2	AT4G35190	-0.923	0.494
2	AT4G04955	-1.017	0.588
2	AT4G16860	-0.725	0.302
2	AT3G46930	-0.737	0.318
2	AT4G19970	-1.356	0.936
2	AT1G65180	-0.897	0.479
2	AT1G59870	-0.963	0.546
2	AT1G52890	-1.127	0.715
2	AT1G34460	-0.729	0.321
2	AT3G23150	-0.889	0.483
2	AT2G38465	-1.355	0.949
2	AT4G08850	-0.934	0.529
2	AT4G21930	-0.882	0.478
2	AT2G05310	-0.847	0.448
2	AT2G22970	-1.12	0.721
2	AT1G50440	-0.708	0.311
2	AT1G20450	-0.77	0.375
2	AT1G10990	-1.7	1.305
2	AT4G36500	-0.71	0.317
2	AT4G38060	-0.796	0.407
2	AT3G44400	-0.845	0.458
2	AT2G23550	-1.09	0.707
2	AT4G16950	-0.796	0.415
2	AT4G02410	-2.451	2.071
2	AT1G04360	-0.831	0.45
2	AT1G70170	-1.024	0.646
2	AT1G26770	-0.904	0.528
2	AT1G56250	-1.507	1.132
2	AT2G03760	-1.402	1.029
2	AT4G25330	-2.202	1.831
2	AT1G74100	-0.772	0.405
2	AT5G47640	-1.186	0.822
2	AT5G42900	-1.013	0.649
2	AT1G10640	-1.725	1.363
2	AT5G15230	-1.208	0.848
2	AT2G38860	-1.363	1.002
2	AT4G29670	-1.052	0.692
2	AT3G12900	-1.527	1.167
2	AT1G67850	-1.014	0.657
2	AT2G22890	-0.986	0.63
2	AT1G03740	-0.707	0.351
2	AT1G56242	-1.808	1.454
2	AT5G46500	-0.943	0.591
2	AT3G48090	-0.799	0.448
2	AT1G06850	-0.818	0.471
2	AT1G30730	-2.392	2.051
2	AT4G17840	-0.771	0.433
2	AT5G26030	-0.831	0.493
2	AT1G27100	-0.719	0.392
2	AT1G64810	-0.799	0.472
2	AT5G41810	-0.85	0.526
2	AT3G55910	-0.941	0.618
2	AT1G67470	-0.768	0.449
2	AT5G24570	-1.591	1.278
2	AT5G18170	-0.67	0.358
2	AT1G64380	-0.96	0.648
2	AT3G44670	-0.754	0.444
2	AT1G21380	-0.719	0.41
2	AT1G60190	-1.122	0.815
2	AT2G47730	-0.793	0.487
2	AT5G60760	-0.722	0.419
2	AT1G56540	-1.056	0.755
2	AT1G66160	-0.805	0.505
2	AT1G14720	-0.893	0.594
2	AT3G20600	-0.74	0.442
2	AT1G01110	-0.685	0.387
2	AT2G42530	-0.753	0.459
2	AT3G18830	-1.458	1.166
[truncated: 2,621 more rows]

## Sheet: cluster 1 enriched GO
GO.ID	Term	Annotated	Significant	Expected	testScore	enrichedGenes
GO:0006275	regulation of DNA replication	138	100	6.48	< 1e-30	AT1G01370, AT1G02970, AT1G03780, AT1G04020, AT1G05440, AT1G07370, AT1G09450, AT1G10780, AT1G15570, AT1G15660, AT1G20930, AT1G34355, AT1G44110, AT1G44900, AT1G50240, AT1G53140, AT1G57820, AT1G59540, AT1G65470, AT1G67320, AT1G67630, AT1G69770, AT1G75150, AT1G76310, AT1G76540, AT1G78770, AT1G80370, AT2G07170, AT2G07690, AT2G16440, AT2G21800, AT2G24490, AT2G27040, AT2G28620, AT2G29570, AT2G31270, AT2…
GO:0051567	histone H3-K9 methylation	183	111	8.59	< 1e-30	AT1G01370, AT1G02690, AT1G02970, AT1G03780, AT1G04020, AT1G05440, AT1G05950, AT1G07370, AT1G08260, AT1G09450, AT1G13030, AT1G15660, AT1G26540, AT1G27880, AT1G34355, AT1G44110, AT1G44900, AT1G50240, AT1G53140, AT1G57820, AT1G59540, AT1G67320, AT1G67630, AT1G68120, AT1G69770, AT1G72250, AT1G76310, AT1G76540, AT1G77720, AT1G78770, AT2G01210, AT2G01630, AT2G07170, AT2G07690, AT2G16440, AT2G16780, AT2…
GO:0008283	cell proliferation	267	122	12.54	< 1e-30	AT1G01370, AT1G02690, AT1G02970, AT1G03780, AT1G04020, AT1G05440, AT1G07370, AT1G08260, AT1G08560, AT1G09200, AT1G09450, AT1G10780, AT1G14900, AT1G15570, AT1G15660, AT1G18370, AT1G20930, AT1G23790, AT1G27880, AT1G34355, AT1G44110, AT1G44900, AT1G50240, AT1G50490, AT1G53140, AT1G54690, AT1G57820, AT1G59540, AT1G65470, AT1G67320, AT1G67630, AT1G69770, AT1G76310, AT1G76540, AT1G78770, AT1G80370, AT2…
GO:0000911	cytokinesis by cell plate formation	204	105	9.58	< 1e-30	AT1G01370, AT1G02690, AT1G02730, AT1G02970, AT1G03780, AT1G05440, AT1G08560, AT1G09470, AT1G14180, AT1G15570, AT1G15660, AT1G18370, AT1G20930, AT1G23790, AT1G44110, AT1G44900, AT1G50240, AT1G50490, AT1G53140, AT1G57820, AT1G59540, AT1G63100, AT1G72250, AT1G72670, AT1G76540, AT1G77720, AT1G78430, AT1G78770, AT2G07690, AT2G16270, AT2G16440, AT2G16780, AT2G22610, AT2G24490, AT2G25060, AT2G27040, AT2…
GO:0006270	DNA replication initiation	66	61	3.1	< 1e-30	AT1G01370, AT1G02970, AT1G03780, AT1G05440, AT1G09450, AT1G10780, AT1G44110, AT1G44900, AT1G50240, AT1G53140, AT1G57820, AT1G59540, AT1G65470, AT1G67320, AT1G67630, AT1G69770, AT1G75150, AT1G76310, AT1G78770, AT1G80190, AT2G07170, AT2G07690, AT2G14050, AT2G16440, AT2G24490, AT2G31270, AT2G32590, AT2G33560, AT2G36200, AT2G40550, AT3G02820, AT3G03130, AT3G06030, AT3G09660, AT3G18524, AT3G20150, AT3…
GO:0006306	DNA methylation	185	92	8.69	< 1e-30	AT1G02690, AT1G02970, AT1G03780, AT1G04020, AT1G05440, AT1G07370, AT1G08260, AT1G09450, AT1G15660, AT1G26540, AT1G27880, AT1G34355, AT1G44110, AT1G44900, AT1G50240, AT1G53140, AT1G57820, AT1G59540, AT1G65470, AT1G67320, AT1G67630, AT1G69770, AT1G72250, AT1G76310, AT1G77720, AT1G78770, AT2G07690, AT2G16440, AT2G16780, AT2G17620, AT2G21800, AT2G22610, AT2G24490, AT2G27040, AT2G29570, AT2G29890, AT2…
GO:0010389	regulation of G2/M transition of mitotic cell cycle	69	55	3.24	< 1e-30	AT1G01370, AT1G02970, AT1G03780, AT1G05440, AT1G09450, AT1G10780, AT1G15570, AT1G15660, AT1G20930, AT1G34355, AT1G44110, AT1G50240, AT1G53140, AT1G59540, AT1G67630, AT1G76540, AT1G78770, AT1G80370, AT2G07690, AT2G24490, AT2G28620, AT2G31270, AT2G32590, AT3G11520, AT3G14190, AT3G17360, AT3G24495, AT3G42660, AT3G56870, AT3G58650, AT3G59550, AT3G60840, AT4G05190, AT4G14150, AT4G21270, AT4G22970, AT4…
GO:0048451	petal formation	72	48	3.38	< 1e-30	AT1G01370, AT1G04760, AT1G05440, AT1G09450, AT1G14180, AT1G17920, AT1G21810, AT1G23790, AT1G26540, AT1G34355, AT1G49870, AT1G63100, AT1G65810, AT1G67180, AT1G72250, AT1G76740, AT1G77110, AT2G01210, AT2G21800, AT2G22610, AT2G33560, AT2G44190, AT3G01410, AT3G02000, AT3G12170, AT3G15550, AT3G18524, AT3G23670, AT3G54630, AT3G56100, AT4G01730, AT4G02070, AT4G14330, AT4G21820, AT4G26660, AT4G27510, AT5…
GO:0048453	sepal formation	72	48	3.38	< 1e-30	AT1G01370, AT1G04760, AT1G05440, AT1G09450, AT1G14180, AT1G17920, AT1G21810, AT1G23790, AT1G26540, AT1G34355, AT1G49870, AT1G63100, AT1G65810, AT1G67180, AT1G72250, AT1G76740, AT1G77110, AT2G01210, AT2G21800, AT2G22610, AT2G33560, AT2G44190, AT3G01410, AT3G02000, AT3G12170, AT3G15550, AT3G18524, AT3G23670, AT3G54630, AT3G56100, AT4G01730, AT4G02070, AT4G14330, AT4G21820, AT4G26660, AT4G27510, AT5…
GO:0006261	DNA-dependent DNA replication	168	114	7.89	< 1e-30	AT1G02970, AT1G04020, AT1G04730, AT1G07370, AT1G13330, AT1G20720, AT1G26840, AT1G35530, AT1G44900, AT1G57820, AT1G65470, AT1G67320, AT1G67630, AT1G69770, AT1G78770, AT1G80190, AT2G16440, AT2G21790, AT2G21800, AT2G24490, AT2G24970, AT2G27040, AT2G29570, AT2G29680, AT2G31270, AT2G40550, AT2G45280, AT3G01330, AT3G02820, AT3G02920, AT3G05740, AT3G09660, AT3G10690, AT3G12170, AT3G14890, AT3G18630, AT3…
GO:0016572	histone phosphorylation	62	42	2.91	< 1e-30	AT1G03780, AT1G10780, AT1G15660, AT1G18370, AT1G44110, AT1G50240, AT1G57820, AT1G59540, AT1G69770, AT1G76540, AT2G22610, AT2G25060, AT2G25880, AT2G27040, AT2G29890, AT2G31270, AT2G44190, AT2G45490, AT3G02640, AT3G05330, AT3G06030, AT3G17680, AT3G23890, AT3G24320, AT3G25980, AT3G44050, AT4G02800, AT4G05190, AT4G18470, AT4G22970, AT4G23800, AT4G32830, AT4G33400, AT5G13960, AT5G17160, AT5G18620, AT5…
GO:0051726	regulation of cell cycle	295	136	13.85	< 1e-30	AT1G15570, AT1G20590, AT1G20610, AT1G44110, AT1G76310, AT1G80370, AT2G17620, AT2G26760, AT3G11520, AT4G35620, AT4G37490, AT5G06150, AT5G11300, AT5G43080, AT1G01370, AT1G02970, AT1G03780, AT1G04020, AT1G05440, AT1G07270, AT1G07370, AT1G09450, AT1G10780, AT1G16330, AT1G24590, AT1G44900, AT1G50240, AT1G53140, AT1G57820, AT1G59540, AT1G65470, AT1G67320, AT1G67630, AT1G69770, AT1G73690, AT1G75150, AT1…
GO:0009909	regulation of flower development	359	85	16.85	< 1e-30	AT1G01370, AT1G03780, AT1G05440, AT1G05950, AT1G09450, AT1G13030, AT1G26540, AT1G34355, AT1G44110, AT1G44900, AT1G50240, AT1G53140, AT1G59540, AT1G67630, AT1G69120, AT1G69770, AT1G72250, AT1G77720, AT1G78770, AT2G07170, AT2G07690, AT2G16440, AT2G22610, AT2G24490, AT2G27040, AT2G31270, AT2G32590, AT2G34710, AT2G36200, AT2G38160, AT2G38810, AT3G02210, AT3G09730, AT3G11520, AT3G13160, AT3G14190, AT3…
GO:0006346	methylation-dependent chromatin silencing	120	53	5.63	< 1e-30	AT1G01370, AT1G05440, AT1G13030, AT1G26540, AT1G50240, AT1G53140, AT1G59540, AT1G68120, AT1G69770, AT1G72250, AT1G75150, AT1G76310, AT1G77720, AT1G78430, AT1G78770, AT2G01210, AT2G01630, AT2G07170, AT2G27040, AT2G29890, AT2G32590, AT2G35160, AT3G15550, AT3G18524, AT3G20150, AT3G44050, AT3G56870, AT3G58650, AT3G63130, AT4G01730, AT4G11130, AT4G14150, AT4G14330, AT4G21270, AT4G21820, AT4G22860, AT4…
GO:0031048	chromatin silencing by small RNA	118	52	5.54	< 1e-30	AT1G01370, AT1G05440, AT1G13030, AT1G26540, AT1G29630, AT1G50240, AT1G53140, AT1G59540, AT1G68120, AT1G69770, AT1G72250, AT1G76310, AT1G77720, AT1G78770, AT2G01210, AT2G01630, AT2G07170, AT2G27040, AT2G29890, AT2G32590, AT2G32940, AT2G35160, AT3G01410, AT3G10180, AT3G13170, AT3G15550, AT3G18524, AT3G44050, AT3G56870, AT3G58650, AT3G63130, AT4G01730, AT4G14150, AT4G14330, AT4G21270, AT4G21820, AT4…
GO:0051225	spindle assembly	46	34	2.16	< 1e-30	AT4G21270, AT1G02970, AT1G03780, AT1G08560, AT1G09450, AT1G15570, AT1G15660, AT1G20930, AT1G50240, AT1G59540, AT1G76540, AT1G78770, AT2G16270, AT2G27040, AT2G29890, AT2G44190, AT3G11520, AT3G20260, AT3G23890, AT3G44050, AT3G59550, AT3G60840, AT4G05190, AT4G14150, AT4G15830, AT4G22970, AT4G31840, AT4G34160, AT5G11510, AT5G13840, AT5G23910, AT5G24330, AT5G51600, AT5G55520
GO:0000226	microtubule cytoskeleton organization	249	86	11.69	2.6e-30	AT5G57880, AT1G02690, AT1G02730, AT1G03780, AT1G05440, AT1G08560, AT1G15570, AT1G18370, AT1G20090, AT1G20570, AT1G23790, AT1G50240, AT1G50490, AT1G59540, AT1G63100, AT1G72250, AT1G72670, AT1G76540, AT1G77720, AT2G16270, AT2G22610, AT2G25060, AT2G27040, AT2G29890, AT2G32590, AT2G33560, AT2G36200, AT2G38720, AT2G44190, AT2G45490, AT3G02120, AT3G05330, AT3G10310, AT3G15550, AT3G19590, AT3G20260, AT3…
GO:0000724	double-strand break repair via homologous recombination	68	39	3.19	3.1e-30	AT1G02730, AT1G02970, AT1G04020, AT1G10930, AT1G17920, AT1G35530, AT1G57820, AT1G65470, AT1G67630, AT1G78770, AT2G21800, AT2G24490, AT2G27040, AT2G40550, AT2G45280, AT3G09660, AT3G13170, AT3G15550, AT3G18524, AT3G19210, AT3G24320, AT3G48210, AT4G00020, AT4G18470, AT4G29170, AT4G31400, AT5G01630, AT5G07660, AT5G08020, AT5G16690, AT5G20850, AT5G24280, AT5G38110, AT5G43080, AT5G57450, AT5G61460, AT5…
GO:0006334	nucleosome assembly	67	34	3.15	1.4e-27	AT1G01370, AT1G06760, AT1G07790, AT1G07820, AT1G08880, AT1G09200, AT1G13370, AT1G14900, AT1G51060, AT1G54690, AT1G65470, AT2G28740, AT2G30620, AT2G37470, AT3G09480, AT3G20670, AT3G27360, AT3G45930, AT3G45980, AT3G46030, AT3G46320, AT3G53650, AT3G53730, AT4G27230, AT5G10390, AT5G10400, AT5G22880, AT5G27670, AT5G54640, AT5G59690, AT5G59870, AT5G59910, AT5G59970, AT5G65360
GO:0007131	reciprocal meiotic recombination	145	48	6.81	6.9e-26	AT3G23890, AT5G52290, AT5G63920, AT1G02690, AT1G10520, AT1G67370, AT1G77320, AT1G78770, AT2G16780, AT2G32940, AT2G34710, AT2G36200, AT2G45280, AT3G01410, AT3G12060, AT3G13170, AT3G19210, AT3G20475, AT3G22880, AT3G24320, AT3G24495, AT3G27730, AT3G48210, AT3G49830, AT3G54630, AT4G02070, AT4G14180, AT4G14970, AT4G17380, AT4G18470, AT4G22970, AT4G25120, AT4G25540, AT4G29170, AT4G35520, AT4G37490, AT5…
GO:0006342	chromatin silencing	244	94	11.46	2.8e-23	AT1G03780, AT1G05440, AT1G05950, AT1G15660, AT1G34355, AT1G50240, AT1G53140, AT1G57820, AT1G59540, AT1G69770, AT1G72250, AT1G76310, AT1G76540, AT1G77720, AT2G16440, AT2G22610, AT2G25880, AT2G27040, AT2G28620, AT2G29890, AT2G31270, AT2G32590, AT2G32940, AT2G36200, AT2G44190, AT2G45490, AT3G10310, AT3G11520, AT3G15550, AT3G20150, AT3G23890, AT3G24320, AT4G02060, AT4G02150, AT4G05190, AT4G11130, AT4…
GO:0000280	nuclear division	303	111	14.23	1.6e-22	AT4G31400, AT1G02970, AT1G03780, AT1G15570, AT1G15660, AT1G20930, AT1G50240, AT1G52260, AT1G53140, AT1G57820, AT1G59540, AT1G76540, AT1G78770, AT2G16440, AT2G44190, AT3G11520, AT3G17360, AT3G20260, AT3G59550, AT3G60840, AT3G63130, AT4G05190, AT4G14150, AT4G22970, AT4G34160, AT5G11510, AT5G24330, AT5G51600, AT3G18524, AT3G20475, AT3G24320, AT3G24495, AT4G02070, AT4G17380, AT4G25540, AT3G23890, AT5…
GO:0010332	response to gamma radiation	75	31	3.52	6.9e-22	AT1G13330, AT1G25580, AT1G47870, AT1G67370, AT2G32940, AT3G01410, AT3G13170, AT3G19210, AT3G20475, AT3G48210, AT3G66652, AT4G02390, AT4G14970, AT4G17380, AT4G18470, AT4G19130, AT4G21070, AT4G22970, AT4G25120, AT4G29170, AT4G35520, AT4G37490, AT5G01310, AT5G06150, AT5G07810, AT5G20850, AT5G24280, AT5G40820, AT5G48720, AT5G60040, AT5G63960
GO:0006260	DNA replication	339	179	15.92	5.1e-21	AT1G02690, AT1G02970, AT1G04020, AT1G07270, AT1G07370, AT1G08260, AT1G09450, AT1G09815, AT1G10930, AT1G15660, AT1G26840, AT1G27880, AT1G30680, AT1G44110, AT1G44900, AT1G50240, AT1G53140, AT1G57820, AT1G59540, AT1G60930, AT1G63160, AT1G67320, AT1G67630, AT1G69770, AT1G76310, AT1G78770, AT2G07690, AT2G14050, AT2G16440, AT2G16780, AT2G17620, AT2G21790, AT2G24490, AT2G27040, AT2G29570, AT2G29680, AT2…
GO:0007018	microtubule-based movement	69	29	3.24	8.3e-21	AT1G18370, AT1G20060, AT1G72250, AT2G21380, AT2G28620, AT2G29550, AT2G36200, AT2G37420, AT2G47500, AT3G10180, AT3G10310, AT3G17360, AT3G19050, AT3G20150, AT3G43210, AT3G44730, AT3G49650, AT3G50240, AT3G54870, AT3G63480, AT4G14330, AT4G21270, AT4G38950, AT5G02370, AT5G23910, AT5G27000, AT5G27550, AT5G60930, AT5G65460
GO:0042023	DNA endoreduplication	121	40	5.68	3.9e-20	AT1G06590, AT1G78770, AT3G48150, AT3G57860, AT5G11510, AT5G13840, AT3G48160, AT1G02970, AT1G03780, AT1G15570, AT1G15660, AT1G20930, AT1G47870, AT1G49620, AT1G49910, AT1G50240, AT1G50490, AT1G59540, AT1G73690, AT1G76540, AT1G80370, AT2G27970, AT2G40550, AT2G42260, AT3G11520, AT3G19590, AT3G25980, AT3G50070, AT3G54180, AT3G59550, AT3G60840, AT4G03270, AT4G05190, AT4G14150, AT4G22970, AT4G34160, AT5…
GO:0007129	synapsis	88	39	4.13	5.9e-19	AT1G02690, AT1G10710, AT1G67370, AT1G78770, AT2G16780, AT2G32940, AT2G36200, AT2G45280, AT3G01410, AT3G12060, AT3G13170, AT3G19210, AT3G20475, AT3G24495, AT3G27730, AT3G48210, AT3G54630, AT4G14180, AT4G14970, AT4G17380, AT4G18470, AT4G22970, AT4G25540, AT4G29170, AT4G35520, AT4G37490, AT5G18810, AT5G23780, AT5G40820, AT5G48600, AT5G51600, AT5G57450, AT5G60040, AT5G63960, AT1G01690, AT1G13330, AT1…
GO:0007062	sister chromatid cohesion	142	38	6.67	9.6e-18	AT1G04730, AT1G10520, AT1G29630, AT1G67370, AT2G32940, AT2G34710, AT2G35160, AT2G40550, AT3G01410, AT3G10180, AT3G13170, AT3G20475, AT3G27730, AT3G48210, AT3G49830, AT4G14180, AT4G14970, AT4G17380, AT4G18470, AT4G22970, AT4G25120, AT4G29170, AT4G31400, AT4G32880, AT4G35520, AT5G01310, AT5G07660, AT5G15920, AT5G18810, AT5G23780, AT5G40820, AT5G49110, AT5G57450, AT5G59740, AT5G60040, AT5G61460, AT5…
GO:0016444	somatic cell DNA recombination	32	19	1.5	9.7e-18	AT1G02970, AT1G04020, AT1G57820, AT1G65470, AT1G78770, AT2G21800, AT2G24490, AT2G27040, AT2G40550, AT2G45280, AT3G13170, AT3G19210, AT3G24320, AT3G48210, AT4G18470, AT4G29170, AT5G08020, AT5G20850, AT5G61460
GO:0031047	gene silencing by RNA	313	85	14.7	3.2e-16	AT1G15310, AT1G26540, AT1G34355, AT1G77720, AT2G27040, AT3G20420, AT3G24340, AT3G47460, AT4G11130, AT5G02520, AT5G07660, AT5G13960, AT5G15920, AT5G43810, AT5G48600, AT5G62410, AT5G63960, AT1G75150, AT1G76310, AT1G78430, AT2G01210, AT2G01630, AT2G29890, AT3G18524, AT3G20150, AT4G21820, AT4G37750, AT5G18620, AT5G43990, AT5G66750, AT2G32940, AT1G02970, AT1G03780, AT1G04020, AT1G05440, AT1G09450, AT1…
GO:0045132	meiotic chromosome segregation	119	37	5.59	4.6e-16	AT3G23890, AT5G52290, AT5G63920, AT1G10520, AT1G29630, AT1G67370, AT2G32940, AT2G34710, AT2G35160, AT3G01410, AT3G10180, AT3G13170, AT3G20475, AT3G27730, AT3G48210, AT3G49830, AT4G14180, AT4G14970, AT4G17380, AT4G18470, AT4G22970, AT4G25120, AT4G29170, AT4G31400, AT4G35520, AT5G01310, AT5G18810, AT5G23780, AT5G40820, AT5G49110, AT5G57450, AT5G59740, AT5G60040, AT5G61460, AT5G63960, AT5G65460, AT1…
GO:0042138	meiotic DNA double-strand break formation	92	28	4.32	8.3e-16	AT1G01690, AT1G10520, AT1G67370, AT2G32940, AT2G34710, AT3G01410, AT3G13170, AT3G20475, AT3G27730, AT3G48210, AT3G49830, AT4G14180, AT4G14970, AT4G17380, AT4G18470, AT4G22970, AT4G25120, AT4G29170, AT4G35520, AT5G01310, AT5G18810, AT5G23780, AT5G40820, AT5G49110, AT5G57450, AT5G57880, AT5G60040, AT5G63960
GO:0042127	regulation of cell proliferation	118	25	5.54	4.4e-15	AT2G33880, AT2G41460, AT4G22970, AT4G32880, AT4G32980, AT5G13060, AT1G02730, AT1G03780, AT1G04110, AT1G14180, AT1G44110, AT1G44900, AT1G50240, AT2G25880, AT2G29890, AT3G50070, AT3G51720, AT4G02800, AT4G05190, AT4G14770, AT4G22860, AT4G23800, AT4G34160, AT4G37750, AT5G13840
GO:0006302	double-strand break repair	110	57	5.16	7.6e-14	AT3G13170, AT3G52115, AT1G02730, AT1G02970, AT1G04020, AT1G10930, AT1G17920, AT1G35530, AT1G57820, AT1G65470, AT1G67630, AT1G78770, AT2G21800, AT2G24490, AT2G27040, AT2G40550, AT2G45280, AT3G09660, AT3G15550, AT3G18524, AT3G19210, AT3G24320, AT3G48210, AT4G00020, AT4G18470, AT4G29170, AT4G31400, AT5G01630, AT5G07660, AT5G08020, AT5G16690, AT5G20850, AT5G24280, AT5G38110, AT5G43080, AT5G57450, AT5…
GO:0007067	mitotic nuclear division	69	26	3.24	2e-13	AT4G31400, AT1G02690, AT1G09450, AT1G61000, AT1G78770, AT2G16780, AT2G36200, AT3G24495, AT3G27730, AT3G54630, AT3G57060, AT3G59550, AT4G15890, AT4G17380, AT4G22970, AT4G37490, AT5G48600, AT5G51600, AT5G63920, AT5G63960, AT5G37630, AT3G57860, AT2G33560, AT3G19590, AT3G25980, AT3G48150
GO:0043247	telomere maintenance in response to DNA damage	52	19	2.44	8.7e-13	AT1G67370, AT2G32940, AT3G01410, AT3G13170, AT3G19210, AT3G20475, AT3G48210, AT3G66652, AT4G14970, AT4G17380, AT4G18470, AT4G22970, AT4G25120, AT4G35520, AT5G01310, AT5G07810, AT5G40820, AT5G60040, AT5G63960
GO:0032204	regulation of telomere maintenance	54	19	2.54	1.9e-12	AT1G67370, AT2G32940, AT3G01410, AT3G13170, AT3G19210, AT3G20475, AT3G48210, AT3G66652, AT4G14970, AT4G17380, AT4G18470, AT4G22970, AT4G25120, AT4G35520, AT5G01310, AT5G07810, AT5G40820, AT5G60040, AT5G63960
GO:0051026	chiasma assembly	15	11	0.7	2.7e-12	AT1G01690, AT1G13330, AT1G53490, AT1G67370, AT3G13170, AT3G20475, AT3G22880, AT3G27730, AT4G14180, AT4G17380, AT5G57880
GO:0007140	male meiosis	21	11	0.99	5.3e-10	AT1G77320, AT2G45280, AT3G09660, AT3G13170, AT3G19210, AT3G48210, AT4G18470, AT5G48720, AT5G57880, AT1G06660, AT4G21270
GO:0007126	meiotic nuclear division	219	78	10.28	1.1e-09	AT3G18524, AT3G20475, AT3G24320, AT3G24495, AT4G02070, AT4G17380, AT4G25540, AT3G23890, AT5G52290, AT5G63920, AT1G01370, AT1G35530, AT1G53490, AT1G67370, AT2G45280, AT2G46980, AT3G01410, AT3G02980, AT3G19210, AT3G22880, AT3G48210, AT3G66652, AT4G00020, AT4G22970, AT4G25120, AT4G29170, AT5G01310, AT5G01630, AT5G07810, AT5G18620, AT5G20850, AT5G33300, AT5G40820, AT5G57450, AT5G60040, AT5G61460, AT5…
GO:0000079	regulation of cyclin-dependent protein serine/threonine kinase activity	60	20	2.82	1.1e-09	AT1G15570, AT1G20590, AT1G20610, AT1G44110, AT1G76310, AT1G80370, AT2G17620, AT2G26760, AT3G11520, AT4G35620, AT4G37490, AT5G06150, AT5G11300, AT5G43080, AT1G49620, AT1G73690, AT1G76540, AT2G27970, AT3G50070, AT4G03270
GO:0016458	gene silencing	394	120	18.5	1.4e-09	AT1G03780, AT1G05440, AT1G05950, AT1G15660, AT1G34355, AT1G50240, AT1G53140, AT1G57820, AT1G59540, AT1G69770, AT1G72250, AT1G76310, AT1G76540, AT1G77720, AT2G16440, AT2G22610, AT2G25880, AT2G27040, AT2G28620, AT2G29890, AT2G31270, AT2G32590, AT2G32940, AT2G36200, AT2G44190, AT2G45490, AT3G10310, AT3G11520, AT3G15550, AT3G20150, AT3G23890, AT3G24320, AT4G02060, AT4G02150, AT4G05190, AT4G11130, AT4…
GO:0009855	determination of bilateral symmetry	122	24	5.73	2.1e-09	AT1G05470, AT1G11420, AT1G30490, AT1G52150, AT1G54200, AT1G73590, AT1G77110, AT1G78430, AT2G27040, AT2G34710, AT2G45450, AT3G02210, AT3G07540, AT4G11130, AT4G32880, AT4G37750, AT5G10510, AT5G13960, AT5G43810, AT5G57130, AT5G60690, AT5G61480, AT5G62710, AT5G63950
GO:0007000	nucleolus organization	24	11	1.13	3.3e-09	AT1G50240, AT1G52260, AT1G53140, AT1G57820, AT2G16440, AT2G44190, AT3G17360, AT3G20260, AT3G63130, AT5G16850, AT5G51600
GO:0000710	meiotic mismatch repair	8	7	0.38	3.8e-09	AT3G18524, AT3G20475, AT3G24320, AT3G24495, AT4G02070, AT4G17380, AT4G25540
GO:0009555	pollen development	322	38	15.12	7.3e-09	AT1G01690, AT1G02970, AT1G04020, AT1G15330, AT1G18370, AT1G34355, AT1G57820, AT1G65470, AT1G78770, AT2G21800, AT2G24490, AT2G27040, AT2G40550, AT2G42380, AT2G45280, AT3G03110, AT3G09660, AT3G24320, AT3G43210, AT3G59550, AT4G14790, AT4G18470, AT4G29170, AT5G08020, AT5G20850, AT5G48720, AT5G57880, AT5G61460, AT1G06660, AT1G69120, AT2G22540, AT3G14570, AT3G59100, AT4G20900, AT5G11110, AT1G54560, AT3…
GO:0016246	RNA interference	179	31	8.4	1.2e-08	AT1G15310, AT1G26540, AT1G34355, AT1G77720, AT2G27040, AT3G20420, AT3G24340, AT3G47460, AT4G11130, AT5G02520, AT5G07660, AT5G13960, AT5G15920, AT5G43810, AT5G48600, AT5G62410, AT5G63960, AT1G75150, AT1G76310, AT1G78430, AT2G01210, AT2G01630, AT2G29890, AT3G18524, AT3G20150, AT4G21820, AT4G37750, AT5G18620, AT5G43990, AT5G66750, AT2G32940
GO:0006268	DNA unwinding involved in DNA replication	9	7	0.42	1.6e-08	AT1G44900, AT2G07690, AT2G16440, AT4G02060, AT5G44635, AT5G46280, AT5G63920
GO:0009944	polarity specification of adaxial/abaxial axis	79	18	3.71	2e-08	AT1G05470, AT1G11420, AT1G30490, AT1G52150, AT1G54200, AT1G73590, AT2G34710, AT2G41370, AT2G45450, AT3G02210, AT3G07540, AT4G32880, AT4G37750, AT5G10510, AT5G43810, AT5G57130, AT5G60690, AT5G61480
GO:0048449	floral organ formation	173	71	8.12	2e-08	AT1G24260, AT1G69120, AT2G17950, AT2G33880, AT3G02125, AT3G15170, AT3G59190, AT1G09450, AT1G13030, AT1G59540, AT1G77720, AT2G22610, AT2G27040, AT2G38160, AT2G38810, AT3G02210, AT3G18524, AT3G42660, AT4G14330, AT4G18470, AT4G21270, AT5G02370, AT5G11780, AT5G43990, AT5G48600, AT5G55820, AT5G56740, AT5G62410, AT5G63960, AT5G67100, AT1G01370, AT1G04760, AT1G05440, AT1G14180, AT1G17920, AT1G21810, AT1…
GO:0010440	stomatal lineage progression	58	15	2.72	4.8e-08	AT1G15570, AT1G16330, AT1G49620, AT1G73690, AT1G76310, AT1G76540, AT2G17620, AT2G26760, AT2G27970, AT3G11520, AT3G29380, AT3G50070, AT4G03270, AT4G35620, AT4G37490
GO:0009887	organ morphogenesis	539	121	25.31	1e-07	AT1G58340, AT1G05470, AT1G12980, AT1G52150, AT1G73590, AT1G78430, AT2G28550, AT3G07540, AT4G22970, AT4G32880, AT4G37750, AT5G10510, AT5G33300, AT5G43810, AT5G57130, AT5G57390, AT5G60690, AT5G61480, AT5G62710, AT5G63950, AT5G65510, AT1G02730, AT1G04020, AT1G76110, AT1G78770, AT2G19520, AT2G22540, AT2G27040, AT2G29890, AT2G34710, AT2G44190, AT3G20680, AT3G50700, AT4G18390, AT4G23600, AT4G32980, AT5…
GO:0032504	multicellular organism reproduction	413	43	19.39	1.8e-07	AT1G06590, AT1G78770, AT3G48150, AT3G52115, AT3G57860, AT4G37750, AT5G13840, AT2G16570, AT2G16780, AT2G45280, AT3G03110, AT3G48210, AT3G49240, AT4G27010, AT4G27660, AT4G29170, AT5G60040, AT5G24330, AT1G14920, AT1G17460, AT2G33880, AT2G34710, AT3G03450, AT3G20490, AT3G27660, AT3G49670, AT3G57040, AT4G22970, AT5G57390, AT2G17820, AT4G32880, AT1G67370, AT2G32940, AT3G01410, AT3G13170, AT3G20475, AT4…
GO:0010075	regulation of meristem growth	171	25	8.03	2e-07	AT1G11420, AT1G30490, AT1G47670, AT1G52150, AT1G54200, AT1G74160, AT2G21050, AT2G25880, AT2G29550, AT2G33880, AT2G34710, AT2G45450, AT3G49670, AT3G52770, AT4G14770, AT4G31840, AT4G34160, AT5G10510, AT5G56040, AT5G57130, AT5G58300, AT5G60690, AT5G61480, AT4G28190, AT1G44900
GO:0009957	epidermal cell fate specification	16	8	0.75	2.1e-07	AT3G20260, AT3G23890, AT3G44050, AT3G57060, AT4G39630, AT5G02820, AT5G37010, AT5G55820
GO:0043570	maintenance of DNA repeat elements	5	5	0.23	2.3e-07	AT3G18524, AT3G24320, AT3G24495, AT4G02070, AT4G25540
GO:0010051	xylem and phloem pattern formation	97	20	4.55	2.4e-07	AT1G05470, AT1G30490, AT1G52150, AT1G73590, AT1G78430, AT2G34710, AT3G02210, AT3G07540, AT3G51060, AT4G37750, AT5G43810, AT5G57130, AT5G60690, AT5G61480, AT5G62710, AT5G63950, AT3G52770, AT4G18750, AT2G21050, AT3G09070
GO:0010212	response to ionizing radiation	93	39	4.37	5.5e-07	AT5G07660, AT5G48720, AT5G61460, AT1G67370, AT2G21800, AT2G45280, AT3G13170, AT3G19210, AT3G22880, AT3G52115, AT4G00020, AT4G29170, AT5G20850, AT5G57450, AT1G13330, AT1G25580, AT1G47870, AT2G32940, AT3G01410, AT3G20475, AT3G48210, AT3G66652, AT4G02390, AT4G14970, AT4G17380, AT4G18470, AT4G19130, AT4G21070, AT4G22970, AT4G25120, AT4G35520, AT4G37490, AT5G01310, AT5G06150, AT5G07810, AT5G24280, AT5…
GO:0006281	DNA repair	307	85	14.41	7.8e-07	AT3G13170, AT3G52115, AT3G18524, AT3G20475, AT3G24320, AT3G24495, AT4G02070, AT4G17380, AT4G25540, AT1G02730, AT1G02970, AT1G04020, AT1G10930, AT1G17920, AT1G35530, AT1G57820, AT1G65470, AT1G67630, AT1G78770, AT2G21800, AT2G24490, AT2G27040, AT2G40550, AT2G45280, AT3G09660, AT3G15550, AT3G19210, AT3G48210, AT4G00020, AT4G18470, AT4G29170, AT4G31400, AT5G01630, AT5G07660, AT5G08020, AT5G16690, AT5…
GO:0000278	mitotic cell cycle	433	153	20.33	1.3e-06	AT4G31400, AT4G34160, AT1G76540, AT3G18730, AT1G02970, AT1G04020, AT1G15570, AT1G49620, AT1G50240, AT1G57820, AT1G59540, AT1G65470, AT1G73690, AT1G78770, AT2G21800, AT2G22610, AT2G24490, AT2G27040, AT2G27970, AT2G29890, AT2G40550, AT2G45280, AT2G45490, AT3G05330, AT3G24320, AT3G44050, AT3G50070, AT4G03270, AT4G05190, AT4G18470, AT4G22970, AT4G29170, AT4G32830, AT5G01310, AT5G08020, AT5G20850, AT5…
GO:0006312	mitotic recombination	57	13	2.68	1.8e-06	AT3G13170, AT3G20475, AT3G23890, AT3G27730, AT3G48210, AT4G14180, AT4G17380, AT4G22970, AT4G29170, AT5G23780, AT5G57450, AT5G60040, AT5G63960
GO:0010582	floral meristem determinacy	15	7	0.7	2.3e-06	AT1G26310, AT1G69120, AT2G22540, AT2G41370, AT4G28190, AT5G18560, AT5G61850
GO:0048439	flower morphogenesis	68	14	3.19	2.7e-06	AT1G05470, AT1G52150, AT1G73590, AT1G75520, AT1G78430, AT2G41370, AT3G07540, AT4G37750, AT5G43810, AT5G57130, AT5G60690, AT5G61480, AT5G62710, AT5G63950
GO:0048519	negative regulation of biological process	1226	179	57.56	3.5e-06	AT1G03780, AT1G05440, AT1G05950, AT1G15660, AT1G34355, AT1G50240, AT1G53140, AT1G57820, AT1G59540, AT1G69770, AT1G72250, AT1G76310, AT1G76540, AT1G77720, AT2G16440, AT2G22610, AT2G25880, AT2G27040, AT2G28620, AT2G29890, AT2G31270, AT2G32590, AT2G32940, AT2G36200, AT2G44190, AT2G45490, AT3G10310, AT3G11520, AT3G15550, AT3G20150, AT3G23890, AT3G24320, AT4G02060, AT4G02150, AT4G05190, AT4G11130, AT4…
GO:0045910	negative regulation of DNA recombination	7	5	0.33	4.4e-06	AT1G35530, AT3G18524, AT3G24320, AT3G24495, AT4G02070
GO:0009956	radial pattern formation	17	7	0.8	6.3e-06	AT4G37650, AT5G60690, AT5G10510, AT5G57390, AT5G65510, AT4G31400, AT1G16510
GO:0010564	regulation of cell cycle process	149	78	7	7.1e-06	AT3G57860, AT2G33560, AT3G19590, AT3G25980, AT1G01370, AT1G02970, AT1G03780, AT1G05440, AT1G09450, AT1G10780, AT1G15570, AT1G15660, AT1G20930, AT1G34355, AT1G44110, AT1G50240, AT1G53140, AT1G59540, AT1G67630, AT1G76540, AT1G78770, AT1G80370, AT2G07690, AT2G24490, AT2G28620, AT2G31270, AT2G32590, AT3G11520, AT3G14190, AT3G17360, AT3G24495, AT3G42660, AT3G56870, AT3G58650, AT3G59550, AT3G60840, AT4…
GO:0010089	xylem development	84	15	3.94	7.6e-06	AT1G09460, AT1G52150, AT1G73590, AT1G73640, AT2G03090, AT2G45420, AT3G20150, AT4G00220, AT4G32880, AT4G37750, AT4G39720, AT5G10510, AT5G19530, AT5G33300, AT5G61480
GO:0006200	ATP catabolic process	56	12	2.63	8.9e-06	AT3G10690, AT3G18524, AT3G20475, AT3G23890, AT3G24320, AT3G24495, AT3G28380, AT4G02070, AT4G17380, AT4G25540, AT4G35520, AT5G04130
GO:0009934	regulation of meristem structural organization	18	7	0.85	1e-05	AT1G04020, AT1G20930, AT1G65470, AT1G76540, AT2G27250, AT3G18730, AT3G49670
GO:0007093	mitotic cell cycle checkpoint	8	5	0.38	1.1e-05	AT2G33560, AT3G19590, AT3G25980, AT5G38110, AT3G23890
GO:0001708	cell fate specification	57	18	2.68	1.4e-05	AT1G14760, AT1G14900, AT1G24260, AT2G27250, AT2G27970, AT2G46410, AT3G56100, AT5G45700, AT5G55520, AT5G62230, AT3G20260, AT3G23890, AT3G44050, AT3G57060, AT4G39630, AT5G02820, AT5G37010, AT5G55820
GO:0010267	production of ta-siRNAs involved in RNA interference	111	17	5.21	1.6e-05	AT1G15310, AT1G26540, AT1G34355, AT1G77720, AT2G27040, AT3G20420, AT3G24340, AT3G47460, AT4G11130, AT5G02520, AT5G07660, AT5G13960, AT5G15920, AT5G43810, AT5G48600, AT5G62410, AT5G63960
GO:0009965	leaf morphogenesis	198	27	9.3	2.3e-05	AT1G02730, AT1G04020, AT1G52150, AT1G73590, AT1G76110, AT1G78770, AT2G19520, AT2G22540, AT2G27040, AT2G29890, AT2G34710, AT2G44190, AT3G20680, AT3G50700, AT4G18390, AT4G23600, AT4G32980, AT4G37750, AT5G08370, AT5G54630, AT5G60690, AT5G62230, AT5G67100, AT2G45450, AT3G50660, AT3G52770, AT5G67420
GO:2001252	positive regulation of chromosome organization	11	5	0.52	2.3e-05	AT4G22970, AT5G66750, AT1G57820, AT1G66050, AT5G39550
GO:0016568	chromatin modification	451	156	21.17	2.6e-05	AT1G09450, AT1G13030, AT1G59540, AT1G77720, AT2G22610, AT2G27040, AT2G38160, AT2G38810, AT3G02210, AT3G18524, AT3G42660, AT4G14330, AT4G18470, AT4G21270, AT5G02370, AT5G11780, AT5G23480, AT5G43990, AT5G48600, AT5G55820, AT5G56740, AT5G62410, AT5G63960, AT3G54560, AT5G61070, AT1G01370, AT1G05440, AT1G26540, AT1G50240, AT1G53140, AT1G68120, AT1G69770, AT1G72250, AT1G75150, AT1G76310, AT1G78430, AT1…
GO:0010014	meristem initiation	171	25	8.03	4.8e-05	AT1G05470, AT1G11420, AT1G30490, AT1G52150, AT1G54200, AT1G73590, AT1G77110, AT2G27040, AT2G34710, AT2G45450, AT3G02210, AT3G07540, AT3G15170, AT4G11130, AT4G32880, AT4G37750, AT5G10510, AT5G13960, AT5G19530, AT5G43810, AT5G57130, AT5G60690, AT5G61480, AT4G22970, AT5G27030
GO:0051276	chromosome organization	756	242	35.49	5.3e-05	AT1G10930, AT2G31270, AT2G41460, AT3G46320, AT3G47460, AT3G54710, AT4G22970, AT5G07660, AT5G16850, AT5G48600, AT5G62410, AT4G31400, AT4G09680, AT3G23890, AT1G13030, AT1G76110, AT2G38810, AT5G11470, AT5G38110, AT5G49160, AT1G01370, AT1G06760, AT1G07790, AT1G07820, AT1G08880, AT1G09200, AT1G13370, AT1G14900, AT1G51060, AT1G54690, AT1G65470, AT2G28740, AT2G30620, AT2G37470, AT3G09480, AT3G20670, AT3…
GO:1903046	meiotic cell cycle process	190	66	8.92	5.6e-05	AT5G57880, AT3G13170, AT3G52115, AT3G18524, AT3G20475, AT3G24320, AT3G24495, AT4G02070, AT4G17380, AT4G25540, AT3G23890, AT5G52290, AT5G63920, AT3G25100, AT3G43210, AT1G02690, AT1G10710, AT1G67370, AT1G78770, AT2G16780, AT2G32940, AT2G36200, AT2G45280, AT3G01410, AT3G12060, AT3G19210, AT3G27730, AT3G48210, AT3G54630, AT4G14180, AT4G14970, AT4G18470, AT4G22970, AT4G29170, AT4G35520, AT4G37490, AT5…
GO:0006265	DNA topological change	16	6	0.75	5.6e-05	AT3G10690, AT3G13170, AT3G23890, AT5G02820, AT5G04130, AT5G63920
GO:0006355	regulation of transcription, DNA-templated	2376	224	111.55	6.1e-05	AT1G03780, AT1G05440, AT1G05950, AT1G15660, AT1G34355, AT1G50240, AT1G53140, AT1G57820, AT1G59540, AT1G69770, AT1G72250, AT1G76310, AT1G76540, AT1G77720, AT2G16440, AT2G22610, AT2G25880, AT2G27040, AT2G28620, AT2G29890, AT2G31270, AT2G32590, AT2G32940, AT2G36200, AT2G44190, AT2G45490, AT3G10310, AT3G11520, AT3G15550, AT3G20150, AT3G23890, AT3G24320, AT4G02060, AT4G02150, AT4G05190, AT4G11130, AT4…
GO:0010583	response to cyclopentenone	148	19	6.95	6.7e-05	AT1G02730, AT1G08560, AT1G18370, AT1G44110, AT1G73590, AT1G76540, AT2G33310, AT2G38240, AT3G02120, AT3G06770, AT3G11520, AT3G15720, AT3G23890, AT3G62100, AT4G05190, AT4G15830, AT4G23800, AT4G32280, AT4G34160
GO:0032774	RNA biosynthetic process	2623	234	123.15	7.4e-05	AT1G73690, AT5G50940, AT1G67320, AT5G41880, AT5G67100, AT1G03780, AT1G05440, AT1G05950, AT1G15660, AT1G34355, AT1G50240, AT1G53140, AT1G57820, AT1G59540, AT1G69770, AT1G72250, AT1G76310, AT1G76540, AT1G77720, AT2G16440, AT2G22610, AT2G25880, AT2G27040, AT2G28620, AT2G29890, AT2G31270, AT2G32590, AT2G32940, AT2G36200, AT2G44190, AT2G45490, AT3G10310, AT3G11520, AT3G15550, AT3G20150, AT3G23890, AT3…
GO:0045010	actin nucleation	103	15	4.84	9.2e-05	AT1G03780, AT1G09000, AT1G30490, AT1G52150, AT1G78770, AT2G29890, AT2G34710, AT2G38120, AT2G45420, AT3G20260, AT4G05190, AT4G32880, AT5G51600, AT5G60690, AT5G67100
GO:0000075	cell cycle checkpoint	11	8	0.52	0.0001	AT1G02970, AT5G67100, AT1G25580, AT2G33560, AT3G19590, AT3G25980, AT5G38110, AT3G23890
GO:0032875	regulation of DNA endoreduplication	24	7	1.13	0.00012	AT1G06590, AT1G78770, AT3G48150, AT3G57860, AT5G11510, AT5G13840, AT3G48160
GO:0035196	production of miRNAs involved in gene silencing by miRNA	130	17	6.1	0.00013	AT1G15310, AT1G26540, AT1G34355, AT1G77720, AT2G27040, AT3G20420, AT3G24340, AT3G47460, AT4G11130, AT5G02520, AT5G07660, AT5G13960, AT5G15920, AT5G43810, AT5G48600, AT5G62410, AT5G63960
GO:0031507	heterochromatin assembly	12	5	0.56	0.00014	AT1G17920, AT1G65470, AT3G15550, AT3G18524, AT1G57820
GO:0048229	gametophyte development	533	56	25.02	0.00014	AT1G01690, AT1G15330, AT3G03110, AT4G00020, AT4G29170, AT4G31400, AT5G55820, AT5G57880, AT5G62230, AT5G67600, AT1G02970, AT1G04020, AT1G18370, AT1G34355, AT1G57820, AT1G65470, AT1G78770, AT2G21800, AT2G24490, AT2G27040, AT2G40550, AT2G42380, AT2G45280, AT3G09660, AT3G24320, AT3G43210, AT3G59550, AT4G14790, AT4G18470, AT5G08020, AT5G20850, AT5G48720, AT5G61460, AT1G06660, AT1G69120, AT2G22540, AT3…
GO:0006310	DNA recombination	257	84	12.07	0.00014	AT3G23890, AT5G52290, AT5G63920, AT1G02730, AT1G02970, AT1G04020, AT1G10930, AT1G17920, AT1G35530, AT1G57820, AT1G65470, AT1G67630, AT1G78770, AT2G21800, AT2G24490, AT2G27040, AT2G40550, AT2G45280, AT3G09660, AT3G13170, AT3G15550, AT3G18524, AT3G19210, AT3G24320, AT3G48210, AT4G00020, AT4G18470, AT4G29170, AT4G31400, AT5G01630, AT5G07660, AT5G08020, AT5G16690, AT5G20850, AT5G24280, AT5G38110, AT5…
GO:0043687	post-translational protein modification	97	14	4.55	0.00017	AT1G78770, AT2G21800, AT2G41460, AT2G45280, AT3G13170, AT3G19210, AT3G24320, AT4G11130, AT4G18470, AT4G29170, AT5G48720, AT5G57450, AT5G61460, AT5G66130
GO:0045736	negative regulation of cyclin-dependent protein serine/threonine kinase activity	27	7	1.27	0.00019	AT1G15570, AT1G49620, AT1G73690, AT1G76540, AT2G27970, AT3G50070, AT4G03270
GO:0061640	cytoskeleton-dependent cytokinesis	371	110	17.42	0.00031	AT1G01370, AT1G02690, AT1G02730, AT1G02970, AT1G03780, AT1G05440, AT1G08560, AT1G09470, AT1G14180, AT1G15570, AT1G15660, AT1G18370, AT1G20930, AT1G23790, AT1G44110, AT1G44900, AT1G50240, AT1G50490, AT1G53140, AT1G57820, AT1G59540, AT1G63100, AT1G72250, AT1G72670, AT1G76540, AT1G77720, AT1G78430, AT1G78770, AT2G07690, AT2G16270, AT2G16440, AT2G16780, AT2G22610, AT2G24490, AT2G25060, AT2G27040, AT2…
GO:0006323	DNA packaging	81	41	3.8	0.00036	AT1G01370, AT1G06760, AT1G07790, AT1G07820, AT1G08880, AT1G09200, AT1G13370, AT1G14900, AT1G51060, AT1G54690, AT1G65470, AT2G28740, AT2G30620, AT2G37470, AT3G09480, AT3G20670, AT3G27360, AT3G45930, AT3G45980, AT3G46030, AT3G46320, AT3G53650, AT3G53730, AT4G27230, AT5G10390, AT5G10400, AT5G22880, AT5G27670, AT5G54640, AT5G59690, AT5G59870, AT5G59910, AT5G59970, AT5G65360, AT5G37630, AT3G57060, AT4…
GO:0044036	cell wall macromolecule metabolic process	326	17	15.31	0.00046	AT3G12500, AT1G09460, AT1G73590, AT1G73640, AT2G03090, AT2G45420, AT3G20150, AT4G32880, AT4G37750, AT4G39720, AT5G10510, AT5G33300, AT4G05200, AT5G01310, AT5G16600, AT5G18620, AT5G50330
GO:0051510	regulation of unidimensional cell growth	97	13	4.55	0.0006	AT1G06590, AT1G15570, AT1G30570, AT1G49910, AT1G50490, AT1G78770, AT1G80370, AT3G19590, AT3G25980, AT3G48150, AT3G57860, AT5G11300, AT5G13840
GO:0051302	regulation of cell division	70	17	3.29	0.0007	AT3G57860, AT2G33560, AT3G19590, AT3G25980, AT3G48150, AT1G25580, AT1G35530, AT3G18524, AT1G06590, AT1G08260, AT1G47870, AT1G78770, AT2G40550, AT3G10400, AT5G11300, AT5G13840, AT3G15170
GO:0032502	developmental process	4118	371	193.34	0.00084	AT3G29380, AT1G20090, AT1G47870, AT1G14760, AT1G14900, AT1G24260, AT2G27250, AT2G27970, AT2G46410, AT3G56100, AT5G45700, AT5G55520, AT5G62230, AT4G24972, AT2G38120, AT5G67100, AT1G15330, AT1G58340, AT2G03090, AT1G03120, AT1G25580, AT1G66620, AT1G69490, AT3G01600, AT3G27060, AT5G64060, AT1G13800, AT1G44900, AT1G73590, AT3G14900, AT3G15170, AT4G20140, AT4G21530, AT4G31400, AT1G12980, AT1G24590, AT1…
GO:0010093	specification of floral organ identity	34	7	1.6	0.00087	AT1G24260, AT1G69120, AT2G17950, AT2G33880, AT3G02125, AT3G15170, AT3G59190
GO:0010090	trichome morphogenesis	152	19	7.14	0.0009	AT1G09000, AT1G30490, AT1G47870, AT1G52150, AT1G78770, AT2G19520, AT2G34710, AT2G38120, AT2G40550, AT2G45420, AT4G22970, AT4G32880, AT5G11300, AT5G60690, AT5G67100, AT1G17920, AT1G73360, AT2G42260, AT5G38110
GO:0010103	stomatal complex morphogenesis	149	17	7	0.0009	AT2G02820, AT1G04110, AT1G44110, AT1G62950, AT2G25880, AT3G25670, AT3G28040, AT3G48200, AT4G05190, AT4G14770, AT4G28560, AT4G32980, AT4G34160, AT5G04140, AT5G56040, AT5G62230, AT3G54180
GO:0010072	primary shoot apical meristem specification	44	8	2.07	0.0009	AT1G30490, AT2G34710, AT3G15170, AT4G22970, AT4G32880, AT5G27030, AT5G43810, AT5G60690
GO:0033044	regulation of chromosome organization	136	33	6.39	0.00107	AT1G67370, AT2G32940, AT3G01410, AT3G13170, AT3G19210, AT3G20475, AT3G48210, AT3G66652, AT4G14970, AT4G17380, AT4G18470, AT4G22970, AT4G25120, AT4G35520, AT5G01310, AT5G07810, AT5G40820, AT5G60040, AT5G63960, AT1G10520, AT2G34710, AT3G49830, AT4G32880, AT5G18620, AT5G18810, AT5G33300, AT5G49110, AT5G61460, AT5G66130, AT5G66750, AT1G57820, AT1G66050, AT5G39550
GO:0045787	positive regulation of cell cycle	19	5	0.89	0.00151	AT1G17920, AT1G65470, AT3G15550, AT3G18524, AT3G50410
GO:0010073	meristem maintenance	285	44	13.38	0.00186	AT4G28190, AT1G30490, AT1G52150, AT1G73590, AT1G77110, AT2G27040, AT2G34710, AT3G07540, AT3G52770, AT4G11130, AT4G32980, AT4G37750, AT5G13960, AT5G43810, AT5G60690, AT5G61480, AT2G27250, AT4G27010, AT1G11420, AT1G47670, AT1G54200, AT1G74160, AT2G21050, AT2G25880, AT2G29550, AT2G33880, AT2G45450, AT3G49670, AT4G14770, AT4G31840, AT4G34160, AT5G10510, AT5G56040, AT5G57130, AT5G58300, AT1G69120, AT2…
GO:0010948	negative regulation of cell cycle process	17	8	0.8	0.00218	AT2G33560, AT3G19590, AT3G25980, AT5G38110, AT3G48160, AT3G23890, AT1G35530, AT3G18524
GO:0007349	cellularization	7	5	0.33	0.00219	AT1G18370, AT1G50240, AT3G43210, AT2G44190, AT5G18700
GO:0051784	negative regulation of nuclear division	7	5	0.33	0.00219	AT2G33560, AT3G19590, AT3G25980, AT1G35530, AT3G18524
GO:0051307	meiotic chromosome separation	8	5	0.38	0.00219	AT3G23890, AT5G52290, AT5G63920, AT1G01370, AT4G22970
GO:0000279	M phase	8	5	0.38	0.00219	AT1G20930, AT1G10710, AT2G38720, AT3G60840, AT5G51600
GO:0048443	stamen development	177	19	8.31	0.00265	AT5G24330, AT3G49670, AT1G15330, AT1G16070, AT1G26310, AT1G62950, AT1G69120, AT1G73590, AT3G25670, AT3G28040, AT4G21590, AT4G28560, AT5G56040, AT5G62230, AT3G02000, AT2G17950, AT4G24972, AT4G31400, AT5G03870
GO:0009165	nucleotide biosynthetic process	364	27	17.09	0.00292	AT1G09830, AT1G63660, AT4G25630, AT1G79470, AT4G17360, AT1G07370, AT1G44900, AT1G73590, AT1G78770, AT2G16440, AT2G21790, AT3G27060, AT4G25240, AT5G05180, AT5G19920, AT5G46740, AT5G48720, AT1G13030, AT1G71850, AT3G10530, AT3G10690, AT3G13160, AT3G49080, AT3G49240, AT3G53940, AT5G18820, AT1G48605
GO:0044710	single-organism metabolic process	6806	399	319.54	0.00308	AT2G27040, AT3G15570, AT3G48200, AT4G17360, AT5G08370, AT1G19440, AT4G34510, AT4G23600, AT4G32980, AT3G61300, AT5G12970, AT1G64060, AT1G76110, AT2G05940, AT2G22540, AT3G50700, AT3G60190, AT5G06870, AT1G02730, AT1G20090, AT2G38120, AT3G49670, AT5G19530, AT3G13170, AT3G52115, AT3G18524, AT3G20475, AT3G24320, AT3G24495, AT4G02070, AT4G17380, AT4G25540, AT3G23890, AT5G52290, AT5G63920, AT4G09680, AT5…
GO:0034968	histone lysine methylation	247	120	11.6	0.00385	AT1G01370, AT1G03780, AT1G05440, AT1G05950, AT1G09450, AT1G26540, AT1G34355, AT1G44110, AT1G44900, AT1G50240, AT1G53140, AT1G59540, AT1G67630, AT1G69770, AT1G72250, AT1G78770, AT2G07170, AT2G07690, AT2G16440, AT2G22610, AT2G24490, AT2G27040, AT2G31270, AT2G32590, AT2G35160, AT2G36200, AT2G38810, AT3G09730, AT3G11520, AT3G13160, AT3G14190, AT3G20260, AT3G23890, AT3G24340, AT3G24495, AT3G42660, AT3…
GO:0007059	chromosome segregation	166	47	7.79	0.00388	AT3G01410, AT3G10690, AT3G13170, AT3G20475, AT3G23890, AT3G48210, AT4G17380, AT4G35520, AT5G04130, AT5G07660, AT5G15920, AT5G18810, AT5G48600, AT5G57880, AT5G61460, AT5G63920, AT4G31400, AT5G52290, AT1G04730, AT1G10520, AT1G29630, AT1G67370, AT2G32940, AT2G34710, AT2G35160, AT2G40550, AT3G10180, AT3G27730, AT3G49830, AT4G14180, AT4G14970, AT4G18470, AT4G22970, AT4G25120, AT4G29170, AT4G32880, AT5…
GO:0048646	anatomical structure formation involved in morphogenesis	342	91	16.06	0.00402	AT3G29380, AT1G58340, AT2G03090, AT2G38120, AT1G18370, AT1G50240, AT3G43210, AT1G24260, AT1G69120, AT2G17950, AT2G33880, AT3G02125, AT3G15170, AT3G59190, AT1G26780, AT4G00220, AT5G11110, AT5G61480, AT1G15570, AT2G45420, AT1G73590, AT2G44190, AT5G18700, AT3G54180, AT2G41370, AT1G54560, AT1G09450, AT1G13030, AT1G59540, AT1G77720, AT2G22610, AT2G27040, AT2G38160, AT2G38810, AT3G02210, AT3G18524, AT3…
GO:0007267	cell-cell signaling	106	12	4.98	0.00621	AT1G26540, AT1G34355, AT1G77720, AT2G27040, AT3G24340, AT4G11130, AT5G02520, AT5G07660, AT5G13960, AT5G43810, AT5G63960, AT2G27250
GO:0006974	cellular response to DNA damage stimulus	353	95	16.57	0.00798	AT1G25580, AT3G13170, AT3G52115, AT3G18524, AT3G20475, AT3G24320, AT3G24495, AT4G02070, AT4G17380, AT4G25540, AT1G02730, AT1G02970, AT1G04020, AT1G10930, AT1G17920, AT1G35530, AT1G57820, AT1G65470, AT1G67630, AT1G78770, AT2G21800, AT2G24490, AT2G27040, AT2G40550, AT2G45280, AT3G09660, AT3G15550, AT3G19210, AT3G48210, AT4G00020, AT4G18470, AT4G29170, AT4G31400, AT5G01630, AT5G07660, AT5G08020, AT5…
GO:0009616	virus induced gene silencing	102	11	4.79	0.00838	AT1G26540, AT1G34355, AT1G77720, AT2G27040, AT3G24340, AT4G11130, AT5G02520, AT5G07660, AT5G13960, AT5G43810, AT5G63960
GO:0048825	cotyledon development	77	9	3.62	0.00988	AT1G12980, AT1G24590, AT1G73590, AT2G34710, AT3G49240, AT3G54180, AT4G22970, AT4G31820, AT5G11320
GO:0048827	phyllome development	865	117	40.61	0.01084	AT5G24330, AT1G02730, AT1G04020, AT1G52150, AT1G73590, AT1G76110, AT1G78770, AT2G19520, AT2G22540, AT2G27040, AT2G29890, AT2G34710, AT2G44190, AT3G20680, AT3G50700, AT4G18390, AT4G23600, AT4G32980, AT4G37750, AT5G08370, AT5G54630, AT5G60690, AT5G62230, AT5G67100, AT1G69490, AT2G45450, AT3G50660, AT3G52770, AT5G18560, AT2G41370, AT3G49670, AT1G65470, AT3G49240, AT4G18750, AT4G22970, AT4G37650, AT1…
GO:0051607	defense response to virus	155	18	7.28	0.01123	AT1G26540, AT1G34355, AT1G77720, AT2G27040, AT3G24340, AT4G11130, AT5G02520, AT5G07660, AT5G13960, AT5G43810, AT5G63960, AT1G15310, AT1G31280, AT3G20420, AT3G47460, AT5G15920, AT5G48600, AT5G62410
GO:0045893	positive regulation of transcription, DNA-templated	467	33	21.93	0.01325	AT1G14760, AT1G69120, AT1G76110, AT1G78770, AT2G21800, AT2G22540, AT2G35160, AT2G41460, AT2G42380, AT2G45280, AT2G45490, AT3G13170, AT3G19210, AT3G20680, AT3G24320, AT3G50410, AT3G50700, AT3G51060, AT4G11130, AT4G18390, AT4G18470, AT4G22970, AT4G23600, AT4G29170, AT4G32980, AT4G33400, AT5G07260, AT5G13960, AT5G48720, AT5G54630, AT5G57450, AT5G61460, AT5G66130
GO:0000910	cytokinesis	398	114	18.69	0.01352	AT1G08560, AT1G18370, AT1G53140, AT1G54960, AT2G07170, AT3G17360, AT3G19050, AT3G43210, AT3G57060, AT3G63130, AT5G18700, AT1G01370, AT1G02690, AT1G02730, AT1G02970, AT1G03780, AT1G05440, AT1G09470, AT1G14180, AT1G15570, AT1G15660, AT1G20930, AT1G23790, AT1G44110, AT1G44900, AT1G50240, AT1G50490, AT1G57820, AT1G59540, AT1G63100, AT1G72250, AT1G72670, AT1G76540, AT1G77720, AT1G78430, AT1G78770, AT2…
GO:0009294	DNA mediated transformation	31	5	1.46	0.0139	AT2G35170, AT5G38110, AT5G49160, AT5G54640, AT5G66750
GO:0007155	cell adhesion	96	10	4.51	0.01464	AT1G09000, AT1G30490, AT1G52150, AT1G78770, AT2G34710, AT2G38120, AT2G45420, AT4G32880, AT5G60690, AT5G67100
GO:0051645	Golgi localization	44	6	2.07	0.01623	AT1G04600, AT1G08730, AT1G54560, AT2G33240, AT4G33200, AT5G48460
GO:0051646	mitochondrion localization	44	6	2.07	0.01623	AT1G04600, AT1G08730, AT1G54560, AT2G33240, AT4G33200, AT5G48460
GO:0060151	peroxisome localization	44	6	2.07	0.01623	AT1G04600, AT1G08730, AT1G54560, AT2G33240, AT4G33200, AT5G48460
GO:0048523	negative regulation of cellular process	807	138	37.89	0.01624	AT1G03780, AT1G05440, AT1G05950, AT1G15660, AT1G34355, AT1G50240, AT1G53140, AT1G57820, AT1G59540, AT1G69770, AT1G72250, AT1G76310, AT1G76540, AT1G77720, AT2G16440, AT2G22610, AT2G25880, AT2G27040, AT2G28620, AT2G29890, AT2G31270, AT2G32590, AT2G32940, AT2G36200, AT2G44190, AT2G45490, AT3G10310, AT3G11520, AT3G15550, AT3G20150, AT3G23890, AT3G24320, AT4G02060, AT4G02150, AT4G05190, AT4G11130, AT4…
GO:0030036	actin cytoskeleton organization	180	21	8.45	0.01748	AT1G04600, AT1G08730, AT1G54560, AT3G07540, AT1G20090, AT2G29890, AT4G28950, AT1G03780, AT1G09000, AT1G30490, AT1G52150, AT1G78770, AT2G34710, AT2G38120, AT2G45420, AT3G20260, AT4G05190, AT4G32880, AT5G51600, AT5G60690, AT5G67100
GO:0016567	protein ubiquitination	266	21	12.49	0.01764	AT1G49780, AT1G57820, AT1G66050, AT1G66620, AT2G34710, AT2G35160, AT2G41460, AT2G45490, AT3G20490, AT3G27660, AT3G49240, AT3G63530, AT4G08590, AT4G18470, AT4G22970, AT4G33400, AT5G13960, AT5G37490, AT5G39550, AT5G57390, AT5G60040
GO:0006333	chromatin assembly or disassembly	124	44	5.82	0.01921	AT1G13030, AT1G76110, AT2G38810, AT5G11470, AT5G38110, AT5G49160, AT1G01370, AT1G06760, AT1G07790, AT1G07820, AT1G08880, AT1G09200, AT1G13370, AT1G14900, AT1G51060, AT1G54690, AT1G65470, AT2G28740, AT2G30620, AT2G37470, AT3G09480, AT3G20670, AT3G27360, AT3G45930, AT3G45980, AT3G46030, AT3G46320, AT3G53650, AT3G53730, AT4G27230, AT5G10390, AT5G10400, AT5G22880, AT5G27670, AT5G54640, AT5G59690, AT5…
GO:0009880	embryonic pattern specification	46	6	2.16	0.01991	AT1G12980, AT1G24590, AT1G30490, AT2G34710, AT4G22970, AT4G32880
GO:0006084	acetyl-CoA metabolic process	88	9	4.13	0.02226	AT1G08560, AT1G44900, AT1G45130, AT2G31270, AT3G20260, AT4G05190, AT4G23800, AT4G31840, AT5G56040
GO:0007276	gamete generation	189	17	8.87	0.02372	AT1G06590, AT1G78770, AT3G48150, AT3G52115, AT3G57860, AT4G37750, AT5G13840, AT2G16570, AT2G16780, AT2G45280, AT3G03110, AT3G48210, AT3G49240, AT4G27010, AT4G27660, AT4G29170, AT5G60040
GO:0016570	histone modification	373	141	17.51	0.02515	AT1G09450, AT1G13030, AT1G59540, AT1G77720, AT2G22610, AT2G27040, AT2G38160, AT2G38810, AT3G02210, AT3G18524, AT3G42660, AT4G14330, AT4G18470, AT4G21270, AT5G02370, AT5G11780, AT5G23480, AT5G43990, AT5G48600, AT5G55820, AT5G56740, AT5G62410, AT5G63960, AT2G35160, AT2G41050, AT2G41460, AT2G45490, AT4G33400, AT5G13960, AT1G03780, AT1G10780, AT1G15660, AT1G18370, AT1G44110, AT1G50240, AT1G57820, AT1…
GO:0009062	fatty acid catabolic process	220	8	10.33	0.02703	AT1G06310, AT3G06690, AT1G71870, AT3G03450, AT3G13640, AT3G52770, AT5G15860, AT5G59910
GO:0071555	cell wall organization	620	29	29.11	0.02796	AT2G03090, AT3G49670, AT1G19780, AT1G28550, AT1G58210, AT1G69120, AT2G17950, AT3G57670, AT4G21590, AT4G35010, AT5G62230, AT3G45970, AT4G30270, AT3G50410, AT5G55590, AT2G22540, AT3G14570, AT3G59100, AT1G09000, AT1G20090, AT1G30490, AT1G52150, AT1G78770, AT2G34710, AT2G38120, AT2G45420, AT4G32880, AT5G19530, AT5G60690
GO:0048316	seed development	704	54	33.05	0.02959	AT1G08260, AT1G10470, AT1G49510, AT1G58210, AT2G33880, AT2G34710, AT3G03450, AT3G20440, AT3G20490, AT3G27660, AT3G49240, AT3G57870, AT4G00020, AT4G22970, AT4G32880, AT4G32980, AT5G03800, AT5G08170, AT5G18700, AT5G18820, AT5G21140, AT5G37630, AT5G57390, AT5G62990, AT2G44190, AT3G29380, AT1G05470, AT5G61480, AT1G69770, AT5G49160, AT1G30490, AT3G15170, AT5G27030, AT5G43810, AT5G60690, AT1G14920, AT1…
GO:0048507	meristem development	501	64	23.52	0.03222	AT1G69120, AT2G34710, AT3G18730, AT3G20490, AT3G27660, AT3G49240, AT4G22970, AT5G57390, AT1G04020, AT1G20930, AT1G65470, AT1G76540, AT2G27250, AT3G49670, AT1G05470, AT1G11420, AT1G30490, AT1G52150, AT1G54200, AT1G73590, AT1G77110, AT2G27040, AT2G45450, AT3G02210, AT3G07540, AT3G15170, AT4G11130, AT4G32880, AT4G37750, AT5G10510, AT5G13960, AT5G19530, AT5G43810, AT5G57130, AT5G60690, AT5G61480, AT4…
GO:0009553	embryo sac development	245	24	11.5	0.03312	AT1G01690, AT1G15330, AT3G03110, AT4G00020, AT4G29170, AT4G31400, AT5G55820, AT5G57880, AT5G62230, AT5G67600, AT1G18370, AT1G50240, AT3G43210, AT2G16570, AT2G16780, AT2G45280, AT3G48150, AT3G48210, AT3G49240, AT4G27010, AT4G27660, AT5G60040, AT3G59550, AT4G14790
GO:0009556	microsporogenesis	53	6	2.49	0.03712	AT1G06660, AT1G69120, AT2G22540, AT3G14570, AT3G59100, AT4G20900
GO:0031323	regulation of cellular metabolic process	2888	307	135.59	0.03908	AT1G15570, AT1G20590, AT1G20610, AT1G44110, AT1G76310, AT1G80370, AT2G17620, AT2G26760, AT3G11520, AT4G35620, AT4G37490, AT5G06150, AT5G11300, AT5G43080, AT1G01370, AT1G02970, AT1G03780, AT1G04020, AT1G05440, AT1G07370, AT1G09450, AT1G10780, AT1G15660, AT1G20930, AT1G34355, AT1G44900, AT1G50240, AT1G53140, AT1G57820, AT1G59540, AT1G65470, AT1G67320, AT1G67630, AT1G69770, AT1G75150, AT1G76540, AT1…
GO:0048582	positive regulation of post-embryonic development	59	8	2.77	0.03929	AT1G26310, AT4G31820, AT5G08370, AT5G11320, AT1G18100, AT4G14690, AT1G15570, AT5G11300
GO:0048440	carpel development	257	22	12.07	0.03972	AT1G24260, AT1G26310, AT1G69120, AT2G17950, AT2G33880, AT3G02125, AT3G15170, AT3G28380, AT3G59190, AT5G51860, AT3G51060, AT2G22540, AT4G21530, AT4G21590, AT4G32980, AT5G04140, AT5G10880, AT5G21150, AT5G62230, AT1G30490, AT1G52150, AT2G34710
GO:0016579	protein deubiquitination	54	6	2.54	0.04017	AT2G35160, AT2G41460, AT2G45490, AT4G18470, AT4G33400, AT5G13960
GO:0006338	chromatin remodeling	29	8	1.36	0.04249	AT2G38810, AT3G54560, AT5G61070, AT1G17920, AT1G65470, AT3G15550, AT3G18524, AT1G57820
GO:0009411	response to UV	247	18	11.6	0.04466	AT3G21560, AT3G24320, AT3G24495, AT4G02070, AT4G14690, AT1G10520, AT2G19520, AT2G42260, AT5G08020, AT5G58760, AT1G20090, AT1G26310, AT1G73590, AT2G38120, AT3G28380, AT3G49670, AT5G19530, AT5G51860
GO:0000086	G2/M transition of mitotic cell cycle	70	56	3.29	0.04483	AT1G76540, AT3G18730, AT1G01370, AT1G02970, AT1G03780, AT1G05440, AT1G09450, AT1G10780, AT1G15570, AT1G15660, AT1G20930, AT1G34355, AT1G44110, AT1G50240, AT1G53140, AT1G59540, AT1G67630, AT1G78770, AT1G80370, AT2G07690, AT2G24490, AT2G28620, AT2G31270, AT2G32590, AT3G11520, AT3G14190, AT3G17360, AT3G24495, AT3G42660, AT3G56870, AT3G58650, AT3G59550, AT3G60840, AT4G05190, AT4G14150, AT4G21270, AT4…
GO:0035825	reciprocal DNA recombination	146	49	6.85	0.04526	AT3G23890, AT5G52290, AT5G63920, AT1G02690, AT1G10520, AT1G67370, AT1G77320, AT1G78770, AT2G16780, AT2G32940, AT2G34710, AT2G36200, AT2G45280, AT3G01410, AT3G12060, AT3G13170, AT3G19210, AT3G20475, AT3G22880, AT3G24320, AT3G24495, AT3G27730, AT3G48210, AT3G49830, AT3G54630, AT4G02070, AT4G14180, AT4G14970, AT4G17380, AT4G18470, AT4G22970, AT4G25120, AT4G25540, AT4G29170, AT4G35520, AT4G37490, AT5…
GO:0044786	cell cycle DNA replication	122	41	5.73	0.04554	AT3G25100, AT1G06590, AT1G78770, AT3G48150, AT3G57860, AT5G11510, AT5G13840, AT3G48160, AT1G02970, AT1G03780, AT1G15570, AT1G15660, AT1G20930, AT1G47870, AT1G49620, AT1G49910, AT1G50240, AT1G50490, AT1G59540, AT1G73690, AT1G76540, AT1G80370, AT2G27970, AT2G40550, AT2G42260, AT3G11520, AT3G19590, AT3G25980, AT3G50070, AT3G54180, AT3G59550, AT3G60840, AT4G03270, AT4G05190, AT4G14150, AT4G22970, AT4…
GO:0048653	anther development	87	8	4.08	0.04556	AT5G24330, AT3G49670, AT2G17950, AT3G02000, AT4G24972, AT4G31400, AT5G03870, AT5G56040
GO:0045786	negative regulation of cell cycle	34	12	1.6	0.04656	AT1G02970, AT1G49620, AT2G33560, AT3G19590, AT3G25980, AT1G15570, AT1G73690, AT1G76540, AT2G27970, AT3G50070, AT4G03270, AT4G37650
GO:0032392	DNA geometric change	14	8	0.66	0.04669	AT4G25120, AT1G44900, AT2G07690, AT2G16440, AT4G02060, AT5G44635, AT5G46280, AT5G63920
GO:0022622	root system development	621	36	29.16	0.0467	AT2G38120, AT3G04630, AT3G49670, AT5G19530, AT5G61070, AT1G30870, AT3G54870, AT4G26010, AT2G46410, AT1G44900, AT1G08260, AT5G18560, AT1G15570, AT2G45420, AT3G09070, AT1G73590, AT3G17600, AT3G25710, AT3G62100, AT4G31400, AT5G10510, AT5G57390, AT1G51950, AT3G15170, AT3G63130, AT1G09000, AT1G30490, AT1G52150, AT1G78770, AT2G34710, AT4G32880, AT5G60690, AT1G20090, AT1G37130, AT2G21050, AT1G16510
GO:0048236	plant-type spore development	57	8	2.68	0.04677	AT5G67600, AT1G06660, AT1G69120, AT2G22540, AT3G14570, AT3G59100, AT4G20900, AT5G57880
GO:0007088	regulation of mitosis	8	5	0.38	0.0468	AT3G57860, AT2G33560, AT3G19590, AT3G25980, AT3G48150
GO:0097305	response to alcohol	723	30	33.94	0.04716	AT1G05470, AT1G14920, AT1G18100, AT1G64060, AT1G80710, AT2G16850, AT2G26110, AT2G28550, AT2G33880, AT3G02410, AT3G03450, AT3G05640, AT3G49240, AT3G57870, AT4G23600, AT5G16600, AT5G37500, AT5G57390, AT2G05940, AT5G13220, AT1G30570, AT1G51950, AT1G77640, AT3G17120, AT3G50660, AT4G30270, AT4G34160, AT5G06300, AT2G17950, AT1G10930

## Sheet: cluster 2 enriched GO
GO.ID	Term	Annotated	Significant	Expected	testScore	enrichedGenes
GO:0010200	response to chitin	421	83	13.85	< 1e-30	AT1G02360, AT1G07000, AT1G07135, AT1G09940, AT1G16130, AT1G17420, AT1G19180, AT1G19380, AT1G24140, AT1G25400, AT1G28370, AT1G32920, AT1G51700, AT1G59870, AT1G61260, AT1G61890, AT1G62300, AT1G64280, AT1G64380, AT1G66090, AT1G66160, AT1G66880, AT1G70140, AT1G71697, AT1G73540, AT1G74410, AT2G03760, AT2G22500, AT2G23680, AT2G27310, AT2G31230, AT2G32030, AT2G33580, AT2G33710, AT2G34600, AT2G35930, AT2…
GO:0010363	regulation of plant-type hypersensitive response	371	60	12.2	9.8e-25	AT1G01560, AT1G07000, AT1G07630, AT1G09970, AT1G13110, AT1G14790, AT1G18890, AT1G19180, AT1G25400, AT1G27100, AT1G28370, AT1G33590, AT1G33600, AT1G52890, AT1G59870, AT1G64280, AT1G66090, AT1G66880, AT2G03760, AT2G23680, AT2G35930, AT2G37940, AT2G38290, AT2G38470, AT2G39660, AT2G40270, AT2G40750, AT2G44490, AT3G01830, AT3G11840, AT3G13950, AT3G16720, AT3G19030, AT3G28210, AT3G44720, AT3G48090, AT3…
GO:0006612	protein targeting to membrane	383	60	12.6	1.3e-23	AT1G01560, AT1G07000, AT1G07630, AT1G09970, AT1G13110, AT1G14790, AT1G18890, AT1G19180, AT1G25400, AT1G27100, AT1G28370, AT1G33590, AT1G33600, AT1G52890, AT1G59870, AT1G64280, AT1G66090, AT1G66880, AT2G03760, AT2G23680, AT2G35930, AT2G37940, AT2G38290, AT2G38470, AT2G39660, AT2G40270, AT2G40750, AT2G44490, AT3G01830, AT3G11840, AT3G13950, AT3G16720, AT3G19030, AT3G28210, AT3G44720, AT3G48090, AT3…
GO:0031348	negative regulation of defense response	276	49	9.08	3.3e-22	AT1G01560, AT1G07000, AT1G07630, AT1G14790, AT1G16670, AT1G18890, AT1G19180, AT1G22180, AT1G25400, AT1G28370, AT1G33590, AT1G33600, AT1G59870, AT1G64280, AT1G66090, AT1G66880, AT2G03760, AT2G11520, AT2G21120, AT2G23680, AT2G35930, AT2G38290, AT2G38470, AT2G38860, AT2G40270, AT2G40750, AT2G44490, AT3G01830, AT3G11840, AT3G13950, AT3G16720, AT3G18830, AT3G45040, AT3G48090, AT3G52400, AT4G02380, AT4…
GO:0009862	systemic acquired resistance, salicylic acid mediated signaling pathway	251	46	8.26	1.6e-21	AT1G01560, AT1G07000, AT1G07630, AT1G14790, AT1G18890, AT1G19180, AT1G25400, AT1G28370, AT1G33590, AT1G33600, AT1G43800, AT1G59870, AT1G64280, AT1G66880, AT2G03760, AT2G16060, AT2G21120, AT2G23680, AT2G35930, AT2G38290, AT2G38470, AT2G40270, AT2G40750, AT2G44490, AT3G01830, AT3G02550, AT3G03000, AT3G11840, AT3G13950, AT3G16720, AT3G48090, AT3G52400, AT4G02380, AT4G02410, AT4G16890, AT4G23810, AT4…
GO:0050832	defense response to fungus	348	55	11.45	3.3e-18	AT1G01560, AT1G02360, AT1G07000, AT1G07630, AT1G16130, AT1G18890, AT1G19180, AT1G28370, AT1G52400, AT1G52410, AT1G59870, AT1G64280, AT1G66090, AT1G66880, AT2G02930, AT2G03760, AT2G23680, AT2G32030, AT2G35930, AT2G37940, AT2G38290, AT2G38470, AT2G39660, AT2G40750, AT2G42530, AT2G44490, AT3G01830, AT3G04720, AT3G11840, AT3G13950, AT3G16720, AT3G48090, AT3G52400, AT3G55980, AT4G02380, AT4G02520, AT4…
GO:0009867	jasmonic acid mediated signaling pathway	286	45	9.41	5.7e-18	AT1G01560, AT1G06620, AT1G07630, AT1G14790, AT1G18890, AT1G19180, AT1G25400, AT1G28370, AT1G30135, AT1G33590, AT1G33600, AT1G52890, AT1G59870, AT1G64280, AT1G66090, AT1G66880, AT2G03760, AT2G23680, AT2G34600, AT2G35930, AT2G38290, AT2G38470, AT2G40750, AT2G44490, AT3G01830, AT3G09940, AT3G11840, AT3G16720, AT3G23240, AT3G28210, AT3G48090, AT3G52400, AT4G02380, AT4G23810, AT4G35600, AT4G36030, AT4…
GO:0002679	respiratory burst involved in defense response	121	29	3.98	2.5e-17	AT1G02360, AT1G62300, AT1G64280, AT1G66160, AT1G70140, AT2G23680, AT2G27310, AT2G32030, AT2G33710, AT2G34600, AT2G35930, AT2G38470, AT2G39660, AT3G01830, AT3G11840, AT3G13790, AT3G16720, AT3G46600, AT3G48090, AT3G52400, AT3G52450, AT3G55980, AT4G15975, AT4G18880, AT4G39670, AT5G27420, AT5G51190, AT5G61210, AT5G61560
GO:0009611	response to wounding	335	48	11.02	5e-17	AT1G01120, AT1G01560, AT1G05630, AT1G06620, AT1G07135, AT1G09940, AT1G17420, AT1G18890, AT1G19180, AT1G19380, AT1G19660, AT1G30135, AT1G32920, AT1G52890, AT1G63840, AT1G64280, AT1G67560, AT1G71697, AT1G72920, AT1G74020, AT1G78680, AT2G30360, AT2G34600, AT2G47890, AT3G04640, AT3G09940, AT3G10930, AT3G13790, AT3G16470, AT3G16720, AT3G28210, AT3G50760, AT3G55980, AT4G02380, AT4G10265, AT4G15440, AT4…
GO:0009414	response to water deprivation	419	55	13.78	8.6e-17	AT1G20450, AT3G51920, AT1G01560, AT1G02930, AT1G06620, AT1G11210, AT1G18890, AT1G19180, AT1G28370, AT1G33560, AT1G50640, AT1G52400, AT1G52890, AT1G56600, AT1G63720, AT1G63840, AT1G74100, AT2G17840, AT2G27310, AT2G34600, AT2G35930, AT2G38470, AT2G38530, AT2G47180, AT3G09940, AT3G23920, AT3G28210, AT3G30775, AT3G52400, AT3G52450, AT3G61890, AT4G02280, AT4G30960, AT4G33950, AT4G39950, AT5G05730, AT5…
GO:0000165	MAPK cascade	221	37	7.27	1.7e-16	AT1G01560, AT1G07630, AT1G14790, AT1G18890, AT1G19180, AT1G28370, AT1G33590, AT1G33600, AT1G59870, AT1G64280, AT1G66880, AT2G03760, AT2G23680, AT2G35930, AT2G38290, AT2G38470, AT2G40750, AT2G44490, AT3G01830, AT3G11840, AT3G13950, AT3G16720, AT3G48090, AT3G52400, AT4G02380, AT4G23320, AT4G23810, AT4G39030, AT5G05730, AT5G20480, AT5G39020, AT5G40170, AT5G44070, AT5G52750, AT5G52760, AT5G61210, AT3…
GO:0009697	salicylic acid biosynthetic process	209	35	6.87	2e-15	AT1G01560, AT1G07000, AT1G16670, AT1G18890, AT1G59870, AT1G64280, AT1G66090, AT1G66880, AT2G03760, AT2G11520, AT2G23680, AT2G38290, AT2G38470, AT2G40750, AT2G44490, AT3G01830, AT3G11840, AT3G13950, AT3G16720, AT3G45040, AT3G48090, AT3G52400, AT4G23810, AT4G35600, AT4G38560, AT4G39030, AT4G39670, AT4G39890, AT5G05730, AT5G20480, AT5G39020, AT5G44070, AT5G47070, AT5G52760, AT5G61210
GO:0006952	defense response	1659	186	54.56	1.6e-14	AT5G24770, AT4G39950, AT1G02360, AT1G62300, AT1G64280, AT1G66160, AT1G70140, AT2G23680, AT2G27310, AT2G32030, AT2G33710, AT2G34600, AT2G35930, AT2G38470, AT2G39660, AT3G01830, AT3G11840, AT3G13790, AT3G16720, AT3G46600, AT3G48090, AT3G52400, AT3G52450, AT3G55980, AT4G15975, AT4G18880, AT4G39670, AT5G27420, AT5G51190, AT5G61210, AT5G61560, AT1G17420, AT1G22900, AT1G31540, AT1G33560, AT1G33590, AT1…
GO:0010310	regulation of hydrogen peroxide metabolic process	187	32	6.15	1.7e-14	AT1G01560, AT1G14790, AT1G33590, AT1G33600, AT1G43800, AT1G59870, AT1G64280, AT1G66880, AT2G03760, AT2G16060, AT2G23680, AT2G35930, AT2G38290, AT2G38470, AT2G40750, AT2G44490, AT3G01830, AT3G02550, AT3G11840, AT3G13950, AT3G16720, AT3G48090, AT3G52400, AT4G23810, AT4G39030, AT5G05730, AT5G20480, AT5G39020, AT5G40170, AT5G44070, AT5G52760, AT5G61210
GO:0009595	detection of biotic stimulus	104	23	3.42	5.3e-13	AT1G01560, AT1G59870, AT1G64280, AT1G66880, AT2G03760, AT2G23680, AT2G38290, AT2G38470, AT2G40750, AT2G44490, AT3G11840, AT3G16720, AT3G48090, AT3G52400, AT4G23810, AT4G39030, AT5G05730, AT5G20480, AT5G39020, AT5G44070, AT5G52760, AT5G61210, AT5G61560
GO:0043069	negative regulation of programmed cell death	170	28	5.59	2e-12	AT1G01560, AT1G07000, AT1G07630, AT1G09970, AT1G18890, AT1G19180, AT1G28370, AT1G64280, AT2G23680, AT2G35930, AT2G37940, AT2G38290, AT2G38470, AT2G39660, AT3G11840, AT3G13950, AT3G48090, AT3G52400, AT3G53810, AT3G55950, AT4G02380, AT4G19700, AT5G10695, AT5G26030, AT5G39020, AT5G47910, AT5G52760, AT5G61210
GO:0009738	abscisic acid-activated signaling pathway	248	33	8.16	2.5e-12	AT1G01560, AT1G07630, AT1G18890, AT1G19180, AT1G28370, AT1G32350, AT1G52890, AT1G63720, AT1G63840, AT1G64280, AT1G74100, AT2G27310, AT2G30360, AT2G32030, AT2G34600, AT2G38290, AT3G02800, AT3G09940, AT3G28210, AT3G29575, AT3G52400, AT3G55950, AT4G02380, AT4G33950, AT4G36030, AT4G39670, AT4G39890, AT5G05730, AT5G27420, AT5G58430, AT5G66880, AT5G57050, AT1G52400
GO:0009625	response to insect	77	15	2.53	3.5e-11	AT5G24770, AT1G07000, AT1G25400, AT1G52400, AT1G64280, AT1G66880, AT2G21120, AT2G23680, AT2G40270, AT3G52400, AT4G02410, AT4G36500, AT4G39950, AT5G39020, AT5G61210
GO:0042742	defense response to bacterium	396	46	13.02	1.5e-10	AT1G02930, AT1G19180, AT1G33560, AT1G59870, AT1G64280, AT1G66880, AT1G74100, AT2G03760, AT2G23680, AT2G30860, AT2G35930, AT2G38290, AT2G38470, AT2G38860, AT2G40750, AT2G44490, AT2G46650, AT2G47730, AT3G01830, AT3G04720, AT3G11840, AT3G13950, AT3G16720, AT3G20600, AT3G23400, AT3G30775, AT3G44670, AT3G48090, AT3G52400, AT4G02520, AT4G16890, AT4G19700, AT4G23810, AT4G24670, AT4G31500, AT4G33950, AT4…
GO:0009723	response to ethylene	353	45	11.61	2.2e-10	AT1G01560, AT1G06160, AT1G18890, AT1G19180, AT1G25220, AT1G28370, AT1G32350, AT1G52890, AT1G63720, AT1G63840, AT1G70510, AT1G74100, AT2G23270, AT2G27310, AT2G30360, AT2G32030, AT2G33710, AT2G34600, AT2G37940, AT2G38860, AT2G43000, AT3G02800, AT3G04720, AT3G09940, AT3G28210, AT3G48850, AT3G52400, AT3G55950, AT4G24670, AT4G36030, AT4G39670, AT5G05730, AT5G27420, AT1G32920, AT1G64710, AT2G31230, AT3…
GO:0042538	hyperosmotic salinity response	162	24	5.33	7.2e-10	AT1G01560, AT1G06620, AT1G18890, AT1G19180, AT1G28370, AT1G50640, AT1G52890, AT1G63720, AT1G63840, AT1G74100, AT2G24040, AT2G27310, AT2G34600, AT2G43000, AT3G09940, AT3G28210, AT3G52400, AT4G30960, AT5G05730, AT5G22540, AT5G24770, AT5G27420, AT5G57050, AT5G58070
GO:0043900	regulation of multi-organism process	144	23	4.74	1.9e-09	AT1G64280, AT1G59870, AT1G66880, AT2G03760, AT2G23680, AT2G38290, AT2G38470, AT2G40750, AT2G44490, AT3G11840, AT3G16720, AT3G48090, AT3G52400, AT4G23810, AT4G39030, AT5G05730, AT5G20480, AT5G39020, AT5G44070, AT5G52760, AT5G61210, AT3G09940, AT4G39340
GO:0030968	endoplasmic reticulum unfolded protein response	185	25	6.08	2.3e-09	AT1G01560, AT1G07000, AT1G07630, AT1G16670, AT1G18890, AT1G19180, AT1G24140, AT1G28370, AT1G64280, AT2G11520, AT2G38290, AT3G01830, AT3G45040, AT3G52400, AT4G02380, AT4G36030, AT4G39670, AT4G39890, AT5G10695, AT5G24810, AT5G26030, AT5G27420, AT5G42380, AT5G61210, AT5G61560
GO:0009684	indoleacetic acid biosynthetic process	109	18	3.58	1.7e-08	AT1G13110, AT1G74100, AT2G20960, AT2G30860, AT2G38860, AT2G44490, AT2G46650, AT3G04110, AT3G59060, AT4G15440, AT4G24670, AT4G31500, AT4G36670, AT4G39030, AT4G39950, AT5G01750, AT5G05730, AT5G49760
GO:0006569	tryptophan catabolic process	79	15	2.6	3.8e-08	AT1G13110, AT1G74100, AT2G20960, AT2G30860, AT2G38860, AT2G44490, AT2G46650, AT3G04110, AT4G15440, AT4G31500, AT4G36670, AT4G39950, AT5G01750, AT5G05730, AT5G49760
GO:0009693	ethylene biosynthetic process	119	18	3.91	6.9e-08	AT1G17420, AT1G24140, AT1G30135, AT2G15760, AT2G27310, AT2G32030, AT2G34600, AT3G01830, AT3G10930, AT3G11840, AT3G55980, AT3G59060, AT4G11300, AT4G24570, AT5G05300, AT5G22540, AT5G27420, AT5G42380
GO:0019762	glucosinolate catabolic process	14	7	0.46	1.1e-07	AT3G16390, AT3G16400, AT3G16410, AT3G44320, AT1G59870, AT2G44490, AT5G44070
GO:0007165	signal transduction	2002	163	65.84	1.9e-07	AT3G23150, AT4G18020, AT5G58140, AT1G01560, AT1G07630, AT1G14790, AT1G18890, AT1G19180, AT1G28370, AT1G33590, AT1G33600, AT1G59870, AT1G64280, AT1G66880, AT2G03760, AT2G23680, AT2G35930, AT2G38290, AT2G38470, AT2G40750, AT2G44490, AT3G01830, AT3G11840, AT3G13950, AT3G16720, AT3G48090, AT3G52400, AT4G02380, AT4G23320, AT4G23810, AT4G39030, AT5G05730, AT5G20480, AT5G39020, AT5G40170, AT5G44070, AT5…
GO:0009963	positive regulation of flavonoid biosynthetic process	103	15	3.39	1.4e-06	AT1G07000, AT1G13110, AT1G27100, AT1G59870, AT1G66880, AT2G40270, AT2G47890, AT3G19030, AT3G44720, AT3G52400, AT4G36500, AT4G38550, AT5G04930, AT5G25890, AT5G43780
GO:0042343	indole glucosinolate metabolic process	14	6	0.46	2e-06	AT4G31500, AT1G21120, AT4G37410, AT1G59870, AT2G44490, AT5G44070
GO:0009753	response to jasmonic acid	474	65	15.59	2.1e-06	AT1G01560, AT1G06160, AT1G17420, AT1G18890, AT1G19180, AT1G28370, AT1G30135, AT1G32920, AT1G52890, AT1G59640, AT1G61890, AT1G63720, AT1G63840, AT1G71697, AT1G74020, AT1G74100, AT2G29450, AT2G30360, AT2G34600, AT2G39030, AT3G09940, AT3G16470, AT3G28210, AT3G50760, AT3G52400, AT5G05140, AT5G05730, AT5G20230, AT5G24770, AT5G27420, AT5G57150, AT5G61210, AT1G06620, AT1G07630, AT1G14790, AT1G25400, AT1…
GO:0009612	response to mechanical stimulus	63	11	2.07	5.9e-06	AT1G07135, AT1G19380, AT3G04640, AT3G10930, AT3G16720, AT3G51920, AT3G55980, AT4G24570, AT4G35600, AT5G51190, AT5G61210
GO:0009627	systemic acquired resistance	446	65	14.67	7.8e-06	AT1G01560, AT1G07000, AT1G09970, AT1G16670, AT1G18890, AT1G20620, AT1G25275, AT1G25390, AT1G59870, AT1G64280, AT1G66880, AT2G11520, AT2G30860, AT2G38290, AT2G38860, AT2G40270, AT2G40750, AT2G43000, AT2G44180, AT2G46220, AT3G04720, AT3G11840, AT3G28480, AT3G48090, AT3G51920, AT3G52400, AT4G08850, AT4G35600, AT4G36500, AT4G38550, AT4G38560, AT4G39030, AT5G47070, AT5G52760, AT5G61210, AT1G07630, AT1…
GO:0009695	jasmonic acid biosynthetic process	136	16	4.47	1.1e-05	AT1G17420, AT1G19180, AT1G30135, AT1G32920, AT1G67560, AT1G71697, AT2G30360, AT2G34600, AT3G09940, AT3G50760, AT3G59060, AT4G31500, AT4G39030, AT5G05140, AT5G20230, AT5G61210
GO:0009817	defense response to fungus, incompatible interaction	44	9	1.45	1.1e-05	AT1G59870, AT1G61560, AT2G44490, AT3G04720, AT3G15356, AT3G20600, AT3G44480, AT4G16860, AT4G16950
GO:0002237	response to molecule of bacterial origin	101	13	3.32	2.7e-05	AT1G03740, AT1G09970, AT2G23680, AT2G38290, AT2G40270, AT3G04110, AT3G13950, AT4G03190, AT4G28490, AT5G39020, AT5G52760, AT5G61560, AT2G23770
GO:0010286	heat acclimation	84	12	2.76	4.7e-05	AT1G13080, AT1G52890, AT2G17840, AT2G27310, AT3G04010, AT3G28210, AT4G17250, AT4G39670, AT5G10695, AT5G13200, AT5G42380, AT2G38470
GO:0009409	response to cold	628	37	20.65	6.5e-05	AT1G01120, AT1G01560, AT1G07630, AT1G11210, AT1G18890, AT1G19180, AT1G20450, AT1G20620, AT1G28370, AT1G52890, AT1G56600, AT1G64280, AT2G17840, AT2G24040, AT2G38290, AT2G38470, AT2G42530, AT2G44490, AT2G47180, AT2G47730, AT3G16470, AT3G22370, AT3G51920, AT3G52400, AT4G02330, AT4G02380, AT4G02520, AT5G05730, AT5G06760, AT5G15970, AT5G42900, AT5G44070, AT5G57050, AT5G58070, AT5G66400, AT2G36910, AT3…
GO:0009873	ethylene-activated signaling pathway	125	15	4.11	6.6e-05	AT1G06160, AT1G28370, AT1G32920, AT1G64710, AT2G27310, AT2G31230, AT2G32030, AT2G34600, AT3G04640, AT3G23150, AT3G23230, AT3G23240, AT3G26200, AT3G55980, AT1G50640
GO:0009624	response to nematode	82	11	2.7	7.6e-05	AT1G02800, AT1G58360, AT1G60960, AT1G69850, AT2G36910, AT2G38290, AT2G39350, AT3G51860, AT4G39030, AT5G04770, AT5G53550
GO:0006995	cellular response to nitrogen starvation	23	6	0.76	7.8e-05	AT1G20620, AT1G59870, AT2G38290, AT4G04955, AT4G08850, AT5G01750
GO:0035556	intracellular signal transduction	756	74	24.86	0.0001	AT3G23150, AT4G18020, AT5G58140, AT1G01560, AT1G07630, AT1G14790, AT1G18890, AT1G19180, AT1G28370, AT1G33590, AT1G33600, AT1G59870, AT1G64280, AT1G66880, AT2G03760, AT2G23680, AT2G35930, AT2G38290, AT2G38470, AT2G40750, AT2G44490, AT3G01830, AT3G11840, AT3G13950, AT3G16720, AT3G48090, AT3G52400, AT4G02380, AT4G23320, AT4G23810, AT4G39030, AT5G05730, AT5G20480, AT5G39020, AT5G40170, AT5G44070, AT5…
GO:0006468	protein phosphorylation	1204	68	39.6	0.00012	AT1G01450, AT1G01560, AT1G03740, AT1G06840, AT1G07150, AT1G09970, AT1G11330, AT1G16110, AT1G16130, AT1G16670, AT1G18890, AT1G25390, AT1G60630, AT1G61370, AT1G61550, AT1G66880, AT1G67470, AT1G70520, AT1G77280, AT2G11520, AT2G19130, AT2G30360, AT2G31880, AT2G32510, AT2G32800, AT2G34650, AT2G39660, AT2G40270, AT3G05140, AT3G44610, AT3G46930, AT3G53810, AT3G55950, AT3G57640, AT4G00960, AT4G02410, AT4…
GO:0052544	defense response by callose deposition in cell wall	16	5	0.53	0.00012	AT1G59870, AT2G44490, AT4G31500, AT4G39950, AT5G44070
GO:0009581	detection of external stimulus	45	7	1.48	0.00016	AT1G01560, AT2G38290, AT5G20480, AT5G39020, AT5G52760, AT5G61560, AT3G59060
GO:0009863	salicylic acid mediated signaling pathway	353	57	11.61	0.00025	AT1G01560, AT1G07000, AT1G07630, AT1G14790, AT1G18890, AT1G19180, AT1G25400, AT1G28370, AT1G33590, AT1G33600, AT1G43800, AT1G59870, AT1G64280, AT1G66880, AT2G03760, AT2G16060, AT2G21120, AT2G23680, AT2G35930, AT2G38290, AT2G38470, AT2G40270, AT2G40750, AT2G44490, AT3G01830, AT3G02550, AT3G03000, AT3G11840, AT3G13950, AT3G16720, AT3G48090, AT3G52400, AT4G02380, AT4G02410, AT4G16890, AT4G23810, AT4…
GO:0080167	response to karrikin	128	13	4.21	0.00031	AT1G25275, AT1G33560, AT1G33590, AT1G61890, AT1G74670, AT2G34650, AT2G36080, AT2G39980, AT2G47730, AT3G13790, AT3G44720, AT5G13750, AT5G42900
GO:0010942	positive regulation of cell death	16	5	0.53	0.00034	AT2G31880, AT3G20600, AT3G48090, AT1G32540, AT1G79330
GO:0009733	response to auxin	425	29	13.98	0.00055	AT1G01560, AT1G18890, AT1G19180, AT1G28130, AT1G28370, AT1G52890, AT1G63720, AT1G63840, AT1G74100, AT2G34600, AT2G34650, AT2G36910, AT3G04730, AT3G09940, AT3G15540, AT3G28210, AT3G52400, AT4G03190, AT4G16890, AT4G34810, AT5G05730, AT5G07990, AT5G25890, AT5G27420, AT5G43700, AT5G63160, AT3G62150, AT3G59060, AT1G59870
GO:0015824	proline transport	74	9	2.43	0.0007	AT1G21010, AT1G61890, AT1G64380, AT1G66160, AT1G70140, AT3G52450, AT3G54140, AT3G55740, AT4G02330
GO:0031347	regulation of defense response	542	78	17.83	0.00073	AT1G64280, AT1G01560, AT1G07000, AT1G07630, AT1G09970, AT1G13110, AT1G14790, AT1G18890, AT1G19180, AT1G25400, AT1G27100, AT1G28370, AT1G33590, AT1G33600, AT1G52890, AT1G59870, AT1G66090, AT1G66880, AT2G03760, AT2G23680, AT2G35930, AT2G37940, AT2G38290, AT2G38470, AT2G39660, AT2G40270, AT2G40750, AT2G44490, AT3G01830, AT3G11840, AT3G13950, AT3G16720, AT3G19030, AT3G28210, AT3G44720, AT3G48090, AT3…
GO:0052542	defense response by callose deposition	63	12	2.07	0.00078	AT1G09940, AT1G61560, AT3G55980, AT4G36030, AT4G39670, AT5G26030, AT5G42380, AT1G59870, AT2G44490, AT4G31500, AT4G39950, AT5G44070
GO:0006865	amino acid transport	270	29	8.88	0.00082	AT5G04770, AT5G49630, AT1G02360, AT1G10410, AT1G25390, AT1G30700, AT1G44100, AT1G58360, AT1G70140, AT2G39350, AT2G39660, AT3G04010, AT3G13790, AT3G52450, AT3G55740, AT3G56200, AT5G61560, AT2G38290, AT3G52400, AT5G61210, AT1G08230, AT1G21010, AT1G61890, AT1G64380, AT1G66160, AT3G54140, AT4G02330, AT1G62300, AT3G18830
GO:0055114	oxidation-reduction process	1747	72	57.46	0.00084	AT2G36145, AT3G59400, AT5G24420, AT1G01190, AT1G06360, AT1G06620, AT1G06650, AT1G09940, AT1G13080, AT1G13090, AT1G13110, AT1G22430, AT1G23020, AT1G30700, AT1G30730, AT1G30740, AT1G32350, AT1G43800, AT1G53580, AT1G58290, AT1G64710, AT1G64950, AT1G65180, AT1G71040, AT1G72280, AT1G73680, AT1G77760, AT2G07689, AT2G22420, AT2G24180, AT2G34500, AT3G01310, AT3G09940, AT3G12900, AT3G22370, AT3G26200, AT3…
GO:0042436	indole-containing compound catabolic process	81	17	2.66	0.00105	AT1G13110, AT1G74100, AT2G20960, AT2G30860, AT2G38860, AT2G44490, AT2G46650, AT3G04110, AT4G15440, AT4G31500, AT4G36670, AT4G39950, AT5G01750, AT5G05730, AT5G49760, AT1G59870, AT5G44070
GO:0009620	response to fungus	504	70	16.58	0.00105	AT1G44760, AT1G77280, AT2G47710, AT5G61560, AT1G01560, AT1G02360, AT1G07000, AT1G07630, AT1G16130, AT1G18890, AT1G19180, AT1G28370, AT1G52400, AT1G52410, AT1G59870, AT1G64280, AT1G66090, AT1G66880, AT2G02930, AT2G03760, AT2G23680, AT2G32030, AT2G35930, AT2G37940, AT2G38290, AT2G38470, AT2G39660, AT2G40750, AT2G42530, AT2G44490, AT3G01830, AT3G04720, AT3G11840, AT3G13950, AT3G16720, AT3G48090, AT3…
GO:0009646	response to absence of light	37	6	1.22	0.00121	AT1G07135, AT1G21400, AT3G15760, AT3G55980, AT5G18170, AT5G20230
GO:0042631	cellular response to water deprivation	67	8	2.2	0.00155	AT1G29670, AT2G34500, AT2G42530, AT4G02380, AT4G12250, AT4G31860, AT5G57660, AT5G57910
GO:0035304	regulation of protein dephosphorylation	135	12	4.44	0.0017	AT1G01560, AT1G14790, AT1G33590, AT1G33600, AT1G64280, AT3G48090, AT3G52400, AT5G39020, AT5G40170, AT5G46110, AT5G52760, AT5G58140
GO:0009407	toxin catabolic process	211	16	6.94	0.00173	AT1G02930, AT1G23550, AT1G30700, AT1G62300, AT1G70140, AT1G78340, AT2G02930, AT2G29450, AT2G30860, AT2G34500, AT2G36950, AT2G47730, AT3G28210, AT4G02520, AT4G17800, AT5G66690
GO:0006812	cation transport	902	50	29.67	0.00273	AT1G26930, AT2G29330, AT4G17800, AT4G37410, AT5G66690, AT1G13210, AT1G60960, AT1G72700, AT1G79520, AT2G47600, AT3G51860, AT5G04930, AT1G60160, AT1G70300, AT3G04110, AT3G16470, AT1G22990, AT2G36950, AT3G12750, AT3G24450, AT5G52750, AT2G26975, AT1G23020, AT3G22570, AT2G35260, AT2G47450, AT5G58140, AT5G20230, AT1G59870, AT2G38290, AT3G52400, AT5G61210, AT1G44100, AT1G21010, AT1G61890, AT1G64380, AT1…
GO:1901701	cellular response to oxygen-containing compound	941	98	30.95	0.0028	AT1G01560, AT1G07630, AT1G18890, AT1G19180, AT1G28370, AT1G32350, AT1G52890, AT1G63720, AT1G63840, AT1G64280, AT1G74100, AT2G27310, AT2G30360, AT2G32030, AT2G34600, AT2G38290, AT3G02800, AT3G09940, AT3G28210, AT3G29575, AT3G52400, AT3G55950, AT4G02380, AT4G33950, AT4G36030, AT4G39670, AT4G39890, AT5G05730, AT5G27420, AT5G58430, AT5G66880, AT1G74670, AT5G15230, AT5G57050, AT1G52400, AT1G07000, AT1…
GO:0010583	response to cyclopentenone	148	12	4.87	0.00365	AT1G23550, AT1G30700, AT1G62300, AT1G70140, AT1G78340, AT2G34500, AT2G36950, AT3G04730, AT3G28210, AT4G17800, AT5G43700, AT5G66690
GO:0006857	oligopeptide transport	119	11	3.91	0.00386	AT1G24530, AT1G62200, AT1G70520, AT1G72130, AT2G28890, AT3G53960, AT3G54140, AT4G01720, AT4G08850, AT4G36670, AT5G53550
GO:0010359	regulation of anion channel activity	33	5	1.09	0.0042	AT2G28890, AT4G17800, AT5G20480, AT5G66690, AT5G58140
GO:0016036	cellular response to phosphate starvation	133	11	4.37	0.00454	AT1G08310, AT1G20620, AT1G22990, AT1G62300, AT1G71040, AT2G34500, AT3G17790, AT4G02380, AT4G12250, AT4G31860, AT5G57910
GO:0019375	galactolipid biosynthetic process	99	9	3.26	0.00534	AT1G08310, AT1G22990, AT2G34500, AT3G17790, AT4G02280, AT4G02380, AT4G12250, AT4G31860, AT5G57910
GO:0009816	defense response to bacterium, incompatible interaction	35	5	1.15	0.00544	AT2G42010, AT3G20600, AT4G16890, AT4G23810, AT5G27420
GO:0010193	response to ozone	36	5	1.18	0.00615	AT1G70520, AT3G23400, AT4G23810, AT5G24110, AT5G42380
GO:0009694	jasmonic acid metabolic process	160	20	5.26	0.00694	AT1G59640, AT1G61890, AT2G29450, AT2G34600, AT5G57150, AT1G17420, AT1G19180, AT1G30135, AT1G32920, AT1G67560, AT1G71697, AT2G30360, AT3G09940, AT3G50760, AT3G59060, AT4G31500, AT4G39030, AT5G05140, AT5G20230, AT5G61210
GO:0046482	para-aminobenzoic acid metabolic process	38	5	1.25	0.00776	AT1G32790, AT1G55850, AT2G36950, AT3G02875, AT5G25770
GO:0009416	response to light stimulus	1189	53	39.11	0.00797	AT3G12610, AT5G07990, AT1G01120, AT1G20620, AT1G58290, AT1G77760, AT3G04110, AT3G50840, AT3G56940, AT4G32890, AT5G13600, AT5G43470, AT5G58070, AT3G59060, AT1G05630, AT2G34650, AT2G36910, AT2G47450, AT5G58140, AT3G15540, AT5G45340, AT1G52410, AT3G21150, AT4G31500, AT5G46110, AT1G17420, AT1G66080, AT1G70520, AT2G17840, AT2G20560, AT2G47180, AT3G02800, AT3G19930, AT3G46930, AT5G47600, AT5G64510, AT1…
GO:0030003	cellular cation homeostasis	172	11	5.66	0.0084	AT3G04110, AT3G51860, AT3G09390, AT1G13110, AT1G59870, AT2G44490, AT3G51920, AT3G59060, AT5G01750, AT5G49760, AT5G57345
GO:0042542	response to hydrogen peroxide	264	19	8.68	0.00885	AT1G66080, AT1G70520, AT2G20560, AT2G47180, AT3G02800, AT3G17790, AT3G19930, AT3G46930, AT4G23810, AT5G24110, AT5G47600, AT5G63160, AT5G64510, AT1G20620, AT1G53210, AT2G46600, AT3G09940, AT4G33950, AT5G47910
GO:0046777	protein autophosphorylation	147	11	4.83	0.00945	AT1G09970, AT1G16130, AT1G16670, AT1G18890, AT1G70520, AT2G35260, AT2G39660, AT2G47450, AT4G23250, AT4G28490, AT5G58140
GO:0006979	response to oxidative stress	632	43	20.79	0.00966	AT1G58290, AT4G02380, AT4G32190, AT3G48090, AT1G02930, AT1G09940, AT1G09970, AT1G11210, AT1G56600, AT1G73680, AT2G22420, AT2G29450, AT2G47180, AT3G10020, AT3G28200, AT3G30775, AT5G20230, AT5G24770, AT5G26030, AT5G47650, AT1G70520, AT3G23400, AT4G23810, AT5G24110, AT5G42380, AT1G66080, AT2G20560, AT3G02800, AT3G17790, AT3G19930, AT3G46930, AT5G47600, AT5G63160, AT5G64510, AT1G20620, AT1G53210, AT2…
GO:0070838	divalent metal ion transport	202	11	6.64	0.0101	AT3G04110, AT3G16470, AT3G51860, AT1G59870, AT2G47600, AT1G13110, AT2G44490, AT3G51920, AT5G01750, AT5G49760, AT5G57345
GO:0043090	amino acid import	75	7	2.47	0.01162	AT1G58360, AT1G62300, AT2G38290, AT3G18830, AT3G52400, AT3G55740, AT5G61210
GO:0006355	regulation of transcription, DNA-templated	2376	86	78.14	0.0125	AT1G01560, AT1G06160, AT1G06850, AT1G14790, AT1G25250, AT1G28370, AT1G33590, AT1G33600, AT1G50640, AT1G51700, AT1G52890, AT1G59640, AT1G62300, AT1G63030, AT1G64280, AT1G64380, AT1G69780, AT1G70510, AT1G78700, AT2G14210, AT2G16210, AT2G18550, AT2G29660, AT2G31230, AT2G33710, AT2G36080, AT2G38470, AT2G40750, AT2G46530, AT2G47520, AT2G47890, AT3G02550, AT3G04730, AT3G12910, AT3G13960, AT3G14230, AT3…
GO:0009626	plant-type hypersensitive response	401	64	13.19	0.01311	AT3G20600, AT3G46530, AT3G48090, AT5G20480, AT5G43470, AT5G44870, AT1G01560, AT1G07000, AT1G07630, AT1G09970, AT1G13110, AT1G14790, AT1G18890, AT1G19180, AT1G25400, AT1G27100, AT1G28370, AT1G33590, AT1G33600, AT1G52890, AT1G59870, AT1G64280, AT1G66090, AT1G66880, AT2G03760, AT2G23680, AT2G35930, AT2G37940, AT2G38290, AT2G38470, AT2G39660, AT2G40270, AT2G40750, AT2G44490, AT3G01830, AT3G11840, AT3…
GO:0010167	response to nitrate	197	13	6.48	0.01372	AT1G02360, AT1G13110, AT1G74020, AT2G14210, AT2G29330, AT2G44490, AT3G04720, AT3G13790, AT3G19930, AT3G22570, AT4G01720, AT4G30060, AT5G20050
GO:0008152	metabolic process	12930	488	425.26	0.01429	AT2G36145, AT2G43530, AT5G58140, AT1G01120, AT1G29670, AT2G46720, AT3G10280, AT3G59060, AT4G31500, AT4G39030, AT5G43780, AT5G67520, AT1G25220, AT5G05730, AT1G01560, AT1G07630, AT1G14790, AT1G18890, AT1G19180, AT1G28370, AT1G33590, AT1G33600, AT1G59870, AT1G64280, AT1G66880, AT2G03760, AT2G23680, AT2G35930, AT2G38290, AT2G38470, AT2G40750, AT2G44490, AT3G01830, AT3G11840, AT3G13950, AT3G16720, AT3…
GO:0009814	defense response, incompatible interaction	539	79	17.73	0.01734	AT1G01560, AT1G07000, AT1G09970, AT1G16670, AT1G18890, AT1G20620, AT1G25275, AT1G25390, AT1G59870, AT1G64280, AT1G66880, AT2G11520, AT2G30860, AT2G38290, AT2G38860, AT2G40270, AT2G40750, AT2G43000, AT2G44180, AT2G46220, AT3G04720, AT3G11840, AT3G28480, AT3G48090, AT3G51920, AT3G52400, AT4G08850, AT4G35600, AT4G36500, AT4G38550, AT4G38560, AT4G39030, AT5G47070, AT5G52760, AT5G61210, AT1G32540, AT2…
GO:0009737	response to abscisic acid	616	52	20.26	0.01911	AT1G01560, AT1G05630, AT1G11210, AT1G20450, AT1G28370, AT1G43910, AT1G50640, AT1G52400, AT1G52890, AT1G56600, AT1G59870, AT1G61890, AT1G63720, AT1G63840, AT2G17840, AT2G27310, AT2G38860, AT2G47180, AT3G04110, AT3G13960, AT3G28210, AT3G51920, AT3G61890, AT4G33950, AT5G15970, AT5G22540, AT5G27420, AT5G57050, AT5G61210, AT5G66400, AT5G66880, AT1G07630, AT1G18890, AT1G19180, AT1G32350, AT1G64280, AT1…
GO:0034976	response to endoplasmic reticulum stress	352	36	11.58	0.01929	AT1G01560, AT1G07000, AT1G07630, AT1G16670, AT1G18890, AT1G19180, AT1G24140, AT1G28370, AT1G64280, AT2G11520, AT2G38290, AT3G01830, AT3G45040, AT3G52400, AT4G02380, AT4G36030, AT4G39670, AT4G39890, AT5G10695, AT5G24810, AT5G26030, AT5G27420, AT5G42380, AT5G61210, AT5G61560, AT1G66080, AT1G70520, AT1G72280, AT2G20560, AT2G38860, AT2G43000, AT3G19930, AT3G28480, AT3G48090, AT4G39030, AT5G64510
GO:0043269	regulation of ion transport	157	11	5.16	0.01987	AT2G35260, AT2G47450, AT5G58140, AT2G28890, AT4G17800, AT5G20480, AT5G66690, AT2G38290, AT3G03000, AT3G52400, AT5G61210
GO:0009651	response to salt stress	784	54	25.79	0.02044	AT1G02930, AT1G03220, AT1G03230, AT1G20450, AT1G25220, AT1G52400, AT1G53580, AT1G55450, AT1G56600, AT1G61890, AT1G78680, AT2G03760, AT2G17840, AT2G38470, AT2G47180, AT2G47730, AT3G04720, AT3G09940, AT3G16470, AT3G48850, AT3G51920, AT3G61890, AT4G02520, AT4G30960, AT4G33950, AT4G34180, AT5G02020, AT5G18170, AT5G49630, AT5G62350, AT5G66880, AT1G01560, AT1G06620, AT1G18890, AT1G19180, AT1G28370, AT1…
GO:0006984	ER-nucleus signaling pathway	193	27	6.35	0.02536	AT1G07000, AT1G72280, AT4G39670, AT4G39890, AT5G64510, AT1G01560, AT1G07630, AT1G16670, AT1G18890, AT1G19180, AT1G24140, AT1G28370, AT1G64280, AT2G11520, AT2G38290, AT3G01830, AT3G45040, AT3G52400, AT4G02380, AT4G36030, AT5G10695, AT5G24810, AT5G26030, AT5G27420, AT5G42380, AT5G61210, AT5G61560
GO:0009644	response to high light intensity	224	14	7.37	0.02595	AT1G17420, AT1G66080, AT1G70520, AT2G17840, AT2G20560, AT2G47180, AT2G47450, AT3G02800, AT3G19930, AT3G46930, AT5G47600, AT5G58140, AT5G64510, AT5G57050
GO:0070887	cellular response to chemical stimulus	1413	128	46.47	0.02716	AT2G34650, AT1G70510, AT4G01540, AT4G18020, AT5G43700, AT1G01560, AT1G07630, AT1G18890, AT1G19180, AT1G28370, AT1G32350, AT1G52890, AT1G63720, AT1G63840, AT1G64280, AT1G74100, AT2G27310, AT2G30360, AT2G32030, AT2G34600, AT2G38290, AT3G02800, AT3G09940, AT3G28210, AT3G29575, AT3G52400, AT3G55950, AT4G02380, AT4G33950, AT4G36030, AT4G39670, AT4G39890, AT5G05730, AT5G27420, AT5G58430, AT5G66880, AT1…
GO:0009813	flavonoid biosynthetic process	219	24	7.2	0.02998	AT2G43000, AT3G53960, AT5G06510, AT5G07990, AT3G57020, AT4G16770, AT4G25300, AT5G52250, AT5G63580, AT1G07000, AT1G13110, AT1G27100, AT1G59870, AT1G66880, AT2G40270, AT2G47890, AT3G19030, AT3G44720, AT3G52400, AT4G36500, AT4G38550, AT5G04930, AT5G25890, AT5G43780
GO:0042744	hydrogen peroxide catabolic process	72	6	2.37	0.03103	AT1G20620, AT1G53210, AT2G46600, AT3G09940, AT4G33950, AT5G47910
GO:0042157	lipoprotein metabolic process	543	26	17.86	0.03259	AT1G03740, AT1G07630, AT1G09970, AT1G10410, AT1G18890, AT1G21010, AT1G59650, AT2G26190, AT2G28890, AT2G39660, AT2G44180, AT2G47730, AT3G11840, AT3G44480, AT3G44630, AT3G44670, AT4G21940, AT4G31860, AT4G35600, AT4G39890, AT5G17350, AT5G44290, AT5G57630, AT5G61210, AT5G61560, AT2G20970
GO:0036293	response to decreased oxygen levels	103	10	3.39	0.03266	AT1G43800, AT2G16060, AT3G02550, AT3G14230, AT3G48090, AT4G02280, AT2G47520, AT2G23270, AT5G25250, AT5G64905
GO:0042493	response to drug	76	6	2.5	0.03279	AT1G12950, AT1G59870, AT1G61890, AT3G23560, AT4G39030, AT3G12610
GO:0001666	response to hypoxia	100	9	3.29	0.03853	AT1G43800, AT2G16060, AT3G02550, AT3G14230, AT3G48090, AT4G02280, AT2G23270, AT5G25250, AT5G64905
GO:0046700	heterocycle catabolic process	433	24	14.24	0.04005	AT4G04955, AT5G58720, AT2G36910, AT3G30775, AT1G13110, AT1G74100, AT2G20960, AT2G30860, AT2G38860, AT2G44490, AT2G46650, AT3G04110, AT4G15440, AT4G31500, AT4G36670, AT4G39950, AT5G01750, AT5G05730, AT5G49760, AT3G19553, AT3G26580, AT3G54140, AT1G59870, AT5G44070
GO:0048467	gynoecium development	267	10	8.78	0.04085	AT1G70510, AT1G02800, AT2G36910, AT3G44720, AT5G16560, AT2G20970, AT4G17460, AT4G24670, AT1G59640, AT5G37300
GO:0000302	response to reactive oxygen species	387	28	12.73	0.04119	AT1G58290, AT4G02380, AT4G32190, AT3G48090, AT1G70520, AT3G23400, AT4G23810, AT5G24110, AT5G42380, AT1G66080, AT2G20560, AT2G47180, AT3G02800, AT3G17790, AT3G19930, AT3G46930, AT5G47600, AT5G63160, AT5G64510, AT1G20620, AT1G53210, AT2G46600, AT3G09940, AT4G33950, AT5G47910, AT3G12900, AT3G53280, AT1G32540
GO:0009408	response to heat	303	24	9.97	0.04128	AT1G64280, AT1G66080, AT1G70520, AT2G20560, AT2G38470, AT2G47180, AT3G19930, AT4G18880, AT5G47600, AT5G47910, AT5G57050, AT5G58070, AT5G64510, AT1G13080, AT1G52890, AT2G17840, AT2G27310, AT3G04010, AT3G28210, AT4G17250, AT4G39670, AT5G10695, AT5G13200, AT5G42380
GO:0010119	regulation of stomatal movement	49	5	1.61	0.04154	AT1G52400, AT1G69530, AT1G69850, AT4G33950, AT5G13750
GO:0015706	nitrate transport	207	12	6.81	0.04166	AT1G02360, AT1G13110, AT1G74020, AT2G29330, AT2G44490, AT3G04720, AT3G13790, AT3G19930, AT3G22570, AT4G01720, AT4G30060, AT5G20050
GO:0006499	N-terminal protein myristoylation	526	25	17.3	0.04325	AT1G03740, AT1G07630, AT1G09970, AT1G10410, AT1G18890, AT1G21010, AT1G59650, AT2G26190, AT2G28890, AT2G39660, AT2G44180, AT2G47730, AT3G11840, AT3G44480, AT3G44630, AT3G44670, AT4G21940, AT4G31860, AT4G35600, AT4G39890, AT5G17350, AT5G44290, AT5G57630, AT5G61210, AT5G61560
GO:0019344	cysteine biosynthetic process	210	12	6.91	0.04561	AT1G35420, AT1G55360, AT1G61520, AT2G42320, AT2G47450, AT3G16470, AT3G56940, AT3G59060, AT3G59400, AT4G39950, AT5G15230, AT5G46110
GO:0009744	response to sucrose	210	12	6.91	0.04561	AT1G15380, AT1G21400, AT1G69780, AT1G74670, AT2G38290, AT2G47450, AT3G52480, AT3G57020, AT4G12690, AT5G07990, AT5G52250, AT5G58140
GO:0019761	glucosinolate biosynthetic process	172	11	5.66	0.04788	AT4G31500, AT1G74100, AT2G35260, AT2G38860, AT2G44490, AT2G46650, AT3G59060, AT4G03070, AT4G39950, AT5G05730, AT5G58140
GO:0006970	response to osmotic stress	838	59	27.56	0.04994	AT1G78680, AT2G30860, AT2G38470, AT3G04730, AT3G61890, AT4G33950, AT5G06760, AT5G15970, AT5G57050, AT5G66880, AT4G34180, AT5G62350, AT5G47910, AT1G02930, AT1G03220, AT1G03230, AT1G20450, AT1G25220, AT1G52400, AT1G53580, AT1G55450, AT1G56600, AT1G61890, AT2G03760, AT2G17840, AT2G47180, AT2G47730, AT3G04720, AT3G09940, AT3G16470, AT3G48850, AT3G51920, AT4G02520, AT4G30960, AT5G02020, AT5G18170, AT5…

## Sheet: cluster 3 enriched GO
GO.ID	Term	Annotated	Significant	Expected	testScore	enrichedGenes
GO:0010200	response to chitin	421	46	9.49	8.5e-19	AT1G18390, AT1G20823, AT1G51800, AT1G61340, AT1G68840, AT1G71520, AT1G72520, AT1G74360, AT1G76650, AT1G80840, AT2G17770, AT2G26530, AT2G27660, AT2G30040, AT2G35000, AT2G36220, AT2G39200, AT2G41640, AT3G02840, AT3G02850, AT3G05500, AT3G17700, AT3G23250, AT3G25250, AT3G44190, AT3G44350, AT3G46080, AT3G46090, AT3G55840, AT3G62260, AT4G01250, AT4G11280, AT5G01540, AT5G05410, AT5G11650, AT5G22250, AT5…
GO:0009693	ethylene biosynthetic process	119	20	2.68	2.5e-12	AT1G01480, AT1G20310, AT1G61340, AT1G66480, AT2G31945, AT3G02840, AT3G09830, AT3G55840, AT4G11280, AT4G16820, AT4G24380, AT5G05850, AT5G22250, AT5G46080, AT5G47220, AT5G47850, AT5G54490, AT5G58680, AT5G65300, AT5G65800
GO:0010583	response to cyclopentenone	148	17	3.34	4.3e-08	AT1G18390, AT1G77450, AT2G15480, AT2G31945, AT2G34660, AT2G39200, AT3G28740, AT3G44190, AT3G57760, AT4G01870, AT4G18170, AT4G27260, AT4G38540, AT5G54490, AT5G54510, AT5G57480, AT5G57560
GO:0002679	respiratory burst involved in defense response	121	14	2.73	6.2e-07	AT1G18390, AT1G51800, AT1G74360, AT1G80840, AT2G27660, AT2G39200, AT3G23250, AT3G55840, AT4G01250, AT5G22250, AT5G25930, AT5G47220, AT5G64120, AT5G66070
GO:0009738	abscisic acid-activated signaling pathway	248	18	5.59	2.6e-06	AT1G15080, AT1G28190, AT1G45249, AT1G76650, AT1G80840, AT2G30040, AT3G21780, AT3G23250, AT3G28340, AT4G01870, AT5G01540, AT5G22250, AT5G25930, AT5G54490, AT5G59220, AT5G61820, AT5G65300, AT5G67340
GO:0009753	response to jasmonic acid	474	28	10.68	5.3e-06	AT1G06180, AT1G61340, AT1G66760, AT1G71030, AT1G72520, AT1G74430, AT1G76650, AT1G79180, AT1G80840, AT2G16720, AT2G30040, AT3G23250, AT4G10390, AT4G11280, AT4G24380, AT5G09980, AT5G54490, AT5G59220, AT5G47220, AT1G20310, AT1G28190, AT1G74360, AT2G26530, AT3G05650, AT3G17700, AT4G14220, AT5G01540, AT5G67340
GO:0009407	toxin catabolic process	211	17	4.76	6.6e-06	AT1G10070, AT1G18390, AT1G77450, AT2G15480, AT2G29440, AT2G31945, AT2G34660, AT2G39200, AT3G24520, AT3G28740, AT3G44190, AT3G57760, AT4G01870, AT4G18170, AT4G38540, AT5G27920, AT5G57480
GO:0009611	response to wounding	335	22	7.55	8.6e-06	AT1G51680, AT1G61340, AT1G66760, AT1G72520, AT1G76650, AT1G79270, AT1G80840, AT2G26530, AT2G38870, AT2G44810, AT2G47800, AT3G21780, AT3G23250, AT3G25250, AT3G61060, AT4G10390, AT4G11280, AT4G24380, AT5G57560, AT5G59220, AT5G63770, AT5G67340
GO:0050832	defense response to fungus	348	20	7.84	0.0002	AT1G15010, AT1G51800, AT1G74360, AT1G80840, AT2G31865, AT2G34930, AT2G35000, AT2G38870, AT3G02840, AT3G02850, AT3G17700, AT4G19230, AT4G38540, AT5G01540, AT5G52020, AT5G61890, AT5G64120, AT5G67340, AT2G39200, AT4G37150
GO:0006629	lipid metabolic process	1665	48	37.52	0.00028	AT1G20120, AT1G54000, AT1G54010, AT1G54020, AT1G58520, AT2G31100, AT2G44810, AT3G20520, AT3G47220, AT3G48080, AT4G16820, AT5G45920, AT5G58170, AT5G58690, AT1G02190, AT5G49900, AT3G23510, AT3G23530, AT4G26770, AT2G22680, AT2G31980, AT2G39705, AT3G21090, AT1G75830, AT2G20180, AT4G39500, AT5G51810, AT4G19230, AT1G12610, AT2G34490, AT4G39830, AT5G21100, AT5G24150, AT5G24155, AT5G24160, AT5G65020, AT2…
GO:0035556	intracellular signal transduction	756	31	17.04	0.0005	AT1G74360, AT1G80840, AT3G05650, AT3G17700, AT4G14220, AT5G01540, AT5G22250, AT5G67340, AT1G28190, AT1G76650, AT2G19650, AT2G30040, AT3G23250, AT3G28340, AT3G47220, AT3G55840, AT4G01250, AT4G01870, AT5G25930, AT5G47220, AT5G58690, AT5G63770, AT5G65300, AT5G66070, AT5G47100, AT1G52280, AT1G72520, AT2G16720, AT4G32630, AT5G15930, AT5G24390
GO:0052542	defense response by callose deposition	63	7	1.42	0.00053	AT1G72520, AT1G74360, AT3G02840, AT3G23250, AT3G26910, AT4G12120, AT5G25930
GO:0009723	response to ethylene	353	21	7.96	0.0009	AT1G05710, AT1G28190, AT1G71030, AT1G76650, AT1G80840, AT2G15480, AT2G31730, AT3G21780, AT3G23250, AT4G01870, AT4G11280, AT4G37370, AT5G25930, AT5G47220, AT5G54490, AT5G59220, AT5G65300, AT1G72520, AT2G16720, AT2G30040, AT5G22250
GO:0010286	heat acclimation	84	8	1.89	0.00187	AT2G36220, AT2G40340, AT3G11020, AT3G47220, AT4G33985, AT4G37370, AT5G05410, AT5G48570
GO:0080167	response to karrikin	128	9	2.88	0.0025	AT1G70420, AT3G21090, AT3G52740, AT3G57520, AT4G24110, AT4G35110, AT4G37370, AT5G48540, AT5G51810
GO:0006468	protein phosphorylation	1204	43	27.14	0.00263	AT1G11300, AT1G11340, AT1G16150, AT1G18390, AT1G49730, AT1G51800, AT1G53430, AT1G53700, AT1G56130, AT1G56140, AT1G70130, AT1G72540, AT1G72760, AT1G74360, AT1G74490, AT2G19400, AT2G23300, AT2G30040, AT3G01840, AT3G09830, AT3G13380, AT3G14370, AT3G25250, AT3G45240, AT3G45420, AT3G57740, AT3G57760, AT4G10390, AT4G34440, AT5G03140, AT5G14640, AT5G24080, AT5G25930, AT5G40030, AT5G40540, AT5G45840, AT5…
GO:0055046	microgametogenesis	42	5	0.95	0.00342	AT1G64110, AT3G04620, AT3G28470, AT4G14220, AT5G05850
GO:0010363	regulation of plant-type hypersensitive response	371	17	8.36	0.0048	AT1G20310, AT1G28190, AT1G51680, AT1G74360, AT1G80840, AT2G26530, AT3G02840, AT3G05650, AT3G09830, AT3G17700, AT3G19010, AT4G14220, AT5G01540, AT5G25930, AT5G41400, AT5G64120, AT5G67340
GO:0010167	response to nitrate	197	11	4.44	0.00527	AT1G17860, AT1G22440, AT1G55920, AT1G68840, AT2G17660, AT2G22470, AT2G27660, AT3G50740, AT4G21680, AT5G24030, AT5G64120
GO:0006857	oligopeptide transport	119	8	2.68	0.0056	AT1G51800, AT1G72140, AT2G39200, AT2G44370, AT3G01350, AT4G21680, AT4G25350, AT5G24380
GO:0006855	drug transmembrane transport	73	6	1.65	0.00607	AT1G11670, AT1G64820, AT1G66760, AT2G47800, AT4G21910, AT5G38030
GO:0009414	response to water deprivation	419	18	9.44	0.00653	AT1G12610, AT1G22190, AT1G45249, AT2G47800, AT3G08770, AT3G11020, AT3G21780, AT3G23250, AT5G05410, AT5G15960, AT5G20830, AT5G47100, AT5G54490, AT5G59220, AT5G65020, AT5G67340, AT3G27690, AT5G54730
GO:0006612	protein targeting to membrane	383	17	8.63	0.00653	AT1G20310, AT1G28190, AT1G51680, AT1G74360, AT1G80840, AT2G26530, AT3G02840, AT3G05650, AT3G09830, AT3G17700, AT3G19010, AT4G14220, AT5G01540, AT5G25930, AT5G41400, AT5G64120, AT5G67340
GO:0009686	gibberellin biosynthetic process	54	5	1.22	0.00728	AT1G75830, AT2G20180, AT4G39500, AT5G51810, AT1G12610
GO:0001666	response to hypoxia	100	7	2.25	0.00734	AT1G77120, AT2G17850, AT3G10040, AT4G10120, AT5G20830, AT5G63790, AT1G14540
GO:0009873	ethylene-activated signaling pathway	125	8	2.82	0.00747	AT1G72520, AT1G76650, AT1G80840, AT2G16720, AT2G30040, AT3G23250, AT5G22250, AT5G47220
GO:0006355	regulation of transcription, DNA-templated	2376	64	53.55	0.00835	AT5G48820, AT1G06180, AT1G12610, AT1G19040, AT1G22190, AT1G22810, AT1G22985, AT1G45249, AT1G55110, AT1G62310, AT1G63650, AT1G64100, AT1G68840, AT1G71030, AT1G71520, AT1G74430, AT1G77250, AT1G77450, AT1G79180, AT1G80840, AT2G16720, AT2G17770, AT2G20180, AT2G35640, AT2G40340, AT2G46810, AT3G03260, AT3G05650, AT3G06160, AT3G10040, AT3G11020, AT3G19500, AT3G21890, AT3G23250, AT3G24520, AT3G25990, AT3…
GO:0030968	endoplasmic reticulum unfolded protein response	185	10	4.17	0.00947	AT1G74360, AT1G80840, AT2G17770, AT3G02840, AT3G26910, AT3G28340, AT5G01540, AT5G42010, AT5G63790, AT5G67340
GO:0009624	response to nematode	82	6	1.85	0.01055	AT1G72140, AT2G31900, AT2G47800, AT3G17700, AT3G22910, AT5G38030
GO:0009695	jasmonic acid biosynthetic process	136	8	3.07	0.0121	AT1G66760, AT1G72520, AT1G76650, AT1G80840, AT2G44810, AT3G23250, AT4G10390, AT4G24380
GO:0006811	ion transport	1277	36	28.78	0.01611	AT1G22440, AT2G46750, AT4G20390, AT2G46430, AT3G02850, AT3G17700, AT3G22910, AT3G25610, AT3G27870, AT5G41610, AT2G32830, AT4G25350, AT5G09690, AT1G51800, AT2G27660, AT2G39200, AT2G44370, AT3G05500, AT4G18170, AT5G61890, AT5G67340, AT5G47100, AT3G27690, AT1G17860, AT1G55920, AT1G68840, AT2G22470, AT3G50740, AT5G24030, AT5G64120, AT2G38870, AT4G24380, AT3G13380, AT4G35110, AT3G19010, AT1G71960
GO:0009744	response to sucrose	210	10	4.73	0.02125	AT1G10070, AT2G37970, AT3G21890, AT3G27690, AT3G49790, AT3G52740, AT3G61060, AT4G30850, AT5G03840, AT5G20830
GO:0033037	polysaccharide localization	97	8	2.19	0.02234	AT5G65020, AT1G72520, AT1G74360, AT3G02840, AT3G23250, AT3G26910, AT4G12120, AT5G25930
GO:0006073	cellular glucan metabolic process	436	10	9.83	0.02253	AT4G17090, AT2G01850, AT4G25810, AT4G30280, AT4G30290, AT5G57560, AT1G07280, AT4G27700, AT5G02940, AT2G33100
GO:0015824	proline transport	74	5	1.67	0.0258	AT1G51800, AT2G27660, AT2G38870, AT2G39200, AT4G24380
GO:0010310	regulation of hydrogen peroxide metabolic process	187	9	4.21	0.02639	AT1G74360, AT1G77120, AT1G80840, AT2G17850, AT3G05650, AT3G10040, AT3G17700, AT4G14220, AT5G20830
GO:0002237	response to molecule of bacterial origin	101	6	2.28	0.02682	AT1G10340, AT1G80840, AT3G13380, AT3G22060, AT4G24390, AT5G61010
GO:0009862	systemic acquired resistance, salicylic acid mediated signaling pathway	251	11	5.66	0.02774	AT1G74360, AT1G77120, AT1G80840, AT2G17850, AT3G05650, AT3G10040, AT3G17700, AT4G14220, AT5G01540, AT5G20830, AT5G67340
GO:0009627	systemic acquired resistance	446	20	10.05	0.03152	AT1G10340, AT1G74440, AT2G47800, AT3G09830, AT3G48080, AT4G37150, AT4G39830, AT5G44580, AT5G61010, AT5G67340, AT1G74360, AT1G77120, AT1G80840, AT2G17850, AT3G05650, AT3G10040, AT3G17700, AT4G14220, AT5G01540, AT5G20830
GO:0009617	response to bacterium	577	17	13	0.03413	AT1G10340, AT1G80840, AT3G13380, AT3G22060, AT4G24390, AT5G61010, AT1G74360, AT3G17700, AT5G01540, AT5G22250, AT1G55110, AT1G61340, AT1G72520, AT3G05650, AT4G14220, AT4G15760, AT5G47220
GO:0008152	metabolic process	12930	324	291.41	0.03714	AT1G07280, AT4G27700, AT5G02940, AT4G17090, AT1G74360, AT1G80840, AT3G05650, AT3G17700, AT4G14220, AT5G01540, AT5G22250, AT5G67340, AT2G33100, AT5G48570, AT5G48390, AT2G32220, AT1G10070, AT1G10400, AT1G44180, AT1G47480, AT1G51680, AT2G03550, AT2G15480, AT2G17845, AT2G31790, AT2G32020, AT2G35660, AT2G47140, AT3G21780, AT3G22460, AT3G22910, AT3G27870, AT3G50740, AT4G13180, AT4G15760, AT4G38540, AT5…
GO:0043069	negative regulation of programmed cell death	170	8	3.83	0.03929	AT1G74360, AT1G80840, AT3G02840, AT3G09830, AT5G01540, AT5G25930, AT5G64120, AT5G67340
GO:0015706	nitrate transport	207	9	4.67	0.0457	AT1G17860, AT1G22440, AT1G55920, AT1G68840, AT2G22470, AT2G27660, AT3G50740, AT5G24030, AT5G64120
GO:0044036	cell wall macromolecule metabolic process	326	8	7.35	0.04678	AT4G30280, AT4G30290, AT1G18310, AT2G17850, AT2G31900, AT2G46760, AT4G11450, AT1G79180
GO:0055114	oxidation-reduction process	1747	42	39.37	0.04693	AT4G27700, AT1G02190, AT1G03990, AT1G14540, AT1G17020, AT1G22440, AT1G30720, AT1G77120, AT2G19650, AT2G19800, AT2G26710, AT2G27660, AT2G34490, AT2G44370, AT2G46750, AT2G46760, AT3G14690, AT3G19010, AT3G23510, AT3G23530, AT3G28740, AT3G44190, AT4G19230, AT4G20840, AT4G21830, AT4G31940, AT4G37370, AT4G39480, AT4G39500, AT4G39830, AT5G01040, AT5G21100, AT5G24150, AT5G24155, AT5G24160, AT5G36220, AT5…
GO:0009620	response to fungus	504	27	11.36	0.0482	AT1G15010, AT1G51800, AT1G74360, AT1G80840, AT2G31865, AT2G34930, AT2G35000, AT2G38870, AT3G02840, AT3G02850, AT3G17700, AT4G19230, AT4G38540, AT5G01540, AT5G52020, AT5G61890, AT5G64120, AT5G67340, AT5G61820, AT1G51680, AT1G66760, AT1G72520, AT1G76650, AT4G10390, AT4G24380, AT2G39200, AT4G37150
GO:0009751	response to salicylic acid	473	21	10.66	0.04848	AT1G06180, AT1G61340, AT1G71030, AT1G74430, AT1G79180, AT1G80840, AT2G16720, AT1G74360, AT1G77120, AT2G17850, AT3G05650, AT3G10040, AT3G17700, AT4G14220, AT5G01540, AT5G20830, AT5G67340, AT1G20310, AT1G28190, AT2G26530, AT5G64120

## Sheet: cluster 4 enriched GO
GO.ID	Term	Annotated	Significant	Expected	testScore	enrichedGenes
GO:0010363	regulation of plant-type hypersensitive response	371	31	6.43	5.8e-13	AT1G02450, AT1G08940, AT1G11310, AT1G17745, AT1G32060, AT1G42990, AT1G64610, AT1G65960, AT1G76360, AT2G26560, AT2G37710, AT3G22160, AT3G27890, AT3G28930, AT3G57330, AT4G01050, AT4G01070, AT4G05590, AT4G13510, AT4G20830, AT4G25030, AT4G26070, AT4G32150, AT4G33050, AT5G08330, AT5G10380, AT5G20700, AT5G24530, AT5G26920, AT5G35735, AT5G46780
GO:0007030	Golgi organization	178	22	3.08	6.4e-13	AT1G12240, AT1G13930, AT1G20840, AT1G47128, AT1G62660, AT2G32080, AT2G33470, AT2G36880, AT3G02250, AT3G13410, AT3G16850, AT3G23600, AT3G24160, AT3G27890, AT3G61440, AT4G20260, AT4G26710, AT4G32150, AT4G32530, AT5G05170, AT5G20700, AT5G49720
GO:0006612	protein targeting to membrane	383	31	6.63	1.3e-12	AT1G02450, AT1G08940, AT1G11310, AT1G17745, AT1G32060, AT1G42990, AT1G64610, AT1G65960, AT1G76360, AT2G26560, AT2G37710, AT3G22160, AT3G27890, AT3G28930, AT3G57330, AT4G01050, AT4G01070, AT4G05590, AT4G13510, AT4G20830, AT4G25030, AT4G26070, AT4G32150, AT4G33050, AT5G08330, AT5G10380, AT5G20700, AT5G24530, AT5G26920, AT5G35735, AT5G46780
GO:0006816	calcium ion transport	120	18	2.08	5.2e-12	AT1G12240, AT1G20840, AT1G62660, AT2G32080, AT2G33470, AT2G36880, AT3G02250, AT3G13410, AT3G16850, AT3G24160, AT4G20260, AT4G26710, AT4G32150, AT4G32530, AT5G05170, AT5G07220, AT5G20700, AT3G57330
GO:0009963	positive regulation of flavonoid biosynthetic process	103	15	1.78	3e-10	AT1G08940, AT1G13930, AT1G17745, AT1G65960, AT1G76360, AT2G37040, AT3G53260, AT3G57330, AT4G01070, AT4G05590, AT4G32150, AT5G20700, AT5G35735, AT5G46780, AT5G54160
GO:0050832	defense response to fungus	348	25	6.03	8e-10	AT1G01470, AT1G02450, AT1G11310, AT1G19020, AT1G32060, AT1G42990, AT1G47128, AT1G64610, AT2G25735, AT2G26560, AT2G37710, AT2G39210, AT2G43510, AT3G27890, AT3G28930, AT3G48640, AT4G01050, AT4G01700, AT4G26070, AT4G28350, AT4G30650, AT4G33050, AT5G24530, AT5G26920, AT5G61600
GO:0009409	response to cold	628	30	10.88	2.6e-09	AT1G01470, AT1G04220, AT1G07720, AT1G09560, AT1G29395, AT1G32060, AT1G42990, AT1G64610, AT1G67090, AT2G16280, AT2G19450, AT2G28900, AT2G33380, AT2G38760, AT2G40180, AT2G45660, AT3G17020, AT3G26650, AT3G28930, AT4G01050, AT4G20260, AT4G26070, AT4G30650, AT4G30660, AT5G04530, AT5G25610, AT5G26920, AT5G43760, AT1G36160, AT2G02850
GO:0009862	systemic acquired resistance, salicylic acid mediated signaling pathway	251	21	4.35	3.3e-09	AT1G02450, AT1G11310, AT1G19020, AT1G32060, AT1G42990, AT1G64610, AT2G26560, AT2G37710, AT3G27890, AT3G28930, AT3G48640, AT4G01050, AT4G13510, AT4G26070, AT4G33050, AT5G08330, AT5G10380, AT5G24530, AT5G26920, AT5G35735, AT5G65210
GO:0009651	response to salt stress	784	41	13.58	5.1e-09	AT1G11840, AT1G12240, AT1G13930, AT1G17840, AT1G20840, AT1G22640, AT1G29395, AT1G47128, AT1G51500, AT1G62660, AT1G65960, AT2G19450, AT2G32080, AT2G33380, AT2G33470, AT2G36880, AT2G38760, AT3G02140, AT3G02250, AT3G13410, AT3G16850, AT3G23600, AT3G24160, AT3G27890, AT3G61440, AT4G01070, AT4G20260, AT4G26710, AT4G32150, AT4G32530, AT5G05170, AT5G19250, AT5G20270, AT5G20700, AT5G25610, AT5G49720, AT5…
GO:0009611	response to wounding	335	23	5.8	2.6e-08	AT1G01470, AT1G04220, AT1G13930, AT1G17840, AT1G19020, AT1G22640, AT1G62660, AT1G72450, AT2G25735, AT2G28900, AT2G34810, AT2G37040, AT3G53260, AT4G01070, AT4G10270, AT4G20830, AT4G25030, AT4G26070, AT4G37760, AT4G39730, AT5G54160, AT5G61600, AT5G62200
GO:0010310	regulation of hydrogen peroxide metabolic process	187	17	3.24	3.1e-08	AT1G02450, AT1G11310, AT1G32060, AT2G26560, AT2G37710, AT3G27890, AT3G28930, AT3G48640, AT4G01050, AT4G13510, AT4G26070, AT4G33050, AT5G08330, AT5G10380, AT5G24530, AT5G26920, AT1G54410
GO:0019344	cysteine biosynthetic process	210	18	3.64	6.1e-08	AT3G61440, AT1G01630, AT1G10670, AT1G11840, AT1G12230, AT1G32060, AT1G44575, AT1G54780, AT1G55260, AT1G55670, AT1G56190, AT1G60000, AT3G09820, AT3G19400, AT4G01050, AT4G04640, AT5G02790, AT5G49720
GO:0000165	MAPK cascade	221	18	3.83	6.7e-08	AT1G02450, AT1G11310, AT1G32060, AT1G42990, AT1G64610, AT2G17040, AT2G26560, AT2G37710, AT3G27890, AT3G28930, AT3G48640, AT4G01050, AT4G26070, AT4G33050, AT5G08330, AT5G10380, AT5G24530, AT5G26920
GO:0031348	negative regulation of defense response	276	20	4.78	8.7e-08	AT1G02450, AT1G11310, AT1G19020, AT1G32060, AT1G42990, AT1G64610, AT2G26560, AT2G37710, AT3G27890, AT3G28930, AT3G48640, AT4G01050, AT4G26070, AT4G29140, AT4G33050, AT5G08330, AT5G10380, AT5G24530, AT5G26920, AT5G35735
GO:0010200	response to chitin	421	25	7.29	1.1e-07	AT1G02450, AT1G11310, AT1G19020, AT1G32060, AT1G42990, AT2G17040, AT2G25735, AT2G26560, AT3G18710, AT3G27890, AT3G28930, AT3G54420, AT4G01050, AT4G11360, AT4G20830, AT4G21400, AT4G26070, AT4G28350, AT4G33050, AT5G01830, AT5G03380, AT5G10380, AT5G24530, AT5G26920, AT5G61600
GO:0042335	cuticle development	48	9	0.83	1.2e-07	AT5G57800, AT1G04220, AT1G07720, AT1G55260, AT1G67730, AT2G16280, AT2G26910, AT3G43720, AT5G43760
GO:0009595	detection of biotic stimulus	104	12	1.8	2.6e-06	AT1G02450, AT1G11310, AT1G32060, AT1G32960, AT2G26560, AT3G27890, AT3G28930, AT4G01050, AT4G26070, AT4G33050, AT5G24530, AT5G26920
GO:0046686	response to cadmium ion	470	24	8.14	2.8e-06	AT1G11840, AT1G13930, AT1G22640, AT1G47128, AT1G56190, AT1G65960, AT1G74910, AT2G26560, AT2G32080, AT2G36880, AT3G09820, AT3G23600, AT3G27890, AT3G48000, AT3G61440, AT4G11360, AT4G19880, AT4G20260, AT4G25900, AT4G32150, AT4G32530, AT5G02790, AT5G05170, AT5G49720
GO:0009867	jasmonic acid mediated signaling pathway	286	18	4.95	2.9e-06	AT1G02450, AT1G11310, AT1G32060, AT1G42990, AT1G64610, AT1G72450, AT2G26560, AT2G34810, AT2G37710, AT3G27890, AT3G28930, AT4G01050, AT4G26070, AT4G33050, AT5G08330, AT5G10380, AT5G24530, AT5G26920
GO:0009697	salicylic acid biosynthetic process	209	15	3.62	4e-06	AT1G02450, AT1G11310, AT1G24150, AT1G32060, AT1G64610, AT2G26560, AT2G37710, AT3G27890, AT3G28930, AT3G48640, AT4G01050, AT4G26070, AT4G33050, AT5G24530, AT5G26920
GO:0035304	regulation of protein dephosphorylation	135	12	2.34	4.2e-06	AT1G02450, AT1G12900, AT1G32060, AT1G42550, AT1G52220, AT1G54780, AT2G37710, AT4G01050, AT4G04640, AT4G26070, AT5G08330, AT5G10380
GO:0042742	defense response to bacterium	396	21	6.86	5.7e-06	AT1G02450, AT1G11310, AT1G17745, AT1G32060, AT2G26560, AT2G28900, AT2G37710, AT3G15020, AT3G26650, AT3G27890, AT3G28930, AT3G48640, AT3G57330, AT4G01050, AT4G20260, AT4G26070, AT4G33050, AT4G39940, AT5G24530, AT5G26920, AT5G65210
GO:0000038	very long-chain fatty acid metabolic process	53	8	0.92	8.3e-06	AT1G04220, AT1G07720, AT1G55260, AT2G16280, AT3G43720, AT5G43760, AT5G57800, AT1G67730
GO:0006833	water transport	155	12	2.68	1.7e-05	AT1G13930, AT1G47128, AT1G65960, AT2G32080, AT3G23600, AT3G27890, AT3G61440, AT5G05170, AT5G19250, AT5G20700, AT5G49720, AT5G52060
GO:0015991	ATP hydrolysis coupled proton transport	37	6	0.64	3.8e-05	AT1G19910, AT2G07698, AT4G26710, AT4G30190, AT4G32530, AT4G34720
GO:0009805	coumarin biosynthetic process	54	7	0.94	3.9e-05	AT1G13930, AT1G62660, AT2G37040, AT3G53260, AT4G01070, AT4G25030, AT5G54160
GO:0043069	negative regulation of programmed cell death	170	12	2.94	4.4e-05	AT1G42990, AT1G64610, AT2G26560, AT2G37710, AT3G22160, AT3G57330, AT4G13510, AT4G20830, AT4G25030, AT4G26070, AT4G33050, AT5G26920
GO:0009737	response to abscisic acid	616	27	10.67	4.4e-05	AT1G01470, AT1G17840, AT1G22640, AT1G29395, AT1G51500, AT1G75240, AT2G02850, AT2G19450, AT2G32690, AT2G33380, AT3G02140, AT3G18490, AT3G22160, AT3G47620, AT4G13510, AT4G32150, AT5G02240, AT5G20650, AT5G25610, AT5G65310, AT1G42990, AT1G64610, AT2G40180, AT3G12740, AT3G54150, AT4G25030, AT5G18490
GO:0009750	response to fructose	144	11	2.49	4.4e-05	AT1G20840, AT1G65960, AT2G31390, AT2G32080, AT2G42900, AT3G61440, AT5G05170, AT5G19250, AT5G20700, AT5G49720, AT5G52060
GO:0006598	polyamine catabolic process	38	6	0.66	4.5e-05	AT1G62660, AT2G36880, AT2G37040, AT3G53260, AT4G32150, AT5G54160
GO:0006633	fatty acid biosynthetic process	198	17	3.43	5e-05	AT1G04220, AT1G07720, AT1G08510, AT1G10670, AT2G16280, AT2G47240, AT3G05020, AT5G04530, AT5G43760, AT1G54780, AT4G01050, AT4G04640, AT1G65820, AT1G36160, AT2G26560, AT1G67730, AT1G79700
GO:0010207	photosystem II assembly	177	12	3.07	6.4e-05	AT1G12900, AT1G14345, AT1G32060, AT1G42550, AT1G44575, AT1G52220, AT1G54780, AT2G30570, AT3G26650, AT4G01050, AT4G04640, AT5G17170
GO:0009744	response to sucrose	210	13	3.64	8.2e-05	AT1G06000, AT1G20840, AT2G28900, AT2G31380, AT2G31390, AT2G42900, AT3G26650, AT3G55120, AT3G61220, AT4G01050, AT4G37760, AT5G20270, AT5G44110
GO:0010114	response to red light	104	9	1.8	8.3e-05	AT1G32060, AT1G54780, AT1G67090, AT2G37640, AT2G40100, AT3G26650, AT4G01050, AT5G17170, AT5G44110
GO:0009657	plastid organization	398	13	6.89	9.6e-05	AT1G12900, AT1G32060, AT1G44575, AT1G52220, AT1G54780, AT2G30570, AT3G26650, AT4G01050, AT4G04640, AT5G17170, AT3G54990, AT5G62430, AT1G42550
GO:0009684	indoleacetic acid biosynthetic process	109	9	1.89	0.00012	AT1G17745, AT2G20630, AT2G46330, AT3G44310, AT3G61440, AT4G30530, AT4G33050, AT4G39940, AT5G19240
GO:0048510	regulation of timing of transition from vegetative to reproductive phase	29	5	0.5	0.00013	AT1G27360, AT1G27370, AT1G75410, AT5G43270, AT5G62430
GO:0016998	cell wall macromolecule catabolic process	30	5	0.52	0.00015	AT2G36870, AT2G43590, AT3G47540, AT3G54420, AT4G01700
GO:0042398	cellular modified amino acid biosynthetic process	71	7	1.23	0.00023	AT2G36880, AT1G62660, AT2G37040, AT3G53260, AT3G55120, AT4G32150, AT5G54160
GO:0009773	photosynthetic electron transport in photosystem I	51	6	0.88	0.00024	AT1G12900, AT1G32060, AT1G54780, AT1G55670, AT4G01050, AT4G04640
GO:0042744	hydrogen peroxide catabolic process	72	7	1.25	0.00025	AT1G13930, AT1G47128, AT1G60870, AT3G61440, AT4G16190, AT5G02790, AT5G49720
GO:0009266	response to temperature stimulus	961	39	16.65	0.00027	AT1G13930, AT1G47128, AT3G23600, AT3G27890, AT3G61440, AT5G05170, AT5G49720, AT2G38760, AT4G21870, AT1G01470, AT1G04220, AT1G07720, AT1G09560, AT1G29395, AT1G32060, AT1G42990, AT1G64610, AT1G67090, AT2G16280, AT2G19450, AT2G28900, AT2G33380, AT2G40180, AT2G45660, AT3G17020, AT3G26650, AT3G28930, AT4G01050, AT4G20260, AT4G26070, AT4G30650, AT4G30660, AT5G04530, AT5G25610, AT5G26920, AT5G43760, AT1…
GO:0010218	response to far red light	99	8	1.71	0.00033	AT1G32060, AT1G54780, AT1G67090, AT2G40100, AT3G26650, AT4G01050, AT5G17170, AT5G44110
GO:0009637	response to blue light	126	9	2.18	0.00036	AT1G11350, AT1G32060, AT1G54780, AT1G67090, AT2G40100, AT3G16850, AT3G26650, AT4G01050, AT5G17170
GO:0043900	regulation of multi-organism process	144	12	2.49	0.00036	AT1G02450, AT5G26920, AT1G11310, AT1G32060, AT2G26560, AT3G27890, AT3G28930, AT4G01050, AT4G26070, AT4G33050, AT5G24530, AT1G19570
GO:0002237	response to molecule of bacterial origin	101	8	1.75	0.00038	AT1G76360, AT2G25735, AT2G26560, AT3G28930, AT4G26070, AT4G33050, AT5G26920, AT4G20260
GO:0006569	tryptophan catabolic process	79	7	1.37	0.00044	AT1G17745, AT2G20630, AT2G46330, AT4G30530, AT4G33050, AT4G39940, AT5G19240
GO:0010224	response to UV-B	104	8	1.8	0.00046	AT1G06000, AT2G31380, AT2G37040, AT3G55120, AT3G61220, AT4G36220, AT4G37760, AT5G44110
GO:0048767	root hair elongation	188	11	3.26	0.00046	AT1G04040, AT1G04680, AT1G10670, AT1G75680, AT2G32080, AT3G16850, AT4G20260, AT5G05170, AT5G15580, AT5G49720, AT5G52060
GO:0009269	response to desiccation	39	5	0.68	0.00054	AT1G01470, AT1G29395, AT2G33380, AT2G46140, AT5G25610
GO:0009825	multidimensional cell growth	111	8	1.92	0.00059	AT1G04040, AT1G04680, AT1G10670, AT1G75680, AT5G05170, AT5G15580, AT5G49720, AT2G37640
GO:0043481	anthocyanin accumulation in tissues in response to UV light	113	8	1.96	0.0008	AT1G04040, AT1G04680, AT1G10670, AT1G75680, AT2G45660, AT5G05170, AT5G15580, AT5G49720
GO:0002679	respiratory burst involved in defense response	121	8	2.1	0.00124	AT1G42990, AT2G25735, AT2G26560, AT3G54420, AT4G20830, AT4G21400, AT4G26070, AT4G33050
GO:0006096	glycolytic process	219	11	3.79	0.00161	AT1G11840, AT1G12900, AT1G13930, AT1G47128, AT1G56190, AT3G23600, AT3G26650, AT3G27890, AT3G61440, AT5G05170, AT5G49720
GO:0006364	rRNA processing	258	12	4.47	0.00192	AT1G12900, AT1G32060, AT1G42550, AT1G44575, AT1G52220, AT1G54780, AT2G30570, AT2G40100, AT3G26650, AT4G01050, AT4G04640, AT5G17170
GO:0006888	ER to Golgi vesicle-mediated transport	105	7	1.82	0.00236	AT1G09560, AT1G27980, AT1G65820, AT2G39210, AT4G13510, AT4G28570, AT4G30190
GO:0010167	response to nitrate	197	10	3.41	0.00239	AT1G09560, AT1G09740, AT1G62660, AT3G24503, AT3G27890, AT3G54420, AT4G01700, AT4G30190, AT5G40890, AT5G65210
GO:0070838	divalent metal ion transport	202	24	3.5	0.00249	AT1G12240, AT1G20840, AT1G62660, AT2G32080, AT2G33470, AT2G36880, AT3G02250, AT3G13410, AT3G16850, AT3G24160, AT4G20260, AT4G26710, AT4G32150, AT4G32530, AT5G05170, AT5G07220, AT5G20700, AT3G57330, AT1G55670, AT1G56190, AT1G65960, AT5G19250, AT5G40890, AT5G52060
GO:0008361	regulation of cell size	55	5	0.95	0.0026	AT1G04680, AT1G75680, AT5G05170, AT2G17040, AT1G10670
GO:0010817	regulation of hormone levels	463	18	8.02	0.00319	AT1G17745, AT2G20630, AT2G46330, AT3G44310, AT3G61440, AT4G30530, AT4G33050, AT4G39940, AT5G19240, AT1G04680, AT1G75680, AT5G05170, AT1G04040, AT1G10670, AT5G15580, AT5G49720, AT1G12230, AT1G62660
GO:0006952	defense response	1659	75	28.74	0.0034	AT1G65820, AT1G42990, AT2G25735, AT2G26560, AT3G54420, AT4G20830, AT4G21400, AT4G26070, AT4G33050, AT1G11310, AT1G12210, AT1G52040, AT1G59780, AT1G63360, AT2G14080, AT2G37040, AT2G43510, AT2G43910, AT3G26460, AT3G53260, AT3G61220, AT4G19520, AT5G05170, AT5G47250, AT1G02450, AT1G17745, AT1G32060, AT2G28900, AT2G37710, AT3G15020, AT3G26650, AT3G27890, AT3G28930, AT3G48640, AT3G57330, AT4G01050, AT4…
GO:0015706	nitrate transport	207	10	3.59	0.00341	AT1G09560, AT1G09740, AT1G62660, AT3G24503, AT3G27890, AT3G54420, AT4G01700, AT4G30190, AT5G40890, AT5G65210
GO:0055114	oxidation-reduction process	1747	46	30.26	0.00361	AT1G14345, AT1G32060, AT5G17170, AT1G12550, AT1G12900, AT1G17745, AT1G62540, AT1G65820, AT1G69720, AT1G71695, AT2G21830, AT2G31570, AT2G34810, AT3G03470, AT3G15020, AT3G24503, AT3G25180, AT3G26240, AT3G26300, AT3G26650, AT3G48000, AT3G59970, AT3G61220, AT4G12300, AT4G20830, AT4G22690, AT4G22710, AT4G27710, AT4G28570, AT4G36220, AT4G37760, AT4G38420, AT4G39330, AT5G02240, AT5G17770, AT5G24530, AT5…
GO:0009749	response to glucose	86	6	1.49	0.00382	AT1G20840, AT2G19450, AT2G28900, AT2G31390, AT3G26650, AT4G01050
GO:0006006	glucose metabolic process	447	12	7.74	0.00424	AT1G12900, AT3G26650, AT4G31340, AT4G34720, AT5G62220, AT1G11840, AT1G20010, AT1G36160, AT1G14345, AT1G32060, AT5G17170, AT1G12230
GO:0009832	plant-type cell wall biogenesis	170	9	2.94	0.00426	AT1G04040, AT1G04680, AT1G55260, AT1G75680, AT4G34980, AT5G05170, AT5G40890, AT5G49720, AT5G67210
GO:0006972	hyperosmotic response	251	13	4.35	0.00431	AT1G13930, AT1G47128, AT3G23600, AT3G27890, AT3G61440, AT5G05170, AT5G49720, AT1G29395, AT2G33380, AT3G22160, AT4G25030, AT4G30650, AT4G30660
GO:0051707	response to other organism	1425	65	24.68	0.00457	AT1G76360, AT2G25735, AT2G26560, AT3G28930, AT4G26070, AT4G33050, AT5G26920, AT1G09740, AT3G17020, AT5G10380, AT1G02450, AT1G11310, AT1G17745, AT1G32060, AT2G28900, AT2G37710, AT3G15020, AT3G26650, AT3G27890, AT3G48640, AT3G57330, AT4G01050, AT4G20260, AT4G39940, AT5G24530, AT5G65210, AT1G01470, AT1G19020, AT1G42990, AT1G47128, AT1G64610, AT2G39210, AT2G43510, AT4G01700, AT4G28350, AT4G30650, AT5…
GO:0000271	polysaccharide biosynthetic process	586	20	10.15	0.00611	AT1G04040, AT1G04680, AT1G10670, AT1G75680, AT3G52500, AT4G23990, AT5G05170, AT5G15580, AT5G49720, AT5G62220, AT3G02140, AT1G44575, AT1G56190, AT2G35960, AT3G10940, AT4G04640, AT4G26070, AT2G33570, AT5G55250, AT5G67210
GO:0080167	response to karrikin	128	7	2.22	0.00701	AT1G44575, AT2G37040, AT3G53260, AT3G55120, AT3G61220, AT4G13510, AT5G18470
GO:0009718	anthocyanin-containing compound biosynthetic process	60	5	1.04	0.00751	AT1G06000, AT3G01550, AT3G55120, AT5G44110, AT5G60910
GO:0044270	cellular nitrogen compound catabolic process	434	14	7.52	0.00765	AT1G20010, AT4G30190, AT5G12200, AT1G17745, AT2G20630, AT2G46330, AT4G30530, AT4G33050, AT4G39940, AT5G19240, AT1G69720, AT1G47128, AT4G34880, AT3G61440
GO:0019761	glucosinolate biosynthetic process	172	9	2.98	0.00816	AT4G39940, AT1G54780, AT1G62540, AT3G02250, AT3G61440, AT4G26070, AT4G34980, AT5G02790, AT5G10380
GO:0009813	flavonoid biosynthetic process	219	24	3.79	0.00822	AT1G06000, AT3G01550, AT3G55120, AT5G44110, AT1G04220, AT3G61220, AT4G37760, AT5G24530, AT1G08940, AT1G13930, AT1G17745, AT1G65960, AT1G76360, AT2G37040, AT3G53260, AT3G57330, AT4G01070, AT4G05590, AT4G32150, AT5G20700, AT5G35735, AT5G46780, AT5G54160, AT5G60910
GO:0016126	sterol biosynthetic process	165	8	2.86	0.00825	AT1G12230, AT1G31830, AT1G67730, AT1G75680, AT4G14680, AT4G37760, AT5G05170, AT5G54160
GO:0070887	cellular response to chemical stimulus	1413	53	24.47	0.00871	AT4G01070, AT5G49720, AT1G75680, AT1G42990, AT1G64610, AT2G40180, AT3G02140, AT3G12740, AT3G54150, AT4G25030, AT5G18490, AT5G65310, AT1G02450, AT1G11310, AT1G19020, AT1G32060, AT2G26560, AT2G37710, AT3G27890, AT3G28930, AT3G48640, AT4G01050, AT4G13510, AT4G26070, AT4G33050, AT5G08330, AT5G10380, AT5G24530, AT5G26920, AT5G35735, AT5G65210, AT3G22160, AT1G72450, AT2G34810, AT3G16770, AT2G02850, AT3…
GO:0009617	response to bacterium	577	29	9.99	0.0092	AT1G76360, AT2G25735, AT2G26560, AT3G28930, AT4G26070, AT4G33050, AT5G26920, AT1G02450, AT1G11310, AT1G17745, AT1G32060, AT2G28900, AT2G37710, AT3G15020, AT3G26650, AT3G27890, AT3G48640, AT3G57330, AT4G01050, AT4G20260, AT4G39940, AT5G24530, AT5G65210, AT1G12210, AT1G12240, AT1G62660, AT5G08330, AT5G10380, AT5G18130
GO:0009735	response to cytokinin	132	5	2.29	0.00951	AT1G36160, AT3G16770, AT3G47620, AT5G49720, AT1G75680
GO:0030968	endoplasmic reticulum unfolded protein response	185	8	3.2	0.01565	AT1G19020, AT1G42990, AT1G64610, AT2G25735, AT4G20830, AT4G25030, AT4G33050, AT5G65210
GO:0006740	NADPH regeneration	201	5	3.48	0.0173	AT1G14345, AT1G32060, AT5G17170, AT1G12230, AT1G55670
GO:0019252	starch biosynthetic process	190	8	3.29	0.01808	AT3G02140, AT1G10670, AT1G44575, AT1G56190, AT2G35960, AT3G10940, AT4G04640, AT4G26070
GO:0071555	cell wall organization	620	13	10.74	0.01927	AT1G04680, AT1G55260, AT1G75680, AT2G37640, AT4G34980, AT4G30190, AT5G15490, AT1G04040, AT1G10670, AT3G44200, AT5G05170, AT5G15580, AT5G49720
GO:0006979	response to oxidative stress	632	21	10.95	0.02038	AT1G64610, AT1G19020, AT1G21520, AT1G71695, AT2G25735, AT2G31570, AT2G37040, AT3G53260, AT4G20830, AT5G61640, AT1G19570, AT5G49720, AT4G21870, AT4G26070, AT1G13930, AT1G47128, AT1G60870, AT3G61440, AT4G16190, AT5G02790, AT5G55620
GO:0035556	intracellular signal transduction	756	29	13.09	0.02114	AT1G02450, AT1G11310, AT1G32060, AT1G42990, AT1G64610, AT2G17040, AT2G26560, AT2G37710, AT3G27890, AT3G28930, AT3G48640, AT4G01050, AT4G26070, AT4G33050, AT5G08330, AT5G10380, AT5G24530, AT5G26920, AT2G21830, AT2G25735, AT2G40180, AT3G12740, AT3G26240, AT3G54150, AT4G25030, AT4G34920, AT5G18490, AT1G01200, AT3G16770
GO:0042538	hyperosmotic salinity response	162	7	2.81	0.0231	AT1G29395, AT2G33380, AT3G22160, AT4G25030, AT4G30650, AT4G30660, AT5G49720
GO:0034976	response to endoplasmic reticulum stress	352	15	6.1	0.02529	AT1G19020, AT1G42990, AT1G64610, AT2G25735, AT4G20830, AT4G25030, AT4G33050, AT5G65210, AT1G09560, AT2G39210, AT2G47240, AT3G24503, AT4G25900, AT5G10380, AT5G24530
GO:0010075	regulation of meristem growth	171	7	2.96	0.02984	AT1G04680, AT1G71695, AT1G75680, AT3G02250, AT4G00400, AT4G34980, AT5G15580
GO:0009695	jasmonic acid biosynthetic process	136	6	2.36	0.03134	AT1G72450, AT2G34810, AT4G01050, AT4G04640, AT4G39730, AT5G62200
GO:0044248	cellular catabolic process	1644	39	28.48	0.03352	AT1G20010, AT4G30190, AT5G12200, AT3G52500, AT4G01050, AT4G04640, AT2G37040, AT3G53260, AT1G17745, AT2G20630, AT2G46330, AT4G30530, AT4G33050, AT4G39940, AT5G19240, AT1G27980, AT1G69720, AT2G25190, AT2G27830, AT3G11580, AT1G08940, AT2G31570, AT1G36160, AT1G47128, AT2G36870, AT2G43590, AT3G47540, AT3G54420, AT4G01700, AT1G11840, AT4G34880, AT3G61440, AT2G43910, AT4G01070, AT1G13930, AT1G60870, AT4…
GO:0006970	response to osmotic stress	838	44	14.51	0.03411	AT1G04220, AT1G65960, AT2G32080, AT2G36880, AT2G40180, AT3G27890, AT4G20260, AT4G25900, AT4G32150, AT4G32530, AT1G13930, AT1G47128, AT3G23600, AT3G61440, AT5G05170, AT5G49720, AT1G11840, AT1G12240, AT1G17840, AT1G20840, AT1G22640, AT1G29395, AT1G51500, AT1G62660, AT2G19450, AT2G33380, AT2G33470, AT2G38760, AT3G02140, AT3G02250, AT3G13410, AT3G16850, AT3G24160, AT4G01070, AT4G26710, AT5G19250, AT5…
GO:0046390	ribose phosphate biosynthetic process	237	6	4.11	0.03427	AT1G12230, AT3G57330, AT4G04640, AT4G30190, AT2G07698, AT2G07707
GO:0009627	systemic acquired resistance	446	28	7.73	0.0384	AT1G09560, AT1G24150, AT1G64610, AT2G37710, AT2G39210, AT2G47240, AT3G24503, AT4G25900, AT4G26070, AT4G33050, AT5G10380, AT5G24530, AT5G26920, AT5G38980, AT1G02450, AT1G11310, AT1G19020, AT1G32060, AT1G42990, AT2G26560, AT3G27890, AT3G28930, AT3G48640, AT4G01050, AT4G13510, AT5G08330, AT5G35735, AT5G65210
GO:0042546	cell wall biogenesis	355	13	6.15	0.04406	AT1G04040, AT1G04680, AT1G55260, AT1G75680, AT4G34980, AT5G05170, AT5G40890, AT5G49720, AT5G67210, AT2G33570, AT2G36870, AT3G43720, AT5G55250
GO:0005975	carbohydrate metabolic process	1977	58	34.24	0.04467	AT1G44575, AT1G56190, AT2G35960, AT3G10940, AT4G04640, AT4G26070, AT1G04040, AT1G04680, AT1G10670, AT1G75680, AT3G52500, AT4G23990, AT5G05170, AT5G15580, AT5G49720, AT4G34980, AT1G11840, AT1G12230, AT1G12240, AT1G32060, AT1G62660, AT2G19450, AT2G43590, AT3G15020, AT3G16850, AT3G18080, AT3G47540, AT3G54420, AT4G01700, AT4G24260, AT4G25900, AT5G15490, AT2G31390, AT1G35910, AT1G12900, AT3G26650, AT4…
GO:0010103	stomatal complex morphogenesis	149	6	2.58	0.04559	AT1G12900, AT1G32060, AT1G44575, AT1G52220, AT1G75240, AT2G47240
GO:0000023	maltose metabolic process	152	6	2.63	0.04937	AT1G44575, AT1G56190, AT2G35960, AT3G10940, AT4G04640, AT4G26070

## Sheet: cluster 5 enriched GO
GO.ID	Term	Annotated	Significant	Expected	testScore	enrichedGenes
GO:0009825	multidimensional cell growth	111	16	2.38	2.4e-10	AT1G04430, AT1G05850, AT1G68530, AT1G70940, AT1G75500, AT2G22230, AT3G16370, AT3G26520, AT4G22010, AT5G01090, AT5G10480, AT5G12250, AT5G35360, AT5G60920, AT5G64330, AT3G29030
GO:0009932	cell tip growth	344	19	7.37	4.3e-10	AT1G72150, AT2G19690, AT2G33810, AT2G37540, AT1G04430, AT1G05850, AT1G68530, AT1G70940, AT1G75500, AT2G22230, AT3G16370, AT3G26520, AT4G22010, AT5G01090, AT5G10480, AT5G12250, AT5G35360, AT5G60920, AT5G64330
GO:0000271	polysaccharide biosynthetic process	586	24	12.56	4.3e-10	AT1G04430, AT1G05850, AT1G68530, AT1G70940, AT1G75500, AT2G22230, AT3G16370, AT3G26520, AT4G22010, AT5G01090, AT5G10480, AT5G12250, AT5G35360, AT5G60920, AT5G64330, AT1G07440, AT4G20760, AT5G23060, AT5G54770, AT1G78570, AT1G30650, AT1G70550, AT2G45720, AT3G10340
GO:0043481	anthocyanin accumulation in tissues in response to UV light	113	16	2.42	2.6e-09	AT1G04430, AT1G05850, AT1G68530, AT1G70940, AT1G75500, AT2G03710, AT2G22230, AT3G16370, AT3G26520, AT4G22010, AT5G01090, AT5G10480, AT5G12250, AT5G35360, AT5G60920, AT5G64330
GO:0009651	response to salt stress	784	41	16.81	8.9e-09	AT1G05850, AT1G08920, AT1G10370, AT1G16060, AT1G31812, AT1G44170, AT1G72150, AT1G75500, AT2G05990, AT2G15970, AT2G30520, AT2G35940, AT2G38750, AT2G39010, AT2G42690, AT3G03780, AT3G04120, AT3G26450, AT3G26520, AT3G48360, AT3G55360, AT4G01060, AT4G08685, AT4G12730, AT4G12880, AT4G19120, AT4G21960, AT4G23670, AT5G03760, AT5G12250, AT5G13180, AT5G15310, AT5G23860, AT5G50950, AT5G60360, AT5G60920, AT5…
GO:0080167	response to karrikin	128	15	2.74	1.1e-07	AT1G07440, AT1G10370, AT2G29980, AT2G41040, AT3G03550, AT3G11600, AT3G19450, AT4G14440, AT4G37470, AT5G05270, AT5G08640, AT5G25460, AT5G40780, AT5G62210, AT5G64620
GO:0019344	cysteine biosynthetic process	210	19	4.5	1.5e-07	AT1G05850, AT1G31812, AT1G32470, AT1G76520, AT2G22230, AT2G24270, AT2G30520, AT2G35370, AT2G35940, AT2G42690, AT3G26450, AT3G26520, AT4G08685, AT4G21960, AT4G23670, AT5G01090, AT5G10480, AT5G12250, AT5G23060
GO:0009744	response to sucrose	210	19	4.5	1.5e-07	AT1G09780, AT1G65060, AT1G68530, AT1G76410, AT1G78570, AT2G24790, AT2G35370, AT3G03770, AT3G04120, AT3G45780, AT4G37470, AT4G37680, AT5G05270, AT5G08640, AT5G13930, AT5G16570, AT5G17220, AT5G48880, AT5G62210
GO:0007030	Golgi organization	178	17	3.82	3.2e-07	AT1G05850, AT1G31812, AT1G72150, AT2G05990, AT2G30520, AT2G39010, AT3G04120, AT3G26520, AT3G55360, AT4G08685, AT4G12730, AT4G12880, AT4G33640, AT5G03760, AT5G12250, AT5G60360, AT5G60920
GO:0009718	anthocyanin-containing compound biosynthetic process	60	11	1.29	3.9e-07	AT1G19960, AT1G65060, AT3G03770, AT4G27430, AT5G05270, AT5G08640, AT5G13930, AT5G17220, AT5G48880, AT5G62210, AT3G59270
GO:0048767	root hair elongation	188	17	4.03	6.9e-07	AT1G04430, AT1G05850, AT1G68530, AT1G70940, AT1G72150, AT1G75500, AT2G22230, AT3G16370, AT3G26520, AT4G12730, AT4G22010, AT5G01090, AT5G10480, AT5G12250, AT5G35360, AT5G60920, AT5G64330
GO:0006816	calcium ion transport	120	13	2.57	1.9e-06	AT1G05850, AT1G31812, AT2G05990, AT2G30520, AT2G39010, AT3G26520, AT3G55360, AT4G08685, AT4G12730, AT4G12880, AT5G03760, AT5G60360, AT5G60920
GO:0008361	regulation of cell size	55	9	1.18	2.4e-06	AT1G05850, AT1G33240, AT1G70940, AT1G75500, AT2G45470, AT3G16370, AT5G01090, AT5G48900, AT5G60920
GO:0010817	regulation of hormone levels	463	36	9.93	7.5e-06	AT2G30990, AT3G14310, AT5G66040, AT1G26210, AT1G62360, AT4G32540, AT1G05850, AT1G70940, AT1G75500, AT1G76520, AT2G45470, AT3G16370, AT5G01090, AT5G13930, AT5G48900, AT5G60920, AT1G28230, AT1G78570, AT1G04430, AT1G68530, AT2G22230, AT3G26520, AT4G22010, AT5G10480, AT5G12250, AT5G35360, AT5G64330, AT1G76090, AT1G77330, AT2G05990, AT3G25860, AT4G12730, AT4G29270, AT4G36380, AT5G04470, AT4G16515
GO:0071555	cell wall organization	620	29	13.29	1e-05	AT1G41830, AT1G78580, AT2G22230, AT2G45470, AT3G16370, AT3G29030, AT5G60920, AT5G64330, AT2G33810, AT5G44630, AT3G14310, AT3G49220, AT3G59010, AT5G64640, AT1G09780, AT3G22120, AT3G26570, AT1G04430, AT1G05850, AT1G63990, AT1G68530, AT1G70940, AT1G75500, AT3G26520, AT4G22010, AT5G01090, AT5G10480, AT5G12250, AT5G35360
GO:0009750	response to fructose	144	13	3.09	1.4e-05	AT1G05850, AT1G09780, AT1G75500, AT1G76410, AT2G39010, AT2G42690, AT3G26450, AT3G26520, AT4G21960, AT4G23670, AT5G16570, AT5G60360, AT5G60920
GO:0006833	water transport	155	13	3.32	3.1e-05	AT1G05850, AT1G72150, AT1G75500, AT2G39010, AT2G42690, AT3G04120, AT3G26450, AT3G26520, AT4G21960, AT4G23670, AT5G12250, AT5G60360, AT5G60920
GO:0009926	auxin polar transport	102	11	2.19	4e-05	AT1G05850, AT1G70940, AT1G75500, AT1G76520, AT2G45470, AT3G16370, AT5G01090, AT5G13930, AT5G48900, AT5G60920, AT4G16515
GO:0042546	cell wall biogenesis	355	20	7.61	4.8e-05	AT1G41830, AT1G78580, AT2G22230, AT2G45470, AT3G16370, AT3G22960, AT5G60920, AT5G64330, AT1G75500, AT1G56580, AT4G08685, AT4G12880, AT4G31590, AT5G01790, AT5G03760, AT5G23750, AT1G30650, AT1G70550, AT2G45720, AT3G10340
GO:0010224	response to UV-B	104	11	2.23	5.2e-05	AT1G65060, AT1G78570, AT3G03770, AT4G37470, AT5G05270, AT5G08640, AT5G13930, AT5G17220, AT5G48880, AT5G62210, AT2G42690
GO:0016126	sterol biosynthetic process	165	13	3.54	6e-05	AT1G06640, AT1G09780, AT1G76090, AT2G05990, AT2G32720, AT3G22960, AT3G25860, AT3G55360, AT4G12730, AT4G22010, AT4G34650, AT5G12250, AT5G35360
GO:0030003	cellular cation homeostasis	172	12	3.69	8.5e-05	AT1G05010, AT1G32080, AT1G72610, AT2G26690, AT2G39010, AT3G01290, AT3G16570, AT3G26520, AT4G21960, AT3G53720, AT5G24270, AT2G39450
GO:0007389	pattern specification process	353	20	7.57	9.3e-05	AT1G05850, AT1G62360, AT1G70940, AT1G75500, AT2G45470, AT3G16370, AT5G01090, AT5G03680, AT5G48900, AT5G60920, AT1G65380, AT1G76410, AT1G76420, AT4G36260, AT2G45190, AT2G30520, AT5G66870, AT3G01140, AT5G53950, AT1G33240
GO:0009737	response to abscisic acid	616	22	13.21	9.5e-05	AT1G01250, AT1G05850, AT1G08920, AT1G16060, AT1G44170, AT1G76930, AT2G15970, AT2G23430, AT2G35940, AT2G38750, AT2G45190, AT3G48360, AT3G63210, AT4G01060, AT4G19120, AT4G21410, AT4G22200, AT4G25420, AT5G13180, AT5G20635, AT5G65730, AT3G52430
GO:0006629	lipid metabolic process	1665	59	35.69	0.00013	AT1G68530, AT3G16370, AT5G45950, AT1G28570, AT1G28580, AT1G28600, AT1G28610, AT1G28650, AT1G66970, AT2G27360, AT2G29980, AT2G30550, AT2G38180, AT2G39220, AT2G42690, AT3G04290, AT3G22960, AT3G48460, AT3G52430, AT3G55360, AT3G63200, AT5G45960, AT1G01600, AT1G32440, AT2G05990, AT2G22230, AT5G15530, AT5G35360, AT5G47630, AT3G05630, AT3G13810, AT3G25860, AT5G23060, AT3G12930, AT5G18850, AT1G76090, AT4…
GO:0016132	brassinosteroid biosynthetic process	118	10	2.53	0.00023	AT1G76090, AT1G77330, AT2G05990, AT3G25860, AT4G12730, AT4G29270, AT4G36380, AT5G04470, AT5G12250, AT5G35360
GO:0006355	regulation of transcription, DNA-templated	2376	66	50.93	0.00042	AT1G01250, AT1G04240, AT1G10120, AT1G16060, AT1G30650, AT1G33760, AT1G35460, AT1G52880, AT1G53230, AT1G62360, AT1G69690, AT1G76420, AT1G77200, AT2G03710, AT2G18280, AT2G18300, AT2G22800, AT2G23760, AT2G25000, AT2G28160, AT2G28200, AT2G35940, AT2G38090, AT2G42200, AT2G44940, AT3G01080, AT3G01140, AT3G10000, AT3G13810, AT3G15270, AT3G16500, AT3G17100, AT3G23030, AT3G45780, AT3G48360, AT3G52430, AT3…
GO:0010363	regulation of plant-type hypersensitive response	371	19	7.95	0.00046	AT1G05010, AT1G22885, AT1G28570, AT1G53230, AT1G69690, AT2G04450, AT2G25000, AT2G30550, AT2G35940, AT3G01290, AT3G01500, AT3G01860, AT3G47380, AT3G52430, AT5G13180, AT5G40450, AT5G40780, AT5G60900, AT5G65870
GO:0006972	hyperosmotic response	251	11	5.38	0.00066	AT1G05850, AT1G72150, AT2G40880, AT3G04120, AT3G26520, AT5G12250, AT5G60360, AT5G60920, AT3G04290, AT5G13820, AT5G43170
GO:0006612	protein targeting to membrane	383	19	8.21	0.00068	AT1G05010, AT1G22885, AT1G28570, AT1G53230, AT1G69690, AT2G04450, AT2G25000, AT2G30550, AT2G35940, AT3G01290, AT3G01500, AT3G01860, AT3G47380, AT3G52430, AT5G13180, AT5G40450, AT5G40780, AT5G60900, AT5G65870
GO:0009416	response to light stimulus	1189	57	25.49	0.0008	AT1G65060, AT5G08640, AT5G13930, AT1G26945, AT1G52770, AT1G68530, AT1G70940, AT2G19690, AT2G30520, AT3G02570, AT3G26490, AT4G27430, AT5G11060, AT5G23060, AT5G25830, AT5G49730, AT5G64330, AT5G67385, AT1G14280, AT2G24790, AT3G45780, AT5G38410, AT5G54770, AT4G37470, AT4G25260, AT2G19310, AT5G07340, AT1G11755, AT1G31812, AT4G24230, AT1G72630, AT2G42690, AT1G10370, AT2G35940, AT1G78570, AT3G03770, AT5…
GO:0070838	divalent metal ion transport	202	21	4.33	0.00085	AT1G05850, AT1G31812, AT2G05990, AT2G30520, AT2G39010, AT3G26520, AT3G55360, AT4G08685, AT4G12730, AT4G12880, AT5G03760, AT5G60360, AT5G60920, AT2G19110, AT1G05010, AT1G32080, AT1G72610, AT2G26690, AT3G01290, AT3G16570, AT4G21960
GO:0009741	response to brassinosteroid	116	9	2.49	0.0009	AT1G04240, AT1G67050, AT2G33810, AT2G41820, AT3G16570, AT3G17100, AT4G14550, AT4G14560, AT5G13180
GO:0009409	response to cold	628	22	13.46	0.00138	AT1G01250, AT1G05850, AT1G09780, AT1G31812, AT1G68530, AT2G15970, AT2G18880, AT2G35370, AT2G38750, AT2G39010, AT2G40880, AT3G01500, AT3G48360, AT3G52430, AT4G19120, AT5G12250, AT5G23860, AT5G43170, AT5G54590, AT5G54770, AT5G65730, AT2G03710
GO:0009269	response to desiccation	39	5	0.84	0.0014	AT1G05850, AT1G44170, AT2G15970, AT4G19120, AT5G65730
GO:0046686	response to cadmium ion	470	20	10.08	0.00307	AT1G05850, AT1G07440, AT1G09780, AT1G45145, AT1G72150, AT2G17630, AT2G19110, AT3G01860, AT3G02570, AT3G03780, AT3G04120, AT3G22960, AT3G26520, AT4G23670, AT5G02380, AT5G12250, AT5G15310, AT5G60360, AT5G60920, AT1G52827
GO:0009735	response to cytokinin	132	8	2.83	0.00353	AT1G05850, AT1G69040, AT1G69690, AT2G18300, AT2G28160, AT1G70550, AT3G06750, AT5G03760
GO:0006950	response to stress	4079	113	87.44	0.00394	AT2G35940, AT3G52430, AT2G43535, AT2G43550, AT3G11480, AT3G26450, AT4G23670, AT4G24230, AT1G05010, AT1G05850, AT1G68530, AT2G04450, AT2G25000, AT2G35370, AT2G39010, AT3G01500, AT3G26520, AT3G47380, AT5G54770, AT1G45145, AT3G01290, AT1G63990, AT2G38750, AT5G02380, AT1G72150, AT2G40880, AT3G04120, AT5G12250, AT5G60360, AT5G60920, AT2G19310, AT4G21960, AT5G13930, AT5G37980, AT1G49750, AT3G05630, AT3…
GO:0006084	acetyl-CoA metabolic process	88	7	1.89	0.00475	AT1G50110, AT1G76090, AT2G05990, AT3G25860, AT4G12730, AT5G12250, AT5G35360
GO:0010218	response to far red light	99	7	2.12	0.00546	AT2G35940, AT1G68530, AT1G70940, AT2G24790, AT3G45780, AT5G23060, AT5G38410
GO:0009805	coumarin biosynthetic process	54	5	1.16	0.00592	AT1G05850, AT1G22885, AT4G36640, AT5G24760, AT5G35360
GO:0010155	regulation of proton transport	77	6	1.65	0.00619	AT1G14280, AT1G68530, AT2G24790, AT3G45780, AT5G54770, AT5G64330
GO:0009963	positive regulation of flavonoid biosynthetic process	103	7	2.21	0.00676	AT1G22885, AT1G28570, AT2G35940, AT3G01860, AT5G13180, AT5G40450, AT5G65870
GO:0006096	glycolytic process	219	11	4.69	0.00793	AT1G01090, AT1G05850, AT1G32440, AT1G72150, AT1G76550, AT3G04120, AT3G22960, AT3G26520, AT5G12250, AT5G60360, AT5G60920
GO:0040008	regulation of growth	305	18	6.54	0.00865	AT1G05850, AT1G75500, AT1G76410, AT2G22230, AT2G45340, AT3G63200, AT4G22010, AT5G03680, AT1G70940, AT2G19690, AT1G33240, AT1G16060, AT1G65380, AT3G16570, AT5G10480, AT2G16740, AT2G18290, AT3G02170
GO:0009733	response to auxin	425	18	9.11	0.00903	AT1G04240, AT1G53230, AT1G56150, AT2G19690, AT2G26740, AT2G35940, AT2G41820, AT3G05630, AT3G16500, AT3G23030, AT3G48360, AT4G14550, AT4G14560, AT5G08640, AT5G13930, AT5G15310, AT1G70940, AT1G78570
GO:0010167	response to nitrate	197	10	4.22	0.01033	AT1G05850, AT1G07610, AT1G77330, AT3G01290, AT3G11780, AT3G48360, AT3G49210, AT4G30670, AT5G19970, AT5G27350
GO:0009832	plant-type cell wall biogenesis	170	9	3.64	0.01043	AT1G41830, AT1G78580, AT2G22230, AT2G45470, AT3G16370, AT3G22960, AT5G60920, AT5G64330, AT1G75500
GO:0009740	gibberellic acid mediated signaling pathway	82	6	1.76	0.01353	AT3G06750, AT3G08030, AT4G25420, AT4G36540, AT5G12250, AT4G36260
GO:0042631	cellular response to water deprivation	67	5	1.44	0.01444	AT1G33240, AT2G15970, AT2G30550, AT3G05630, AT4G30490
GO:0010583	response to cyclopentenone	148	8	3.17	0.01469	AT1G04240, AT3G12110, AT3G23030, AT3G49210, AT4G12730, AT4G14550, AT4G14560, AT5G23860
GO:0010075	regulation of meristem growth	171	9	3.67	0.0175	AT1G05850, AT1G75500, AT1G76410, AT2G22230, AT2G45340, AT3G63200, AT4G22010, AT5G03680, AT1G70940
GO:0071704	organic substance metabolic process	11536	293	247.3	0.018	AT1G07440, AT5G23060, AT5G54770, AT1G68530, AT3G16370, AT5G45950, AT3G60550, AT3G25860, AT5G38530, AT2G35820, AT1G04430, AT1G05850, AT1G70940, AT1G75500, AT2G22230, AT3G26520, AT4G22010, AT5G01090, AT5G10480, AT5G12250, AT5G35360, AT5G60920, AT5G64330, AT4G15210, AT1G33470, AT5G13820, AT4G12600, AT1G44160, AT5G07340, AT5G23240, AT5G56500, AT1G32470, AT2G35370, AT1G26560, AT1G48100, AT1G61820, AT1…
GO:0010310	regulation of hydrogen peroxide metabolic process	187	9	4.01	0.0199	AT1G05010, AT1G53230, AT1G69690, AT2G04450, AT2G25000, AT3G01500, AT3G47380, AT3G52430, AT5G60900
GO:0048468	cell development	715	29	15.33	0.0209	AT1G72150, AT2G19690, AT2G33810, AT2G37540, AT2G03710, AT1G33240, AT1G56580, AT1G63990, AT3G01140, AT1G22740, AT1G62360, AT1G05850, AT1G70940, AT4G01060, AT1G04430, AT1G68530, AT1G75500, AT2G22230, AT3G16370, AT3G26520, AT4G12730, AT4G22010, AT5G01090, AT5G10480, AT5G12250, AT5G35360, AT5G60920, AT5G64330, AT3G10525
GO:0009914	hormone transport	107	13	2.29	0.02104	AT1G05850, AT1G70940, AT1G75500, AT1G76520, AT2G45470, AT3G16370, AT5G01090, AT5G13930, AT5G48900, AT5G60920, AT1G28230, AT1G78570, AT4G16515
GO:0006810	transport	3534	114	75.76	0.02138	AT2G19110, AT2G28160, AT5G26280, AT1G22740, AT1G48760, AT4G03330, AT1G05010, AT1G22885, AT1G28570, AT1G53230, AT1G69690, AT2G04450, AT2G25000, AT2G30550, AT2G35940, AT3G01290, AT3G01500, AT3G01860, AT3G47380, AT3G52430, AT5G13180, AT5G40450, AT5G40780, AT5G60900, AT5G65870, AT3G53720, AT3G55770, AT1G08920, AT1G19650, AT1G33470, AT1G55690, AT1G72150, AT2G21540, AT2G39010, AT3G26520, AT3G60160, AT4…
GO:0009965	leaf morphogenesis	198	10	4.24	0.02293	AT1G53230, AT1G65380, AT1G69690, AT1G76420, AT2G23760, AT4G36380, AT4G36870, AT5G53950, AT5G66870, AT2G42200
GO:0009826	unidimensional cell growth	504	28	10.8	0.0272	AT1G21270, AT1G68530, AT1G75500, AT2G18300, AT3G29030, AT4G25420, AT5G07830, AT1G72150, AT2G19690, AT2G33810, AT2G37540, AT1G04430, AT1G05850, AT1G70940, AT2G22230, AT3G16370, AT3G26520, AT4G22010, AT5G01090, AT5G10480, AT5G12250, AT5G35360, AT5G60920, AT5G64330, AT4G36380, AT2G16740, AT2G18290, AT3G02170
GO:0006633	fatty acid biosynthetic process	198	12	4.24	0.02797	AT1G32440, AT1G68530, AT2G05990, AT2G22230, AT5G15530, AT5G35360, AT5G47630, AT2G29980, AT3G25860, AT5G23060, AT5G10480, AT1G16060
GO:0050665	hydrogen peroxide biosynthetic process	80	5	1.71	0.02874	AT1G23800, AT1G55690, AT2G28200, AT2G38180, AT5G13820
GO:0016926	protein desumoylation	80	5	1.71	0.02874	AT1G23800, AT1G55690, AT2G28200, AT2G38180, AT5G13820
GO:0009664	plant-type cell wall organization	376	11	8.06	0.03023	AT1G41830, AT1G78580, AT2G22230, AT2G45470, AT3G16370, AT3G29030, AT5G60920, AT5G64330, AT2G33810, AT5G44630, AT1G09780
GO:0007568	aging	154	8	3.3	0.03158	AT3G05630, AT5G60360, AT5G66040, AT5G66170, AT3G52430, AT5G13180, AT3G49210, AT5G13820
GO:0010015	root morphogenesis	458	25	9.82	0.03624	AT1G05850, AT1G70940, AT1G75500, AT2G45470, AT3G16370, AT5G01090, AT5G25460, AT5G48900, AT5G60920, AT4G30670, AT2G23430, AT4G14550, AT1G63990, AT4G01060, AT1G04430, AT1G68530, AT1G72150, AT2G22230, AT3G26520, AT4G12730, AT4G22010, AT5G10480, AT5G12250, AT5G35360, AT5G64330
GO:0009697	salicylic acid biosynthetic process	209	9	4.48	0.03695	AT1G05010, AT2G04450, AT2G25000, AT2G30550, AT2G35370, AT2G39010, AT3G01500, AT3G47380, AT3G52430
GO:0009595	detection of biotic stimulus	104	6	2.23	0.03903	AT1G05010, AT2G04450, AT2G25000, AT3G01500, AT3G47380, AT3G52430
GO:0009751	response to salicylic acid	473	17	10.14	0.04069	AT1G21270, AT1G76930, AT2G25000, AT3G04290, AT3G48360, AT4G01060, AT5G15310, AT1G05010, AT1G53230, AT1G69690, AT2G04450, AT2G35940, AT3G01500, AT3G47380, AT3G52430, AT5G60900, AT2G30550
GO:0005975	carbohydrate metabolic process	1977	62	42.38	0.04113	AT1G07440, AT5G23060, AT5G54770, AT1G04430, AT1G05850, AT1G68530, AT1G70940, AT1G75500, AT2G22230, AT3G16370, AT3G26520, AT4G22010, AT5G01090, AT5G10480, AT5G12250, AT5G35360, AT5G60920, AT5G64330, AT4G15210, AT1G26560, AT1G48100, AT1G61820, AT1G65590, AT2G32990, AT3G02570, AT3G12700, AT3G47800, AT4G14130, AT4G23500, AT4G23820, AT4G39010, AT5G01075, AT5G20710, AT5G20950, AT5G64570, AT5G65730, AT1…
GO:0010228	vegetative to reproductive phase transition of meristem	449	15	9.63	0.04422	AT1G21270, AT1G23800, AT1G53230, AT1G55690, AT1G68530, AT2G28200, AT2G33810, AT2G38180, AT2G42200, AT2G45190, AT4G01060, AT5G13820, AT2G35820, AT3G55770, AT4G25420
GO:0009862	systemic acquired resistance, salicylic acid mediated signaling pathway	251	10	5.38	0.04508	AT1G05010, AT1G53230, AT1G69690, AT2G04450, AT2G25000, AT2G35940, AT3G01500, AT3G47380, AT3G52430, AT5G60900
GO:0048481	ovule development	158	8	3.39	0.0455	AT1G21270, AT1G53230, AT1G62360, AT1G65380, AT1G68530, AT2G33810, AT2G45190, AT1G51170
GO:0010014	meristem initiation	171	7	3.67	0.04628	AT1G65380, AT1G76410, AT1G76420, AT4G36260, AT5G03680, AT5G53950, AT3G24770
GO:0009855	determination of bilateral symmetry	122	6	2.62	0.04781	AT1G62360, AT1G65380, AT1G76410, AT1G76420, AT4G36260, AT5G03680
GO:0042742	defense response to bacterium	396	14	8.49	0.04866	AT1G05010, AT1G05850, AT1G68530, AT2G04450, AT2G25000, AT2G35370, AT2G39010, AT3G01500, AT3G26520, AT3G47380, AT3G52430, AT4G23670, AT4G24230, AT5G54770
GO:0000165	MAPK cascade	221	9	4.74	0.04956	AT1G05010, AT1G53230, AT1G69690, AT2G04450, AT2G25000, AT3G01500, AT3G47380, AT3G52430, AT5G60900

## Sheet: cluster 6 enriched GO
GO.ID	Term	Annotated	Significant	Expected	testScore	enrichedGenes
GO:0048481	ovule development	158	10	1.59	4.8e-06	AT1G17960, AT1G58430, AT2G27880, AT2G31070, AT2G41940, AT3G15030, AT4G18960, AT5G22430, AT5G41410, AT5G51950
GO:0010103	stomatal complex morphogenesis	149	11	1.5	8.3e-05	AT1G34245, AT3G24140, AT5G65590, AT1G12860, AT1G33811, AT1G68780, AT1G80080, AT3G22760, AT3G49260, AT4G28780, AT5G53210
GO:0006629	lipid metabolic process	1665	22	16.76	0.00029	AT5G27200, AT1G29660, AT1G33811, AT1G58430, AT2G04570, AT4G18550, AT4G18970, AT4G28780, AT5G08460, AT5G18430, AT5G33370, AT1G63710, AT5G16240, AT2G38110, AT1G51040, AT3G29430, AT5G60220, AT1G35720, AT5G04220, AT1G04920, AT3G52820, AT3G22400
GO:0009617	response to bacterium	577	12	5.81	0.00074	AT1G68780, AT1G80080, AT1G75040, AT2G19990, AT2G30770, AT4G18360, AT1G33930, AT1G35230, AT2G31070, AT2G41940, AT3G24140, AT4G37980
GO:0006355	regulation of transcription, DNA-templated	2376	41	23.92	0.00077	AT1G01030, AT1G08810, AT1G12860, AT1G15360, AT1G25550, AT1G29160, AT1G46264, AT1G51220, AT1G55580, AT1G70920, AT1G75040, AT2G02450, AT2G28610, AT2G30420, AT2G31070, AT2G33480, AT2G40260, AT2G40670, AT2G41940, AT2G45050, AT2G46870, AT3G15030, AT3G24140, AT3G25730, AT3G57600, AT3G61970, AT4G04450, AT4G18960, AT4G30180, AT4G31805, AT4G36240, AT5G06710, AT5G25810, AT5G41410, AT5G44260, AT5G53210, AT5…
GO:0009908	flower development	943	22	9.49	0.00144	AT1G01030, AT2G28610, AT2G38110, AT2G46870, AT3G61970, AT4G18960, AT3G57600, AT5G09805, AT1G27940, AT1G28010, AT2G27880, AT5G51950, AT1G68780, AT1G80080, AT1G17960, AT1G58430, AT2G31070, AT2G41940, AT3G15030, AT5G22430, AT5G41410, AT2G41330
GO:0048443	stamen development	177	6	1.78	0.00217	AT1G68780, AT1G80080, AT2G27880, AT4G18960, AT5G51950, AT2G41330
GO:0015706	nitrate transport	207	7	2.08	0.00513	AT1G25550, AT1G51830, AT1G79360, AT3G23090, AT3G23430, AT4G36790, AT5G41040
GO:0021700	developmental maturation	338	5	3.4	0.0085	AT5G10420, AT5G65380, AT2G01420, AT1G75750, AT2G45890
GO:0030003	cellular cation homeostasis	172	5	1.73	0.01206	AT1G35720, AT1G70890, AT3G52840, AT5G44020, AT5G63530
GO:0010154	fruit development	729	5	7.34	0.02683	AT2G31070, AT2G41940, AT3G15030, AT5G10420, AT5G65380
GO:0009698	phenylpropanoid metabolic process	195	6	1.96	0.04036	AT1G20490, AT3G23430, AT4G37980, AT3G44550, AT5G41040, AT3G48720
GO:0010310	regulation of hydrogen peroxide metabolic process	187	5	1.88	0.04118	AT1G75040, AT2G30770, AT2G31070, AT2G41940, AT3G24140
GO:0009862	systemic acquired resistance, salicylic acid mediated signaling pathway	251	6	2.53	0.04211	AT1G75040, AT2G30770, AT2G31070, AT2G41940, AT3G24140, AT5G41410
GO:0045893	positive regulation of transcription, DNA-templated	467	9	4.7	0.04773	AT1G75040, AT2G31070, AT2G41940, AT2G45050, AT3G15030, AT3G24140, AT4G36240, AT5G08460, AT5G65590
GO:0010167	response to nitrate	197	5	1.98	0.04952	AT1G25550, AT1G51830, AT3G23090, AT3G23430, AT5G41040
GO:0070838	divalent metal ion transport	202	5	2.03	0.04958	AT1G35720, AT3G61430, AT1G70890, AT3G52840, AT5G44020

## Sheet: cluster  7 enriched GO
GO.ID	Term	Annotated	Significant	Expected	testScore	enrichedGenes
GO:0006355	regulation of transcription, DNA-templated	2376	18	9.1	0.0021	AT1G21910, AT1G25340, AT1G29280, AT1G32240, AT1G68800, AT2G28710, AT2G43140, AT3G23050, AT3G29035, AT3G30210, AT4G00180, AT4G17695, AT5G03790, AT5G06250, AT5G11190, AT5G15130, AT5G17810, AT5G60970
GO:0006629	lipid metabolic process	1665	9	6.38	0.0086	AT4G24510, AT1G64400, AT1G06350, AT1G75900, AT2G42990, AT4G30140, AT4G25850, AT5G06250, AT5G20550
GO:0006952	defense response	1659	13	6.36	0.0173	AT1G64400, AT1G24020, AT1G70850, AT3G49110, AT4G11170, AT5G15130, AT5G36910, AT1G54040, AT4G08770, AT5G50200, AT2G30930, AT3G19370, AT5G60970

## Sheet: cluster 10 enriched GO
GO.ID	Term	Annotated	Significant	Expected	testScore	enrichedGenes
GO:0008152	metabolic process	12930	38	33.73	0.0091	AT1G18570, AT2G15080, AT1G23080, AT1G21540, AT2G29720, AT3G22560, AT3G29410, AT4G10260, AT1G26380, AT1G53340, AT4G12290, AT4G39510, AT5G52320, AT1G69920, AT1G26960, AT2G35700, AT4G00050, AT5G06650, AT5G67450, AT5G06520, AT4G18250, AT4G27290, AT4G27300, AT5G49770, AT5G65530, AT1G08930, AT2G18690, AT1G75890, AT1G69930, AT5G48180, AT1G18870, AT3G53210, AT3G26470, AT2G18660, AT1G12110, AT5G26340, AT1…

## Sheet: cluster 11 enriched GO
GO.ID	Term	Annotated	Significant	Expected	testScore	enrichedGenes
GO:0055114	oxidation-reduction process	1747	7	2.28	0.0126	AT1G05260, AT2G46740, AT4G31870, AT5G03260, AT5G09970, AT5G24900, AT5G02580

[truncated: 2 more sheets: cluster 12 enriched GO, cluster 13 enriched GO]
