# Supplementary material for: An integrated analysis of cell-type specific gene expression reveals genes regulated by REVOLUTA and KANADI1 in the Arabidopsis shoot apical meristem
Source: PLoS Genet. 2020 Apr 15;16(4):e1008661. doi: 10.1371/journal.pgen.1008661 (PMC7266345; doi:10.1371/journal.pgen.1008661)
Supplement: S10 Table — (XLSX) [file pgen.1008661.s021.xlsx]

## Sheet: S10
DEGs present in pAtML1>>REVr-2VENUS (6 or 16hr) or pAtML1>>KAN1 (6 or 16hr) (Total 5883)		Common DEGs between pAtML1>>REVr-2VENUS (6 or 16hr) and pAtML1>>KAN1 (6 or 16hr). Total 1090 (19%)		Genes co-repressed by both REV and KAN in pAtML1>>REVr-2VENUS (6 or 16hr) and pAtML1>>KAN1 (6 or 16hr) lines, respectively		Genes co-repressed by both REV and KAN in pAtML1>>REVr-2VENUS (6 or 16hr) and pAtML1>>KAN1 (6 or 16hr) lines, respectively and up-regulated in BFP-only cells		Genes co-repressed by both REV and KAN in pAtML1>>REVr-2VENUS (6 or 16hr) and pAtML1>>KAN1 (6 or 16hr) lines, respectively and enriched exclusively in BFP-only cells		Genes co-repressed by both REV and KAN in pAtML1>>REVr-2VENUS (6 or 16hr) and pAtML1>>KAN1 (6 or 16hr) lines, respectively and enriched in both REV & BFP-only cells		Genes co-repressed by both REV and KAN in pAtML1>>REVr-2VENUS (6 or 16hr) and pAtML1>>KAN1 (6 or 16hr) lines, respectively and enriched in both KAN & BFP-only cells		Genes up-regulated in both pAtML1>>REVr-2VENUS (6 or 16hr) and pAtML1>>KAN1 (6 or 16hr) lines
AT1G01030		AT1G01120		AT1G01120		AT1G01120		AT1G01490		AT1G04880		AT1G01120		AT1G02450
AT1G01046		AT1G01140		AT1G01140		AT1G01470		AT1G01900		AT1G12570		AT1G01470		AT1G05870
AT1G01110		AT1G01470		AT1G01470		AT1G01490		AT1G04660		AT1G24400		AT1G02920		AT1G10538
AT1G01120		AT1G01480		AT1G01490		AT1G01900		AT1G10690		AT1G36060		AT1G08465		AT1G12805
AT1G01130		AT1G01490		AT1G01900		AT1G02920		AT1G14370		AT1G69040		AT1G08500		AT1G13280
AT1G01140		AT1G01900		AT1G02920		AT1G04660		AT1G14440		AT1G76420		AT1G08940		AT1G13930
AT1G01180		AT1G02450		AT1G03720		AT1G04880		AT1G19540		AT2G19110		AT1G09310		AT1G33790
AT1G01200		AT1G02610		AT1G04150		AT1G08465		AT1G22640		AT2G27880		AT1G12240		AT1G43800
AT1G01250		AT1G02730		AT1G04660		AT1G08500		AT1G22710		AT2G39220		AT1G14040		AT1G53080
AT1G01340		AT1G02850		AT1G04880		AT1G08940		AT1G25340		AT2G40460		AT1G14780		AT1G53480
AT1G01470		AT1G02920		AT1G05560		AT1G09310		AT1G25370		AT3G15170		AT1G19020		AT1G53490
AT1G01480		AT1G03170		AT1G07400		AT1G10690		AT1G26210		AT3G16650		AT1G19025		AT1G54010
AT1G01490		AT1G03400		AT1G07880		AT1G12240		AT1G26730		AT3G23730		AT1G22890		AT1G70210
AT1G01500		AT1G03720		AT1G08465		AT1G12570		AT1G26920		AT3G25760		AT1G22990		AT1G70430
AT1G01560		AT1G04150		AT1G08500		AT1G14040		AT1G30280		AT3G27400		AT1G26960		AT1G72900
AT1G01590		AT1G04660		AT1G08940		AT1G14370		AT1G30282		AT3G30180		AT1G28230		AT1G73805
AT1G01630		AT1G04880		AT1G09310		AT1G14440		AT1G32240		AT3G48720		AT1G29720		AT1G74070
AT1G01680		AT1G05560		AT1G10070		AT1G14780		AT1G35910		AT3G48770		AT1G30750		AT1G74940
AT1G01700		AT1G05675		AT1G10690		AT1G19020		AT1G50630		AT4G17470		AT1G52000		AT1G75050
AT1G01780		AT1G05870		AT1G11210		AT1G19025		AT1G52190		AT4G18050		AT1G52040		AT1G75500
AT1G01830		AT1G06160		AT1G11380		AT1G19540		AT1G52855		AT4G21690		AT1G56600		AT1G76430
AT1G01900		AT1G06350		AT1G11600		AT1G22640		AT1G55580		AT4G24480		AT1G62540		AT1G79060
AT1G02030		AT1G06360		AT1G12200		AT1G22710		AT1G55690		AT4G29740		AT1G62790		AT1G80280
AT1G02040		AT1G06640		AT1G12240		AT1G22890		AT1G57750		AT4G30270		AT1G64710		AT2G04450
AT1G02070		AT1G07280		AT1G12570		AT1G22990		AT1G57990		AT4G31805		AT1G69930		AT2G14520
AT1G02205		AT1G07400		AT1G12950		AT1G24400		AT1G58460		AT4G36380		AT1G71520		AT2G16060
AT1G02220		AT1G07620		AT1G13700		AT1G25340		AT1G61820		AT4G37750		AT1G71880		AT2G20180
AT1G02230		AT1G07720		AT1G13710		AT1G25370		AT1G62770		AT4G38770		AT1G72416		AT2G26400
AT1G02250		AT1G07880		AT1G14040		AT1G26210		AT1G66950		AT5G22940		AT1G75900		AT2G36026
AT1G02310		AT1G08050		AT1G14370		AT1G26730		AT1G70830		AT5G26000		AT1G76360		AT2G36050
AT1G02335		AT1G08290		AT1G14440		AT1G26920		AT1G71970		AT5G33370		AT1G80440		AT2G46450
AT1G02340		AT1G08320		AT1G14540		AT1G26960		AT1G72150		AT5G43870		AT2G05380		AT2G47460
AT1G02350		AT1G08465		AT1G14780		AT1G28230		AT1G75410		AT5G64572		AT2G18500		AT2G47520
AT1G02360		AT1G08500		AT1G16030		AT1G29720		AT1G76930		AT5G65380		AT2G25735		AT3G05640
AT1G02380		AT1G08920		AT1G18200		AT1G30280		AT1G79700		AT5G65510		AT2G27220		AT3G10040
AT1G02390		AT1G08940		AT1G19020		AT1G30282		AT2G01660				AT2G28085		AT3G13970
AT1G02400		AT1G09250		AT1G19025		AT1G30750		AT2G16280				AT2G29720		AT3G15030
AT1G02405		AT1G09310		AT1G19340		AT1G32240		AT2G16700				AT2G33710		AT3G15500
AT1G02440		AT1G09500		AT1G19540		AT1G35910		AT2G16750				AT2G35700		AT3G16380
AT1G02450		AT1G10070		AT1G19550		AT1G36060		AT2G16990				AT2G38790		AT3G16420
AT1G02460		AT1G10140		AT1G20160		AT1G50630		AT2G26690				AT2G39210		AT3G16440
AT1G02510		AT1G10538		AT1G21830		AT1G52000		AT2G27920				AT2G39350		AT3G20370
AT1G02520		AT1G10560		AT1G22640		AT1G52040		AT2G28610				AT2G40095		AT3G27220
AT1G02610		AT1G10640		AT1G22710		AT1G52190		AT2G30432				AT2G41870		AT3G50650
AT1G02630		AT1G10690		AT1G22890		AT1G52855		AT2G33480				AT2G46140		AT3G54770
AT1G02650		AT1G11175		AT1G22990		AT1G55580		AT2G34510				AT3G01290		AT3G62130
AT1G02730		AT1G11210		AT1G24147		AT1G55690		AT2G35945				AT3G13980		AT4G03210
AT1G02770		AT1G11380		AT1G24400		AT1G56600		AT2G38090				AT3G16530		AT4G10260
AT1G02810		AT1G11600		AT1G25340		AT1G57750		AT2G38995				AT3G23630		AT4G10265
AT1G02813		AT1G12090		AT1G25370		AT1G57990		AT2G45190				AT3G24450		AT4G10270
AT1G02850		AT1G12200		AT1G25450		AT1G58460		AT3G02170				AT3G51600		AT4G11170
AT1G02860		AT1G12240		AT1G26210		AT1G61820		AT3G03770				AT3G52450		AT4G14104
AT1G02920		AT1G12570		AT1G26380		AT1G62540		AT3G05400				AT3G61890		AT4G23680
AT1G02930		AT1G12805		AT1G26730		AT1G62770		AT3G10000				AT4G00050		AT4G32890
AT1G03055		AT1G12950		AT1G26800		AT1G62790		AT3G21950				AT4G00180		AT4G33560
AT1G03170		AT1G12980		AT1G26920		AT1G64710		AT3G23030				AT4G00950		AT4G34980
AT1G03200		AT1G13280		AT1G26960		AT1G66950		AT3G25180				AT4G08150		AT4G35840
AT1G03220		AT1G13700		AT1G27300		AT1G69040		AT3G27150				AT4G14550		AT4G37890
AT1G03230		AT1G13710		AT1G28190		AT1G69930		AT3G28080				AT4G15765		AT4G39710
AT1G03390		AT1G13930		AT1G28230		AT1G70830		AT3G47800				AT4G16190		AT5G01840
AT1G03400		AT1G14040		AT1G28330		AT1G71520		AT3G49110				AT4G18880		AT5G03545
AT1G03420		AT1G14240		AT1G29715		AT1G71880		AT3G52820				AT4G19030		AT5G05290
AT1G03470		AT1G14370		AT1G29720		AT1G71970		AT3G59270				AT4G19520		AT5G05890
AT1G03545		AT1G14440		AT1G29980		AT1G72150		AT4G09890				AT4G20830		AT5G06270
AT1G03550		AT1G14540		AT1G30280		AT1G72416		AT4G10290				AT4G22710		AT5G06870
AT1G03700		AT1G14580		AT1G30282		AT1G75410		AT4G14680				AT4G23870		AT5G07460
AT1G03720		AT1G14600		AT1G30750		AT1G75900		AT4G15450				AT4G23880		AT5G07930
AT1G03740		AT1G14780		AT1G32240		AT1G76360		AT4G17695				AT4G25830		AT5G10430
AT1G03770		AT1G14870		AT1G35350		AT1G76420		AT4G19430				AT4G38410		AT5G14330
AT1G03800		AT1G15000		AT1G35910		AT1G76930		AT4G25420				AT5G01750		AT5G26230
AT1G03820		AT1G15080		AT1G36060		AT1G79700		AT5G01100				AT5G26340		AT5G26290
AT1G03850		AT1G15380		AT1G45120		AT1G80440		AT5G06610				AT5G39050		AT5G35940
AT1G03982		AT1G15530		AT1G47990		AT2G01660		AT5G10150				AT5G49740		AT5G36260
AT1G03990		AT1G15760		AT1G50590		AT2G05380		AT5G17165				AT5G53550		AT5G37740
AT1G04000		AT1G16030		AT1G50630		AT2G16280		AT5G17700				AT5G59310		AT5G38660
AT1G04020		AT1G16510		AT1G52000		AT2G16700		AT5G20700				AT5G65530		AT5G39890
AT1G04040		AT1G17170		AT1G52040		AT2G16750		AT5G20740				AT5G66040		AT5G51190
AT1G04150		AT1G18200		AT1G52190		AT2G16990		AT5G23760				AT5G66400		AT5G56040
AT1G04220		AT1G18390		AT1G52690		AT2G18500		AT5G23870						AT5G58610
AT1G04250		AT1G19020		AT1G52855		AT2G19110		AT5G40890						AT5G62900
AT1G04290		AT1G19025		AT1G52890		AT2G25735		AT5G44530						AT5G66985
AT1G04360		AT1G19340		AT1G53170		AT2G26690		AT5G45950						AT5G67180
AT1G04370		AT1G19540		AT1G53540		AT2G27220		AT5G49330						AT5G67460
AT1G04380		AT1G19550		AT1G54050		AT2G27880		AT5G51950
AT1G04410		AT1G20160		AT1G55200		AT2G27920		AT5G59320
AT1G04425		AT1G21100		AT1G55210		AT2G28085		AT5G65590
AT1G04445		AT1G21250		AT1G55580		AT2G28610
AT1G04520		AT1G21830		AT1G55690		AT2G29720
AT1G04570		AT1G22030		AT1G56600		AT2G30432
AT1G04610		AT1G22160		AT1G57630		AT2G33480
AT1G04645		AT1G22490		AT1G57750		AT2G33710
AT1G04660		AT1G22530		AT1G57990		AT2G34510
AT1G04680		AT1G22570		AT1G58340		AT2G35700
AT1G04770		AT1G22640		AT1G58460		AT2G35945
AT1G04800		AT1G22710		AT1G61290		AT2G38090
AT1G04820		AT1G22890		AT1G61740		AT2G38790
AT1G04880		AT1G22990		AT1G61810		AT2G38995
AT1G05000		AT1G23080		AT1G61820		AT2G39210
AT1G05010		AT1G23090		AT1G62180		AT2G39220
AT1G05100		AT1G23205		AT1G62380		AT2G39350
AT1G05135		AT1G24070		AT1G62540		AT2G40095
AT1G05205		AT1G24147		AT1G62570		AT2G40460
AT1G05320		AT1G24400		AT1G62770		AT2G41870
AT1G05330		AT1G24440		AT1G62790		AT2G45190
AT1G05340		AT1G24575		AT1G63440		AT2G46140
AT1G05370		AT1G24625		AT1G64110		AT3G01290
AT1G05420		AT1G25340		AT1G64380		AT3G02170
AT1G05440		AT1G25370		AT1G64710		AT3G03770
AT1G05560		AT1G25450		AT1G64740		AT3G05400
AT1G05562		AT1G26210		AT1G64780		AT3G10000
AT1G05577		AT1G26380		AT1G66950		AT3G13980
AT1G05620		AT1G26730		AT1G67260		AT3G15170
AT1G05670		AT1G26800		AT1G67820		AT3G16530
AT1G05675		AT1G26920		AT1G68320		AT3G16650
AT1G05680		AT1G26960		AT1G68330		AT3G21950
AT1G05700		AT1G27130		AT1G68620		AT3G23030
AT1G05710		AT1G27300		AT1G69040		AT3G23630
AT1G05720		AT1G27660		AT1G69180		AT3G23730
AT1G05770		AT1G28190		AT1G69790		AT3G24450
AT1G05800		AT1G28230		AT1G69870		AT3G25180
AT1G05835		AT1G28330		AT1G69930		AT3G25760
AT1G05870		AT1G28610		AT1G70300		AT3G27150
AT1G05880		AT1G29715		AT1G70830		AT3G27400
AT1G05920		AT1G29720		AT1G71000		AT3G28080
AT1G06000		AT1G29920		AT1G71030		AT3G30180
AT1G06002		AT1G29980		AT1G71040		AT3G47800
AT1G06030		AT1G30280		AT1G71520		AT3G48720
AT1G06080		AT1G30282		AT1G71880		AT3G48770
AT1G06090		AT1G30515		AT1G71970		AT3G49110
AT1G06100		AT1G30750		AT1G72140		AT3G51600
AT1G06135		AT1G30840		AT1G72150		AT3G52450
AT1G06137		AT1G31750		AT1G72416		AT3G52820
AT1G06160		AT1G32240		AT1G74310		AT3G59270
AT1G06180		AT1G32540		AT1G75280		AT3G61890
AT1G06350		AT1G32860		AT1G75410		AT4G00050
AT1G06360		AT1G33790		AT1G75900		AT4G00180
AT1G06520		AT1G33811		AT1G76360		AT4G00950
AT1G06550		AT1G34460		AT1G76420		AT4G08150
AT1G06640		AT1G35140		AT1G76700		AT4G09890
AT1G06645		AT1G35350		AT1G76930		AT4G10290
AT1G06660		AT1G35750		AT1G77450		AT4G14550
AT1G06750		AT1G35910		AT1G77660		AT4G14680
AT1G06810		AT1G36060		AT1G78290		AT4G15450
AT1G06830		AT1G37130		AT1G78860		AT4G15765
AT1G07025		AT1G37140		AT1G79160		AT4G16190
AT1G07150		AT1G42705		AT1G79170		AT4G17470
AT1G07160		AT1G43800		AT1G79420		AT4G17695
AT1G07200		AT1G43910		AT1G79700		AT4G18050
AT1G07210		AT1G45120		AT1G80130		AT4G18880
AT1G07270		AT1G45201		AT1G80370		AT4G19030
AT1G07280		AT1G46264		AT1G80440		AT4G19430
AT1G07340		AT1G47655		AT2G01660		AT4G19520
AT1G07370		AT1G47670		AT2G04050		AT4G20830
AT1G07400		AT1G47990		AT2G05380		AT4G21690
AT1G07420		AT1G48740		AT2G05520		AT4G22710
AT1G07430		AT1G48742		AT2G05540		AT4G23870
AT1G07440		AT1G50590		AT2G16280		AT4G23880
AT1G07450		AT1G50630		AT2G16700		AT4G24480
AT1G07473		AT1G51170		AT2G16750		AT4G25420
AT1G07476		AT1G51670		AT2G16890		AT4G25830
AT1G07485		AT1G51680		AT2G16895		AT4G29740
AT1G07530		AT1G51820		AT2G16990		AT4G30270
AT1G07560		AT1G52000		AT2G18050		AT4G31805
AT1G07590		AT1G52040		AT2G18193		AT4G36380
AT1G07610		AT1G52190		AT2G18500		AT4G37750
AT1G07620		AT1G52560		AT2G19110		AT4G38410
AT1G07630		AT1G52565		AT2G20100		AT4G38770
AT1G07640		AT1G52690		AT2G21060		AT5G01100
AT1G07650		AT1G52855		AT2G22890		AT5G01750
AT1G07720		AT1G52890		AT2G22960		AT5G06610
AT1G07860		AT1G53080		AT2G22980		AT5G10150
AT1G07880		AT1G53170		AT2G23060		AT5G17165
AT1G07885		AT1G53480		AT2G25735		AT5G17700
AT1G07890		AT1G53490		AT2G26690		AT5G20700
AT1G08050		AT1G53540		AT2G27220		AT5G20740
AT1G08115		AT1G54000		AT2G27500		AT5G22940
AT1G08180		AT1G54010		AT2G27880		AT5G23760
AT1G08250		AT1G54040		AT2G27920		AT5G23870
AT1G08290		AT1G54050		AT2G27990		AT5G26000
AT1G08310		AT1G54730		AT2G28085		AT5G26340
AT1G08315		AT1G54740		AT2G28305		AT5G33370
AT1G08320		AT1G55200		AT2G28610		AT5G39050
AT1G08340		AT1G55210		AT2G29430		AT5G40890
AT1G08465		AT1G55450		AT2G29460		AT5G43870
AT1G08470		AT1G55580		AT2G29500		AT5G44530
AT1G08500		AT1G55690		AT2G29720		AT5G45950
AT1G08630		AT1G55920		AT2G30040		AT5G49330
AT1G08695		AT1G56600		AT2G30432		AT5G49740
AT1G08760		AT1G57630		AT2G31160		AT5G51950
AT1G08800		AT1G57650		AT2G31730		AT5G53550
AT1G08810		AT1G57750		AT2G31750		AT5G59310
AT1G08860		AT1G57990		AT2G32130		AT5G59320
AT1G08890		AT1G58270		AT2G32140		AT5G64572
AT1G08900		AT1G58340		AT2G32870		AT5G65380
AT1G08920		AT1G58460		AT2G33480		AT5G65510
AT1G08930		AT1G59740		AT2G33710		AT5G65530
AT1G08940		AT1G59950		AT2G33830		AT5G65590
AT1G08980		AT1G60060		AT2G34510		AT5G66040
AT1G09070		AT1G60190		AT2G34710		AT5G66400
AT1G09080		AT1G60270		AT2G34830
AT1G09210		AT1G61290		AT2G34850
AT1G09250		AT1G61560		AT2G35700
AT1G09310		AT1G61660		AT2G35945
AT1G09440		AT1G61740		AT2G36270
AT1G09460		AT1G61800		AT2G36800
AT1G09470		AT1G61810		AT2G36950
AT1G09500		AT1G61820		AT2G37430
AT1G09510		AT1G62180		AT2G38080
AT1G09580		AT1G62380		AT2G38090
AT1G09700		AT1G62500		AT2G38790
AT1G09750		AT1G62540		AT2G38800
AT1G09932		AT1G62570		AT2G38870
AT1G09935		AT1G62770		AT2G38995
AT1G09950		AT1G62790		AT2G39200
AT1G09970		AT1G63350		AT2G39210
AT1G10030		AT1G63440		AT2G39220
AT1G10060		AT1G63650		AT2G39350
AT1G10070		AT1G64060		AT2G40095
AT1G10090		AT1G64110		AT2G40460
AT1G10095		AT1G64380		AT2G40970
AT1G10100		AT1G64400		AT2G41230
AT1G10120		AT1G64640		AT2G41870
AT1G10140		AT1G64710		AT2G42150
AT1G10150		AT1G64740		AT2G42540
AT1G10155		AT1G64770		AT2G44290
AT1G10200		AT1G64780		AT2G45190
AT1G10230		AT1G65620		AT2G45210
AT1G10300		AT1G65690		AT2G46140
AT1G10330		AT1G65900		AT2G46240
AT1G10340		AT1G65910		AT2G46320
AT1G10360		AT1G66700		AT2G46600
AT1G10370		AT1G66860		AT2G46680
AT1G10380		AT1G66950		AT2G46685
AT1G10385		AT1G67260		AT2G47950
AT1G10417		AT1G67820		AT3G01220
AT1G10470		AT1G67830		AT3G01290
AT1G10530		AT1G68250		AT3G02000
AT1G10538		AT1G68320		AT3G02170
AT1G10540		AT1G68330		AT3G02480
AT1G10550		AT1G68470		AT3G03770
AT1G10560		AT1G68568		AT3G04140
AT1G10585		AT1G68570		AT3G04520
AT1G10640		AT1G68620		AT3G04660
AT1G10650		AT1G68740		AT3G05400
AT1G10657		AT1G69040		AT3G06490
AT1G10682		AT1G69180		AT3G06640
AT1G10690		AT1G69252		AT3G07870
AT1G10710		AT1G69580		AT3G09390
AT1G10730		AT1G69790		AT3G10000
AT1G10750		AT1G69870		AT3G10020
AT1G10980		AT1G69930		AT3G11000
AT1G11050		AT1G70210		AT3G11260
AT1G11055		AT1G70300		AT3G11280
AT1G11080		AT1G70370		AT3G11930
AT1G11120		AT1G70430		AT3G12580
AT1G11125		AT1G70830		AT3G12750
AT1G11160		AT1G71000		AT3G13520
AT1G11170		AT1G71030		AT3G13650
AT1G11175		AT1G71040		AT3G13950
AT1G11180		AT1G71450		AT3G13960
AT1G11190		AT1G71520		AT3G13980
AT1G11210		AT1G71870		AT3G14050
AT1G11260		AT1G71880		AT3G14060
AT1G11340		AT1G71970		AT3G14570
AT1G11370		AT1G72140		AT3G14690
AT1G11380		AT1G72150		AT3G15170
AT1G11390		AT1G72210		AT3G16530
AT1G11400		AT1G72260		AT3G16650
AT1G11410		AT1G72416		AT3G17110
AT1G11530		AT1G72510		AT3G19200
AT1G11580		AT1G72900		AT3G20820
AT1G11600		AT1G73010		AT3G21070
AT1G11680		AT1G73805		AT3G21230
AT1G11700		AT1G74070		AT3G21670
AT1G11810		AT1G74310		AT3G21950
AT1G11850		AT1G74890		AT3G22740
AT1G11860		AT1G74940		AT3G22830
AT1G11905		AT1G75050		AT3G22890
AT1G11925		AT1G75280		AT3G23030
AT1G12000		AT1G75410		AT3G23630
AT1G12020		AT1G75500		AT3G23730
AT1G12030		AT1G75730		AT3G24450
AT1G12050		AT1G75750		AT3G24500
AT1G12060		AT1G75900		AT3G25180
AT1G12080		AT1G76070		AT3G25240
AT1G12090		AT1G76360		AT3G25610
AT1G12110		AT1G76420		AT3G25620
AT1G12150		AT1G76430		AT3G25760
AT1G12200		AT1G76700		AT3G25770
AT1G12240		AT1G76930		AT3G26840
AT1G12260		AT1G77450		AT3G27025
AT1G12390		AT1G77520		AT3G27150
AT1G12490		AT1G77660		AT3G27400
AT1G12570		AT1G78020		AT3G28080
AT1G12600		AT1G78110		AT3G28345
AT1G12610		AT1G78170		AT3G28600
AT1G12710		AT1G78290		AT3G28740
AT1G12805		AT1G78370		AT3G30180
AT1G12860		AT1G78390		AT3G44350
AT1G12880		AT1G78490		AT3G45970
AT1G12890		AT1G78860		AT3G46230
AT1G12900		AT1G79060		AT3G47790
AT1G12950		AT1G79160		AT3G47800
AT1G12980		AT1G79170		AT3G48450
AT1G13070		AT1G79420		AT3G48520
AT1G13090		AT1G79700		AT3G48720
AT1G13110		AT1G80100		AT3G48770
AT1G13170		AT1G80130		AT3G49110
AT1G13200		AT1G80280		AT3G49120
AT1G13210		AT1G80370		AT3G49130
AT1G13230		AT1G80440		AT3G49570
AT1G13245		AT1G80520		AT3G50170
AT1G13250		AT1G80650		AT3G50270
AT1G13280		AT1G80760		AT3G50440
AT1G13470		AT1G80820		AT3G51060
AT1G13580		AT1G80830		AT3G51600
AT1G13600		AT2G01520		AT3G51895
AT1G13670		AT2G01610		AT3G52450
AT1G13700		AT2G01660		AT3G52820
AT1G13710		AT2G01940		AT3G53980
AT1G13750		AT2G02060		AT3G55240
AT1G13860		AT2G02061		AT3G56275
AT1G13880		AT2G02070		AT3G59140
AT1G13930		AT2G02100		AT3G59270
AT1G13950		AT2G03710		AT3G61890
AT1G13960		AT2G04050		AT4G00050
AT1G13970		AT2G04450		AT4G00180
AT1G14000		AT2G05070		AT4G00870
AT1G14040		AT2G05380		AT4G00950
AT1G14080		AT2G05520		AT4G01480
AT1G14120		AT2G05540		AT4G03400
AT1G14190		AT2G06925		AT4G04610
AT1G14200		AT2G06950		AT4G08150
AT1G14205		AT2G10940		AT4G08555
AT1G14210		AT2G13820		AT4G09890
AT1G14240		AT2G14520		AT4G10290
AT1G14290		AT2G15271		AT4G11910
AT1G14370		AT2G15480		AT4G12400
AT1G14440		AT2G15490		AT4G14550
AT1G14455		AT2G15880		AT4G14680
AT1G14460		AT2G15890		AT4G14740
AT1G14480		AT2G16060		AT4G15450
AT1G14490		AT2G16210		AT4G15765
AT1G14540		AT2G16280		AT4G15960
AT1G14580		AT2G16700		AT4G16190
AT1G14600		AT2G16750		AT4G17470
AT1G14630		AT2G16850		AT4G17695
AT1G14640		AT2G16890		AT4G18050
AT1G14642		AT2G16895		AT4G18170
AT1G14690		AT2G16990		AT4G18880
AT1G14700		AT2G17550		AT4G19030
AT1G14720		AT2G18050		AT4G19430
AT1G14740		AT2G18193		AT4G19520
AT1G14760		AT2G18210		AT4G20830
AT1G14780		AT2G18500		AT4G21390
AT1G14860		AT2G18540		AT4G21690
AT1G14870		AT2G18690		AT4G21850
AT1G14880		AT2G18969		AT4G21930
AT1G14890		AT2G18970		AT4G21990
AT1G14900		AT2G19110		AT4G22560
AT1G15000		AT2G20100		AT4G22710
AT1G15080		AT2G20142		AT4G22980
AT1G15170		AT2G20180		AT4G23700
AT1G15260		AT2G20515		AT4G23870
AT1G15320		AT2G20570		AT4G23880
AT1G15330		AT2G20670		AT4G24060
AT1G15350		AT2G21060		AT4G24120
AT1G15380		AT2G21140		AT4G24480
AT1G15405		AT2G22800		AT4G25420
AT1G15415		AT2G22880		AT4G25830
AT1G15420		AT2G22890		AT4G26255
AT1G15430		AT2G22960		AT4G27654
AT1G15450		AT2G22980		AT4G27890
AT1G15520		AT2G23060		AT4G27970
AT1G15530		AT2G23170		AT4G27980
AT1G15540		AT2G23600		AT4G28140
AT1G15570		AT2G23770		AT4G29700
AT1G15720		AT2G24560		AT4G29740
AT1G15730		AT2G24700		AT4G30270
AT1G15740		AT2G25735		AT4G31500
AT1G15760		AT2G26400		AT4G31690
AT1G15770		AT2G26440		AT4G31805
AT1G15820		AT2G26560		AT4G33040
AT1G15840		AT2G26690		AT4G33905
AT1G15990		AT2G27220		AT4G34000
AT1G16022		AT2G27360		AT4G34135
AT1G16025		AT2G27500		AT4G34138
AT1G16030		AT2G27880		AT4G34230
AT1G16060		AT2G27920		AT4G35180
AT1G16070		AT2G27990		AT4G36000
AT1G16120		AT2G28085		AT4G36160
AT1G16130		AT2G28305		AT4G36380
AT1G16140		AT2G28610		AT4G36740
AT1G16150		AT2G28790		AT4G37300
AT1G16310		AT2G29380		AT4G37750
AT1G16360		AT2G29430		AT4G37770
AT1G16370		AT2G29460		AT4G38410
AT1G16380		AT2G29500		AT4G38770
AT1G16510		AT2G29660		AT5G01100
AT1G16630		AT2G29720		AT5G01210
AT1G16640		AT2G30040		AT5G01215
AT1G16750		AT2G30432		AT5G01370
AT1G16770		AT2G30750		AT5G01740
AT1G16830		AT2G31160		AT5G01750
AT1G16840		AT2G31730		AT5G01820
AT1G16850		AT2G31750		AT5G01880
AT1G16910		AT2G31980		AT5G02200
AT1G16930		AT2G31990		AT5G04230
AT1G17020		AT2G32130		AT5G05180
AT1G17050		AT2G32140		AT5G05340
AT1G17060		AT2G32870		AT5G06610
AT1G17140		AT2G33480		AT5G09440
AT1G17147		AT2G33710		AT5G09610
AT1G17170		AT2G33830		AT5G09970
AT1G17180		AT2G34070		AT5G10100
AT1G17190		AT2G34490		AT5G10150
AT1G17200		AT2G34510		AT5G10510
AT1G17235		AT2G34600		AT5G12020
AT1G17290		AT2G34710		AT5G12030
AT1G17300		AT2G34830		AT5G13320
AT1G17330		AT2G34850		AT5G13790
AT1G17400		AT2G35060		AT5G16960
AT1G17600		AT2G35700		AT5G16970
AT1G17610		AT2G35945		AT5G17165
AT1G17615		AT2G36026		AT5G17300
AT1G17750		AT2G36050		AT5G17700
AT1G17810		AT2G36270		AT5G18860
AT1G17830		AT2G36320		AT5G19740
AT1G17860		AT2G36570		AT5G19875
AT1G17870		AT2G36800		AT5G20700
AT1G17890		AT2G36890		AT5G20740
AT1G17910		AT2G36950		AT5G22540
AT1G17970		AT2G37040		AT5G22940
AT1G17990		AT2G37170		AT5G23760
AT1G18060		AT2G37210		AT5G23870
AT1G18075		AT2G37260		AT5G25190
AT1G18100		AT2G37390		AT5G25220
AT1G18200		AT2G37430		AT5G25450
AT1G18250		AT2G38080		AT5G26000
AT1G18300		AT2G38090		AT5G26340
AT1G18382		AT2G38160		AT5G28640
AT1G18390		AT2G38790		AT5G28646
AT1G18415		AT2G38800		AT5G33370
AT1G18420		AT2G38870		AT5G35770
AT1G18460		AT2G38940		AT5G39050
AT1G18570		AT2G38995		AT5G40890
AT1G18590		AT2G39010		AT5G43870
AT1G18680		AT2G39200		AT5G44530
AT1G18720		AT2G39210		AT5G44700
AT1G18735		AT2G39220		AT5G45950
AT1G18870		AT2G39350		AT5G47330
AT1G18940		AT2G39400		AT5G48500
AT1G19020		AT2G39705		AT5G49120
AT1G19025		AT2G39830		AT5G49330
AT1G19030		AT2G39850		AT5G49360
AT1G19040		AT2G40095		AT5G49520
AT1G19050		AT2G40460		AT5G49665
AT1G19110		AT2G40970		AT5G49740
AT1G19150		AT2G41130		AT5G50160
AT1G19220		AT2G41170		AT5G50360
AT1G19250		AT2G41230		AT5G50915
AT1G19300		AT2G41340		AT5G51950
AT1G19320		AT2G41370		AT5G52310
AT1G19340		AT2G41800		AT5G52570
AT1G19396		AT2G41870		AT5G52640
AT1G19397		AT2G41940		AT5G53370
AT1G19400		AT2G42150		AT5G53550
AT1G19420		AT2G42260		AT5G53660
AT1G19540		AT2G42350		AT5G53710
AT1G19550		AT2G42540		AT5G53750
AT1G19610		AT2G42760		AT5G54165
AT1G19740		AT2G43510		AT5G56510
AT1G19750		AT2G44290		AT5G56960
AT1G19790		AT2G44670		AT5G57180
AT1G19830		AT2G44940		AT5G57785
AT1G19850		AT2G45190		AT5G59310
AT1G19920		AT2G45210		AT5G59320
AT1G19950		AT2G45600		AT5G60200
AT1G19970		AT2G45760		AT5G62920
AT1G20020		AT2G46140		AT5G62960
AT1G20070		AT2G46240		AT5G63450
AT1G20150		AT2G46320		AT5G64240
AT1G20160		AT2G46450		AT5G64572
AT1G20320		AT2G46600		AT5G65380
AT1G20340		AT2G46680		AT5G65510
AT1G20440		AT2G46685		AT5G65530
AT1G20450		AT2G46730		AT5G65590
AT1G20490		AT2G46760		AT5G65660
AT1G20515		AT2G47130		AT5G66040
AT1G20530		AT2G47370		AT5G66400
AT1G20640		AT2G47460		AT5G66940
AT1G20650		AT2G47520		AT5G67420
AT1G20823		AT2G47950
AT1G20840		AT3G01080
AT1G20850		AT3G01220
AT1G20870		AT3G01290
AT1G20900		AT3G01670
AT1G20925		AT3G02000
AT1G20950		AT3G02170
AT1G20990		AT3G02480
AT1G21000		AT3G02800
AT1G21010		AT3G03770
AT1G21050		AT3G04140
AT1G21090		AT3G04210
AT1G21100		AT3G04290
AT1G21110		AT3G04520
AT1G21120		AT3G04660
AT1G21130		AT3G05160
AT1G21250		AT3G05180
AT1G21270		AT3G05190
AT1G21310		AT3G05400
AT1G21326		AT3G05640
AT1G21360		AT3G06130
AT1G21430		AT3G06490
AT1G21440		AT3G06640
AT1G21450		AT3G06880
AT1G21460		AT3G07040
AT1G21520		AT3G07870
AT1G21540		AT3G09390
AT1G21590		AT3G10000
AT1G21670		AT3G10020
AT1G21680		AT3G10040
AT1G21740		AT3G10520
AT1G21790		AT3G11000
AT1G21830		AT3G11260
AT1G21980		AT3G11280
AT1G22030		AT3G11930
AT1G22160		AT3G12190
AT1G22180		AT3G12580
AT1G22220		AT3G12610
AT1G22240		AT3G12710
AT1G22350		AT3G12750
AT1G22360		AT3G12910
AT1G22370		AT3G13100
AT1G22460		AT3G13130
AT1G22490		AT3G13520
AT1G22530		AT3G13650
AT1G22570		AT3G13660
AT1G22640		AT3G13950
AT1G22680		AT3G13960
AT1G22690		AT3G13970
AT1G22710		AT3G13980
AT1G22740		AT3G14050
AT1G22767		AT3G14060
AT1G22800		AT3G14415
AT1G22810		AT3G14420
AT1G22885		AT3G14570
AT1G22890		AT3G14690
AT1G22900		AT3G15030
AT1G22910		AT3G15170
AT1G22985		AT3G15353
AT1G22990		AT3G15500
AT1G23000		AT3G15670
AT1G23020		AT3G15840
AT1G23040		AT3G16180
AT1G23050		AT3G16380
AT1G23052		AT3G16420
AT1G23080		AT3G16440
AT1G23090		AT3G16530
AT1G23110		AT3G16650
AT1G23140		AT3G17110
AT1G23200		AT3G17185
AT1G23205		AT3G18560
AT1G23310		AT3G19000
AT1G23340		AT3G19200
AT1G23410		AT3G19500
AT1G23420		AT3G19930
AT1G23440		AT3G20370
AT1G23450		AT3G20460
AT1G23460		AT3G20820
AT1G23480		AT3G21070
AT1G23550		AT3G21230
AT1G23560		AT3G21240
AT1G23700		AT3G21420
AT1G23730		AT3G21560
AT1G23750		AT3G21670
AT1G23770		AT3G21770
AT1G23790		AT3G21950
AT1G23850		AT3G22120
AT1G23870		AT3G22121
AT1G24020		AT3G22142
AT1G24070		AT3G22740
AT1G24140		AT3G22830
AT1G24147		AT3G22890
AT1G24148		AT3G23030
AT1G24150		AT3G23630
AT1G24159		AT3G23730
AT1G24240		AT3G24450
AT1G24260		AT3G24460
AT1G24280		AT3G24500
AT1G24320		AT3G25180
AT1G24400		AT3G25240
AT1G24440		AT3G25610
AT1G24470		AT3G25620
AT1G24480		AT3G25670
AT1G24530		AT3G25760
AT1G24575		AT3G25770
AT1G24590		AT3G25905
AT1G24625		AT3G26180
AT1G25250		AT3G26210
AT1G25275		AT3G26220
AT1G25330		AT3G26330
AT1G25340		AT3G26840
AT1G25370		AT3G26932
AT1G25390		AT3G27025
AT1G25400		AT3G27150
AT1G25425		AT3G27220
AT1G25450		AT3G27270
AT1G25480		AT3G27400
AT1G25530		AT3G27640
AT1G25540		AT3G27920
AT1G25550		AT3G28040
AT1G26140		AT3G28080
AT1G26208		AT3G28180
AT1G26210		AT3G28220
AT1G26310		AT3G28345
AT1G26360		AT3G28600
AT1G26380		AT3G28740
AT1G26450		AT3G29410
AT1G26540		AT3G30180
AT1G26560		AT3G42670
AT1G26600		AT3G43270
AT1G26680		AT3G43800
AT1G26730		AT3G43960
AT1G26760		AT3G44350
AT1G26770		AT3G45140
AT1G26780		AT3G45610
AT1G26790		AT3G45970
AT1G26800		AT3G46230
AT1G26840		AT3G46500
AT1G26870		AT3G47340
AT1G26890		AT3G47560
AT1G26920		AT3G47790
AT1G26930		AT3G47800
AT1G26945		AT3G48100
AT1G26960		AT3G48200
AT1G27020		AT3G48350
AT1G27030		AT3G48450
AT1G27130		AT3G48520
AT1G27140		AT3G48610
AT1G27180		AT3G48640
AT1G27200		AT3G48720
AT1G27210		AT3G48740
AT1G27290		AT3G48770
AT1G27300		AT3G49110
AT1G27320		AT3G49120
AT1G27340		AT3G49130
AT1G27620		AT3G49360
AT1G27660		AT3G49570
AT1G27680		AT3G50170
AT1G27760		AT3G50270
AT1G27820		AT3G50410
AT1G27910		AT3G50440
AT1G27930		AT3G50630
AT1G27940		AT3G50650
AT1G27950		AT3G50870
AT1G27980		AT3G50970
AT1G27990		AT3G51060
AT1G28010		AT3G51600
AT1G28080		AT3G51895
AT1G28130		AT3G52340
AT1G28150		AT3G52450
AT1G28190		AT3G52770
AT1G28230		AT3G52820
AT1G28260		AT3G53980
AT1G28330		AT3G54050
AT1G28400		AT3G54390
AT1G28470		AT3G54400
AT1G28580		AT3G54430
AT1G28610		AT3G54600
AT1G28670		AT3G54770
AT1G28720		AT3G55240
AT1G29050		AT3G55970
AT1G29160		AT3G56200
AT1G29200		AT3G56275
AT1G29280		AT3G57130
AT1G29290		AT3G57520
AT1G29355		AT3G57760
AT1G29395		AT3G59010
AT1G29530		AT3G59140
AT1G29590		AT3G59270
AT1G29640		AT3G59765
AT1G29660		AT3G60390
AT1G29670		AT3G60490
AT1G29715		AT3G61430
AT1G29720		AT3G61440
AT1G29790		AT3G61890
AT1G29890		AT3G62130
AT1G29910		AT3G62570
AT1G29920		AT3G62740
AT1G29930		AT3G62750
AT1G29970		AT3G63210
AT1G29980		AT3G63350
AT1G30040		AT4G00050
AT1G30080		AT4G00150
AT1G30100		AT4G00180
AT1G30190		AT4G00210
AT1G30220		AT4G00870
AT1G30280		AT4G00950
AT1G30282		AT4G01480
AT1G30320		AT4G02410
AT1G30330		AT4G02810
AT1G30360		AT4G02830
AT1G30370		AT4G03210
AT1G30500		AT4G03400
AT1G30515		AT4G03420
AT1G30530		AT4G04610
AT1G30570		AT4G04830
AT1G30620		AT4G08150
AT1G30650		AT4G08555
AT1G30660		AT4G08770
AT1G30690		AT4G08910
AT1G30730		AT4G09890
AT1G30750		AT4G10260
AT1G30755		AT4G10265
AT1G30760		AT4G10270
AT1G30800		AT4G10290
AT1G30814		AT4G10390
AT1G30820		AT4G11040
AT1G30840		AT4G11170
AT1G30860		AT4G11320
AT1G30870		AT4G11360
AT1G30935		AT4G11910
AT1G30950		AT4G11911
AT1G31040		AT4G12080
AT1G31140		AT4G12400
AT1G31150		AT4G13410
AT1G31280		AT4G13820
AT1G31290		AT4G14104
AT1G31310		AT4G14550
AT1G31330		AT4G14560
AT1G31350		AT4G14680
AT1G31485		AT4G14740
AT1G31650		AT4G14750
AT1G31740		AT4G15200
AT1G31750		AT4G15210
AT1G31770		AT4G15450
AT1G31950		AT4G15480
AT1G32080		AT4G15765
AT1G32100		AT4G15960
AT1G32170		AT4G16190
AT1G32190		AT4G16590
AT1G32210		AT4G17460
AT1G32230		AT4G17470
AT1G32240		AT4G17695
AT1G32260		AT4G17905
AT1G32350		AT4G18050
AT1G32390		AT4G18120
AT1G32450		AT4G18170
AT1G32460		AT4G18422
AT1G32480		AT4G18540
AT1G32540		AT4G18880
AT1G32560		AT4G18970
AT1G32700		AT4G19030
AT1G32740		AT4G19430
AT1G32780		AT4G19520
AT1G32860		AT4G20270
AT1G32870		AT4G20320
AT1G32880		AT4G20430
AT1G32890		AT4G20780
AT1G32900		AT4G20820
AT1G32910		AT4G20830
AT1G32940		AT4G21390
AT1G32950		AT4G21650
AT1G32960		AT4G21690
AT1G33110		AT4G21850
AT1G33170		AT4G21865
AT1G33475		AT4G21930
AT1G33560		AT4G21990
AT1G33590		AT4G22485
AT1G33610		AT4G22505
AT1G33615		AT4G22560
AT1G33640		AT4G22690
AT1G33660		AT4G22710
AT1G33760		AT4G22753
AT1G33790		AT4G22980
AT1G33800		AT4G23270
AT1G33811		AT4G23500
AT1G33855		AT4G23600
AT1G33930		AT4G23680
AT1G34010		AT4G23700
AT1G34130		AT4G23870
AT1G34245		AT4G23880
AT1G34260		AT4G24000
AT1G34300		AT4G24060
AT1G34340		AT4G24120
AT1G34430		AT4G24240
AT1G34460		AT4G24480
AT1G34580		AT4G25420
AT1G34640		AT4G25830
AT1G34760		AT4G25835
AT1G34967		AT4G26050
AT1G35140		AT4G26255
AT1G35170		AT4G26790
AT1G35190		AT4G26795
AT1G35210		AT4G27300
AT1G35230		AT4G27450
AT1G35290		AT4G27654
AT1G35350		AT4G27890
AT1G35430		AT4G27970
AT1G35460		AT4G27980
AT1G35560		AT4G28140
AT1G35720		AT4G28240
AT1G35730		AT4G28680
AT1G35750		AT4G28780
AT1G35830		AT4G29700
AT1G35910		AT4G29740
AT1G36060		AT4G29920
AT1G36180		AT4G30140
AT1G36622		AT4G30270
AT1G37130		AT4G31000
AT1G37140		AT4G31500
AT1G37150		AT4G31615
AT1G41830		AT4G31690
AT1G41890		AT4G31805
AT1G42110		AT4G31820
AT1G42300		AT4G32280
AT1G42550		AT4G32650
AT1G42705		AT4G32880
AT1G42970		AT4G32890
AT1G43160		AT4G32980
AT1G43710		AT4G33000
AT1G43800		AT4G33040
AT1G43910		AT4G33050
AT1G44000		AT4G33560
AT1G44100		AT4G33905
AT1G44110		AT4G34000
AT1G44180		AT4G34135
AT1G44318		AT4G34138
AT1G44350		AT4G34230
AT1G44510		AT4G34320
AT1G44780		AT4G34760
AT1G44800		AT4G34881
AT1G44920		AT4G34980
AT1G44940		AT4G35180
AT1G44941		AT4G35620
AT1G45010		AT4G35840
AT1G45120		AT4G36000
AT1G45130		AT4G36160
AT1G45140		AT4G36220
AT1G45145		AT4G36380
AT1G45191		AT4G36740
AT1G45201		AT4G36790
AT1G45243		AT4G36950
AT1G45249		AT4G37300
AT1G45616		AT4G37390
AT1G46264		AT4G37470
AT1G46480		AT4G37540
AT1G46554		AT4G37580
AT1G46624		AT4G37730
AT1G47250		AT4G37750
AT1G47480		AT4G37770
AT1G47640		AT4G37790
AT1G47655		AT4G37810
AT1G47670		AT4G37890
AT1G47890		AT4G37930
AT1G47900		AT4G38410
AT1G47980		AT4G38770
AT1G47990		AT4G38970
AT1G48000		AT4G39010
AT1G48060		AT4G39190
AT1G48100		AT4G39320
AT1G48150		AT4G39510
AT1G48195		AT4G39710
AT1G48300		AT4G39800
AT1G48315		AT5G01100
AT1G48330		AT5G01210
AT1G48610		AT5G01215
AT1G48740		AT5G01370
AT1G48742		AT5G01740
AT1G48745		AT5G01750
AT1G48750		AT5G01820
AT1G48760		AT5G01840
AT1G49000		AT5G01880
AT1G49160		AT5G02200
AT1G49210		AT5G02220
AT1G49250		AT5G02430
AT1G49450		AT5G02460
AT1G49475		AT5G02630
AT1G49510		AT5G03030
AT1G49520		AT5G03150
AT1G49530		AT5G03380
AT1G49580		AT5G03545
AT1G49620		AT5G03610
AT1G49660		AT5G03668
AT1G49740		AT5G03670
AT1G49780		AT5G04230
AT1G49830		AT5G04500
AT1G49900		AT5G05160
AT1G49920		AT5G05180
AT1G50120		AT5G05290
AT1G50250		AT5G05340
AT1G50290		AT5G05440
AT1G50400		AT5G05690
AT1G50420		AT5G05890
AT1G50460		AT5G06250
AT1G50520		AT5G06270
AT1G50560		AT5G06300
AT1G50590		AT5G06610
AT1G50600		AT5G06690
AT1G50630		AT5G06710
AT1G50640		AT5G06860
AT1G50760		AT5G06865
AT1G50780		AT5G06870
AT1G50830		AT5G07460
AT1G51070		AT5G07780
AT1G51090		AT5G07930
AT1G51140		AT5G08000
AT1G51170		AT5G08030
AT1G51220		AT5G08150
AT1G51270		AT5G09440
AT1G51355		AT5G09610
AT1G51420		AT5G09876
AT1G51460		AT5G09970
AT1G51520		AT5G10100
AT1G51620		AT5G10150
AT1G51670		AT5G10430
AT1G51680		AT5G10510
AT1G51780		AT5G10830
AT1G51790		AT5G10946
AT1G51800		AT5G11540
AT1G51805		AT5G11670
AT1G51820		AT5G11930
AT1G51830		AT5G12020
AT1G51940		AT5G12030
AT1G52000		AT5G13140
AT1G52030		AT5G13320
AT1G52040		AT5G13790
AT1G52140		AT5G13880
AT1G52190		AT5G14330
AT1G52200		AT5G14740
AT1G52230		AT5G16000
AT1G52290		AT5G16560
AT1G52330		AT5G16960
AT1G52340		AT5G16970
AT1G52410		AT5G17165
AT1G52415		AT5G17300
AT1G52420		AT5G17700
AT1G52560		AT5G17760
AT1G52565		AT5G18470
AT1G52580		AT5G18490
AT1G52630		AT5G18860
AT1G52690		AT5G19100
AT1G52710		AT5G19740
AT1G52750		AT5G19875
AT1G52760		AT5G20150
AT1G52827		AT5G20700
AT1G52830		AT5G20740
AT1G52855		AT5G22540
AT1G52880		AT5G22940
AT1G52890		AT5G23000
AT1G52900		AT5G23530
AT1G52990		AT5G23660
AT1G53035		AT5G23760
AT1G53040		AT5G23870
AT1G53060		AT5G24570
AT1G53080		AT5G24580
AT1G53140		AT5G24660
AT1G53160		AT5G25190
AT1G53163		AT5G25220
AT1G53170		AT5G25390
AT1G53180		AT5G25400
AT1G53210		AT5G25450
AT1G53240		AT5G26000
AT1G53290		AT5G26230
AT1G53420		AT5G26290
AT1G53430		AT5G26340
AT1G53440		AT5G28030
AT1G53470		AT5G28640
AT1G53480		AT5G28646
AT1G53490		AT5G33370
AT1G53520		AT5G35525
AT1G53540		AT5G35770
AT1G53560		AT5G35940
AT1G53625		AT5G36260
AT1G53633		AT5G37740
AT1G53790		AT5G38120
AT1G53920		AT5G38410
AT1G54000		AT5G38660
AT1G54010		AT5G38700
AT1G54030		AT5G38940
AT1G54040		AT5G39020
AT1G54050		AT5G39050
AT1G54120		AT5G39890
AT1G54200		AT5G40890
AT1G54220		AT5G40940
AT1G54420		AT5G41410
AT1G54450		AT5G42530
AT1G54575		AT5G43870
AT1G54580		AT5G43910
AT1G54730		AT5G43935
AT1G54740		AT5G44050
AT1G54780		AT5G44530
AT1G54930		AT5G44700
AT1G55035		AT5G45000
AT1G55160		AT5G45310
AT1G55190		AT5G45650
AT1G55200		AT5G45950
AT1G55207		AT5G46050
AT1G55210		AT5G47060
AT1G55260		AT5G47240
AT1G55340		AT5G47330
AT1G55360		AT5G47600
AT1G55450		AT5G47635
AT1G55550		AT5G48500
AT1G55580		AT5G49120
AT1G55610		AT5G49330
AT1G55670		AT5G49360
AT1G55690		AT5G49520
AT1G55720		AT5G49660
AT1G55790		AT5G49665
AT1G55820		AT5G49740
AT1G55920		AT5G49770
AT1G56020		AT5G50160
AT1G56040		AT5G50360
AT1G56060		AT5G50915
AT1G56120		AT5G51190
AT1G56140		AT5G51720
AT1G56170		AT5G51800
AT1G56220		AT5G51850
AT1G56240		AT5G51950
AT1G56242		AT5G52310
AT1G56250		AT5G52570
AT1G56345		AT5G52640
AT1G56510		AT5G52860
AT1G56520		AT5G53370
AT1G56540		AT5G53550
AT1G56550		AT5G53660
AT1G56580		AT5G53710
AT1G56600		AT5G53750
AT1G56650		AT5G54145
AT1G56670		AT5G54165
AT1G56680		AT5G54250
AT1G56700		AT5G55330
AT1G57620		AT5G55340
AT1G57630		AT5G55450
AT1G57650		AT5G55620
AT1G57750		AT5G55830
AT1G57980		AT5G56040
AT1G57990		AT5G56510
AT1G58030		AT5G56550
AT1G58070		AT5G56960
AT1G58080		AT5G57130
AT1G58270		AT5G57180
AT1G58310		AT5G57390
AT1G58320		AT5G57480
AT1G58340		AT5G57500
AT1G58370		AT5G57785
AT1G58410		AT5G58580
AT1G58460		AT5G58610
AT1G59500		AT5G58980
AT1G59740		AT5G59310
AT1G59780		AT5G59320
AT1G59810		AT5G59990
AT1G59860		AT5G60120
AT1G59870		AT5G60200
AT1G59940		AT5G60400
AT1G59950		AT5G60800
AT1G60010		AT5G61070
AT1G60030		AT5G61520
AT1G60060		AT5G61560
AT1G60190		AT5G61590
AT1G60260		AT5G62100
AT1G60270		AT5G62900
AT1G60390		AT5G62920
AT1G60440		AT5G62960
AT1G60540		AT5G63450
AT1G60545		AT5G63800
AT1G60630		AT5G63850
AT1G60730		AT5G64240
AT1G60783		AT5G64570
AT1G60810		AT5G64572
AT1G60940		AT5G64800
AT1G60950		AT5G65170
AT1G60960		AT5G65380
AT1G60970		AT5G65390
AT1G60989		AT5G65500
AT1G61065		AT5G65510
AT1G61100		AT5G65530
AT1G61120		AT5G65590
AT1G61130		AT5G65660
AT1G61290		AT5G66040
AT1G61370		AT5G66400
AT1G61390		AT5G66770
AT1G61440		AT5G66940
AT1G61550		AT5G66985
AT1G61560		AT5G67180
AT1G61580		AT5G67200
AT1G61600		AT5G67420
AT1G61610		AT5G67460
AT1G61660
AT1G61665
AT1G61740
AT1G61795
AT1G61800
AT1G61810
AT1G61820
AT1G61970
AT1G62035
AT1G62045
AT1G62170
AT1G62180
AT1G62262
AT1G62290
AT1G62320
AT1G62360
AT1G62380
AT1G62400
AT1G62420
AT1G62422
AT1G62480
AT1G62500
AT1G62520
AT1G62540
AT1G62560
AT1G62570
AT1G62640
AT1G62660
AT1G62700
AT1G62710
AT1G62770
AT1G62790
AT1G62800
AT1G62810
AT1G62870
AT1G62975
AT1G62981
AT1G63000
AT1G63080
AT1G63100
AT1G63245
AT1G63300
AT1G63310
AT1G63350
AT1G63360
AT1G63440
AT1G63500
AT1G63630
AT1G63650
AT1G63670
AT1G63710
AT1G63750
AT1G63800
AT1G63820
AT1G63930
AT1G63970
AT1G64060
AT1G64065
AT1G64107
AT1G64110
AT1G64190
AT1G64300
AT1G64380
AT1G64400
AT1G64405
AT1G64530
AT1G64561
AT1G64620
AT1G64625
AT1G64640
AT1G64650
AT1G64660
AT1G64710
AT1G64720
AT1G64740
AT1G64770
AT1G64780
AT1G64900
AT1G64940
AT1G64950
AT1G65070
AT1G65350
AT1G65370
AT1G65390
AT1G65450
AT1G65490
AT1G65550
AT1G65590
AT1G65620
AT1G65690
AT1G65730
AT1G65780
AT1G65810
AT1G65845
AT1G65890
AT1G65900
AT1G65910
AT1G65930
AT1G65985
AT1G66090
AT1G66110
AT1G66160
AT1G66170
AT1G66240
AT1G66345
AT1G66360
AT1G66480
AT1G66540
AT1G66560
AT1G66580
AT1G66590
AT1G66600
AT1G66610
AT1G66620
AT1G66690
AT1G66700
AT1G66725
AT1G66840
AT1G66860
AT1G66880
AT1G66890
AT1G66920
AT1G66940
AT1G66950
AT1G66970
AT1G66980
AT1G66990
AT1G67050
AT1G67070
AT1G67100
AT1G67250
AT1G67260
AT1G67310
AT1G67360
AT1G67400
AT1G67480
AT1G67590
AT1G67600
AT1G67626
AT1G67640
AT1G67740
AT1G67750
AT1G67770
AT1G67820
AT1G67830
AT1G67855
AT1G67856
AT1G67860
AT1G67865
AT1G67870
AT1G67910
AT1G67920
AT1G68060
AT1G68130
AT1G68150
AT1G68170
AT1G68190
AT1G68250
AT1G68260
AT1G68320
AT1G68330
AT1G68350
AT1G68360
AT1G68390
AT1G68440
AT1G68470
AT1G68500
AT1G68520
AT1G68530
AT1G68550
AT1G68560
AT1G68568
AT1G68570
AT1G68620
AT1G68630
AT1G68640
AT1G68650
AT1G68670
AT1G68710
AT1G68740
AT1G68795
AT1G68810
AT1G68862
AT1G68935
AT1G68945
AT1G69040
AT1G69080
AT1G69160
AT1G69180
AT1G69252
AT1G69260
AT1G69440
AT1G69480
AT1G69485
AT1G69490
AT1G69520
AT1G69530
AT1G69550
AT1G69570
AT1G69572
AT1G69580
AT1G69600
AT1G69720
AT1G69760
AT1G69770
AT1G69780
AT1G69790
AT1G69810
AT1G69820
AT1G69870
AT1G69910
AT1G69920
AT1G69930
AT1G69940
AT1G70000
AT1G70130
AT1G70140
AT1G70210
AT1G70230
AT1G70290
AT1G70300
AT1G70310
AT1G70370
AT1G70390
AT1G70400
AT1G70410
AT1G70430
AT1G70470
AT1G70518
AT1G70530
AT1G70550
AT1G70560
AT1G70660
AT1G70670
AT1G70690
AT1G70700
AT1G70810
AT1G70820
AT1G70830
AT1G70850
AT1G70900
AT1G70940
AT1G70990
AT1G71000
AT1G71030
AT1G71040
AT1G71050
AT1G71080
AT1G71120
AT1G71140
AT1G71160
AT1G71400
AT1G71450
AT1G71520
AT1G71528
AT1G71530
AT1G71691
AT1G71695
AT1G71740
AT1G71770
AT1G71870
AT1G71880
AT1G71930
AT1G71970
AT1G72010
AT1G72020
AT1G72060
AT1G72070
AT1G72100
AT1G72140
AT1G72150
AT1G72170
AT1G72210
AT1G72230
AT1G72240
AT1G72260
AT1G72410
AT1G72416
AT1G72450
AT1G72500
AT1G72510
AT1G72630
AT1G72720
AT1G72790
AT1G72852
AT1G72900
AT1G72920
AT1G72940
AT1G72970
AT1G73010
AT1G73300
AT1G73325
AT1G73340
AT1G73370
AT1G73390
AT1G73400
AT1G73480
AT1G73550
AT1G73570
AT1G73590
AT1G73640
AT1G73680
AT1G73790
AT1G73805
AT1G73810
AT1G73850
AT1G73920
AT1G73965
AT1G74000
AT1G74010
AT1G74020
AT1G74030
AT1G74070
AT1G74110
AT1G74160
AT1G74205
AT1G74220
AT1G74300
AT1G74310
AT1G74360
AT1G74460
AT1G74490
AT1G74510
AT1G74650
AT1G74670
AT1G74690
AT1G74710
AT1G74740
AT1G74790
AT1G74810
AT1G74890
AT1G74930
AT1G74940
AT1G75040
AT1G75050
AT1G75060
AT1G75090
AT1G75150
AT1G75170
AT1G75200
AT1G75260
AT1G75261
AT1G75270
AT1G75280
AT1G75410
AT1G75440
AT1G75450
AT1G75480
AT1G75490
AT1G75500
AT1G75520
AT1G75540
AT1G75580
AT1G75640
AT1G75680
AT1G75710
AT1G75730
AT1G75750
AT1G75780
AT1G75800
AT1G75810
AT1G75820
AT1G75840
AT1G75860
AT1G75870
AT1G75890
AT1G75891
AT1G75900
AT1G75960
AT1G75990
AT1G76040
AT1G76070
AT1G76090
AT1G76180
AT1G76210
AT1G76230
AT1G76360
AT1G76420
AT1G76430
AT1G76520
AT1G76550
AT1G76560
AT1G76570
AT1G76590
AT1G76620
AT1G76680
AT1G76690
AT1G76700
AT1G76705
AT1G76750
AT1G76780
AT1G76878
AT1G76880
AT1G76930
AT1G76950
AT1G77000
AT1G77110
AT1G77200
AT1G77210
AT1G77410
AT1G77450
AT1G77520
AT1G77640
AT1G77660
AT1G77690
AT1G77730
AT1G77740
AT1G77750
AT1G77760
AT1G77855
AT1G77870
AT1G77885
AT1G77920
AT1G77950
AT1G77990
AT1G77992
AT1G78000
AT1G78020
AT1G78070
AT1G78110
AT1G78120
AT1G78170
AT1G78230
AT1G78290
AT1G78300
AT1G78310
AT1G78340
AT1G78370
AT1G78380
AT1G78390
AT1G78400
AT1G78410
AT1G78430
AT1G78490
AT1G78530
AT1G78570
AT1G78580
AT1G78610
AT1G78660
AT1G78670
AT1G78700
AT1G78830
AT1G78850
AT1G78860
AT1G78890
AT1G78970
AT1G79060
AT1G79070
AT1G79110
AT1G79160
AT1G79170
AT1G79210
AT1G79245
AT1G79270
AT1G79310
AT1G79330
AT1G79340
AT1G79360
AT1G79400
AT1G79410
AT1G79420
AT1G79430
AT1G79510
AT1G79620
AT1G79660
AT1G79680
AT1G79700
AT1G79710
AT1G79720
AT1G79760
AT1G79840
AT1G79915
AT1G79970
AT1G80050
AT1G80080
AT1G80090
AT1G80100
AT1G80110
AT1G80130
AT1G80180
AT1G80190
AT1G80200
AT1G80210
AT1G80280
AT1G80370
AT1G80380
AT1G80390
AT1G80440
AT1G80450
AT1G80470
AT1G80520
AT1G80540
AT1G80580
AT1G80590
AT1G80640
AT1G80650
AT1G80720
AT1G80760
AT1G80810
AT1G80820
AT1G80830
AT1G80940
AT2G01023
AT2G01140
AT2G01150
AT2G01170
AT2G01300
AT2G01420
AT2G01430
AT2G01505
AT2G01520
AT2G01570
AT2G01610
AT2G01630
AT2G01660
AT2G01670
AT2G01818
AT2G01910
AT2G01913
AT2G01940
AT2G01950
AT2G02000
AT2G02010
AT2G02020
AT2G02060
AT2G02061
AT2G02070
AT2G02100
AT2G02120
AT2G02130
AT2G02340
AT2G02360
AT2G02370
AT2G02450
AT2G02480
AT2G02540
AT2G02710
AT2G02720
AT2G02780
AT2G02820
AT2G02850
AT2G02930
AT2G02990
AT2G03090
AT2G03280
AT2G03350
AT2G03440
AT2G03500
AT2G03530
AT2G03540
AT2G03590
AT2G03710
AT2G03750
AT2G03760
AT2G03770
AT2G03970
AT2G03972
AT2G03980
AT2G04039
AT2G04050
AT2G04160
AT2G04305
AT2G04450
AT2G04500
AT2G04515
AT2G04570
AT2G04650
AT2G04780
AT2G04795
AT2G04845
AT2G05070
AT2G05100
AT2G05310
AT2G05380
AT2G05450
AT2G05520
AT2G05540
AT2G05632
AT2G05790
AT2G05940
AT2G06200
AT2G06255
AT2G06850
AT2G06925
AT2G06950
AT2G07170
AT2G07400
AT2G07599
AT2G07677
AT2G07680
AT2G07689
AT2G07697
AT2G07706
AT2G07731
AT2G07751
AT2G09800
AT2G09994
AT2G10735
AT2G10940
AT2G11410
AT2G11810
AT2G12190
AT2G12420
AT2G12480
AT2G13128
AT2G13360
AT2G13580
AT2G13610
AT2G13660
AT2G13665
AT2G13820
AT2G13960
AT2G14080
AT2G14210
AT2G14247
AT2G14290
AT2G14520
AT2G14560
AT2G14610
AT2G14900
AT2G14960
AT2G15010
AT2G15042
AT2G15050
AT2G15060
AT2G15070
AT2G15080
AT2G15090
AT2G15271
AT2G15292
AT2G15390
AT2G15420
AT2G15480
AT2G15490
AT2G15500
AT2G15555
AT2G15560
AT2G15830
AT2G15850
AT2G15880
AT2G15890
AT2G15960
AT2G15970
AT2G16050
AT2G16060
AT2G16180
AT2G16210
AT2G16280
AT2G16380
AT2G16400
AT2G16430
AT2G16570
AT2G16600
AT2G16630
AT2G16660
AT2G16700
AT2G16720
AT2G16740
AT2G16750
AT2G16760
AT2G16850
AT2G16890
AT2G16895
AT2G16900
AT2G16990
AT2G17040
AT2G17180
AT2G17210
AT2G17220
AT2G17290
AT2G17300
AT2G17370
AT2G17550
AT2G17640
AT2G17705
AT2G17730
AT2G17770
AT2G17780
AT2G17820
AT2G17830
AT2G17840
AT2G17950
AT2G18040
AT2G18050
AT2G18060
AT2G18120
AT2G18193
AT2G18196
AT2G18210
AT2G18300
AT2G18328
AT2G18440
AT2G18500
AT2G18540
AT2G18550
AT2G18660
AT2G18670
AT2G18690
AT2G18700
AT2G18730
AT2G18880
AT2G18890
AT2G18969
AT2G18970
AT2G19110
AT2G19130
AT2G19170
AT2G19290
AT2G19310
AT2G19582
AT2G19650
AT2G19720
AT2G19800
AT2G20100
AT2G20142
AT2G20150
AT2G20180
AT2G20350
AT2G20480
AT2G20500
AT2G20515
AT2G20550
AT2G20555
AT2G20560
AT2G20562
AT2G20570
AT2G20625
AT2G20630
AT2G20670
AT2G20710
AT2G20816
AT2G20818
AT2G20840
AT2G20870
AT2G20875
AT2G20880
AT2G20900
AT2G20970
AT2G20980
AT2G21000
AT2G21010
AT2G21050
AT2G21060
AT2G21140
AT2G21172
AT2G21180
AT2G21210
AT2G21220
AT2G21235
AT2G21250
AT2G21260
AT2G21330
AT2G21520
AT2G21560
AT2G21590
AT2G21640
AT2G21730
AT2G21770
AT2G21820
AT2G21880
AT2G21900
AT2G21910
AT2G21930
AT2G22190
AT2G22200
AT2G22230
AT2G22240
AT2G22250
AT2G22330
AT2G22420
AT2G22426
AT2G22480
AT2G22490
AT2G22540
AT2G22620
AT2G22640
AT2G22660
AT2G22670
AT2G22730
AT2G22760
AT2G22800
AT2G22821
AT2G22880
AT2G22890
AT2G22920
AT2G22955
AT2G22960
AT2G22970
AT2G22980
AT2G22990
AT2G23000
AT2G23010
AT2G23060
AT2G23120
AT2G23130
AT2G23170
AT2G23180
AT2G23210
AT2G23270
AT2G23340
AT2G23520
AT2G23530
AT2G23600
AT2G23610
AT2G23760
AT2G23770
AT2G23790
AT2G23985
AT2G24130
AT2G24210
AT2G24230
AT2G24240
AT2G24260
AT2G24270
AT2G24285
AT2G24390
AT2G24430
AT2G24460
AT2G24480
AT2G24490
AT2G24500
AT2G24560
AT2G24570
AT2G24580
AT2G24600
AT2G24645
AT2G24700
AT2G24750
AT2G24790
AT2G24850
AT2G25060
AT2G25130
AT2G25200
AT2G25260
AT2G25590
AT2G25625
AT2G25680
AT2G25735
AT2G25790
AT2G25810
AT2G25850
AT2G26030
AT2G26080
AT2G26110
AT2G26120
AT2G26135
AT2G26160
AT2G26260
AT2G26310
AT2G26330
AT2G26360
AT2G26380
AT2G26390
AT2G26400
AT2G26440
AT2G26455
AT2G26510
AT2G26530
AT2G26560
AT2G26570
AT2G26580
AT2G26650
AT2G26690
AT2G26692
AT2G26700
AT2G26740
AT2G26760
AT2G26975
AT2G26980
AT2G27010
AT2G27120
AT2G27140
AT2G27180
AT2G27190
AT2G27220
AT2G27240
AT2G27250
AT2G27360
AT2G27440
AT2G27450
AT2G27500
AT2G27580
AT2G27660
AT2G27740
AT2G27770
AT2G27820
AT2G27830
AT2G27880
AT2G27920
AT2G27990
AT2G28050
AT2G28085
AT2G28120
AT2G28140
AT2G28150
AT2G28160
AT2G28260
AT2G28305
AT2G28330
AT2G28410
AT2G28460
AT2G28500
AT2G28510
AT2G28550
AT2G28570
AT2G28610
AT2G28650
AT2G28660
AT2G28670
[truncated: 3,884 more rows]
