# Supplementary material for: An integrated analysis of cell-type specific gene expression reveals genes regulated by REVOLUTA and KANADI1 in the Arabidopsis shoot apical meristem
Source: PLoS Genet. 2020 Apr 15;16(4):e1008661. doi: 10.1371/journal.pgen.1008661 (PMC7266345; doi:10.1371/journal.pgen.1008661)
Supplement: S11 Table — (XLSX) [file pgen.1008661.s022.xlsx]

## Sheet: Clusters
Clusters in RNA-Seq after REV and KAN1 induction
Cluster ID	Gene id	Fold change (log2) in pAtML1>>REVr-2VENUS (target) Vs. pAtML1>GR-LhG4 (reference) 6hr after induction	Fold change in pAtML1>>REVr-2VENUS (target) Vs. pAtML1>GR-LhG4 (reference) 16hr after induction	Fold change in pAtML1>>KAN1-2GFP (target) Vs. pAtML1>GR-LhG4 (reference) 6hr after induction	Fold change in pAtML1>>KAN1 (target) Vs. pAtML1>GR-LhG4 (reference) after 16hr induction
11	AT1G45120	-6.735	0.014	-4.636	-4.903
11	AT4G14550	-2.167	-3.858	-3.772	-4.513
11	AT5G66400	-3.819	0.839	-4.134	-6.775
11	AT5G59320	-1.847	-3.422	-2.136	-5.48
11	AT2G28610	-1.465	-1.999	-2.925	-5.423
11	AT1G36060	-2.329	-1.533	-2.228	-5.466
11	AT5G65380	-1.002	-0.82	-4.136	-5.369
11	AT4G30270	-2.615	-1.196	-2.977	-4.457
11	AT4G00180	-2.318	-1.322	-2.986	-4.445
11	AT2G34830	-1.66	-1.681	-3.901	-3.509
11	AT5G59310	-2.247	-2.629	-1.352	-4.195
11	AT1G24400	-5.533	2.21	-3.086	-3.89
11	AT1G52855	-4.895	1.24	-1.813	-4.788
11	AT5G26000	-1.126	-2.002	-4.11	-2.931
11	AT5G65590	-2.322	0.398	-3.577	-4.502
11	AT5G65530	-1.685	-1.115	-2.354	-4.675
11	AT1G04800	-1.327	0.462	-4.037	-4.914
11	AT1G62710	-2.481	-0.841	-2.05	-4.395
11	AT1G62975	-2.549	-0.989	-1.385	-4.756
11	AT2G27920	-2.005	-1.559	-3.615	-2.461
11	AT2G05380	-1.357	-1.078	-2.195	-4.879
11	AT1G12240	-1.775	-0.444	-2.185	-5.06
11	AT1G71970	-2.126	0.029	-3.13	-4.216
11	AT1G55580	-2.002	-0.943	-2.234	-4.119
11	AT1G62770	-3.184	-0.544	-2.13	-3.412
11	AT1G70830	-1.243	-0.094	-2.415	-5.503
11	AT1G45010	-2.008	-0.105	-2.68	-4.431
11	AT5G22940	-1.385	-0.211	-4.082	-3.535
11	AT3G24140	-0.894	-0.587	-3.969	-3.709
11	AT1G14760	-1.959	-1.279	-2.733	-3.111
11	AT1G23050	-2.841	-0.783	-1.61	-3.839
11	AT1G22990	-0.583	-1.452	-1.802	-5.147
11	AT1G68620	-2.896	0.229	-1.329	-4.976
11	AT4G34250	-0.535	0.361	-3.772	-5.022
11	AT1G66950	-1.712	-1.977	-1.711	-3.499
11	AT5G58400	-1.134	0.659	-3.442	-4.938
11	AT1G68320	-2.262	-0.452	-2.674	-3.428
11	AT1G15840	-1.962	-0.437	-2.855	-3.537
11	AT3G48510	-1.081	-1.742	-2.506	-3.456
11	AT4G01985	-2.996	-0.865	-1.94	-2.971
11	AT1G72150	-1.169	-1.477	-1.816	-4.26
11	AT1G15520	-0.404	-0.419	-2.763	-5.104
11	AT3G10000	-1.889	-0.415	-2.987	-3.263
11	AT3G30180	-1.287	0.291	-2.884	-4.587
11	AT1G58460	-1.661	-2.358	-1.794	-2.632
11	AT5G53550	-1.36	-0.535	-2.112	-4.382
11	AT4G37750	-1.035	-1.383	-3.436	-2.515
11	AT1G55035	-1.392	0.247	-2.822	-4.398
11	AT1G14700	-1.658	-0.302	-2.301	-4.094
11	AT1G52190	-1.752	-1.154	-3.204	-2.239
11	AT3G52820	-2.383	-1.524	-2.031	-2.397
11	AT2G18050	-4.168	0.698	-2.185	-2.665
11	AT2G40460	-1.209	0.965	-3.496	-4.547
11	AT1G04660	-1.32	-2.081	-1.966	-2.858
11	AT2G46680	-2.195	0.02	-2.165	-3.861
11	AT4G11590	-1.184	-1.401	-1.89	-3.717
11	AT5G40960	-0.754	0.226	-2.684	-4.834
11	AT2G22980	-1.578	0.392	-1.627	-5.211
11	AT5G16350	-1.283	-1.3	-1.91	-3.449
11	AT1G64110	-2.042	1.583	-2.193	-5.209
11	AT3G17070	-0.461	0.416	-3.242	-4.548
11	AT2G33480	-2.12	-1.226	-1.641	-2.772
11	AT1G76420	-2.147	-0.427	-2.864	-2.287
11	AT4G25420	-2.575	0.272	-2.726	-2.68
11	AT4G36380	-1.994	-0.631	-1.876	-3.165
11	AT2G27220	-1.762	0.37	-3.18	-2.87
11	AT1G21680	-0.689	0.227	-2.388	-4.572
11	AT1G08890	-0.84	0.395	-1.901	-5.061
11	AT1G01490	-1.16	-0.523	-2.666	-2.941
11	AT5G44130	-2.02	0.705	-2.06	-3.878
11	AT4G21690	-1.665	-0.518	-2.967	-2.087
11	AT1G80440	-1.872	-0.089	-1.349	-3.924
11	AT2G23760	-2.596	-0.654	-1.888	-2.021
11	AT1G32450	-2.119	-0.078	-1.851	-2.954
11	AT1G10690	-2.019	-0.623	-1.626	-2.692
11	AT5G63180	-1.097	-0.709	-2.342	-2.738
15	AT1G32240	-4.691	-4.523	-2.252	-2.139
15	AT4G17695	-4.719	-3.235	-2.823	-2.73
15	AT5G53710	-4.138	-1.897	-0.927	-4.206
15	AT5G18860	-2.41	-3.141	-1.031	-4.189
15	AT1G69180	-5.591	-1.129	-1.495	-2.517
15	AT3G53980	-3.182	-5.338	-1.703	-0.456
15	AT4G00950	-2.424	-2.983	-2.015	-2.964
15	AT1G28230	-3.181	-3.834	-0.45	-2.695
15	AT2G35700	-5.039	-1.144	-0.841	-3.047
15	AT3G17110	-2.599	-3.145	-0.082	-3.545
15	AT1G61810	-2.984	-2.479	-0.98	-2.492
15	AT4G19030	-2.522	-3.063	-1.613	-1.653
15	AT3G16690	-2.387	-1.7	-1.038	-3.712
15	AT5G50160	-2.177	-2.853	-0.899	-2.839
15	AT5G48170	-4.13	-3.208	-0.621	-0.804
15	AT1G08500	-4.344	-2.171	-0.326	-1.777
15	AT3G14060	-3.462	-3.1	-0.108	-1.898
15	AT1G25340	-3.431	-2.094	-0.812	-2.195
15	AT5G13320	-2.123	-3.651	-0.912	-1.755
15	AT5G01740	-3.978	-0.485	-1.03	-2.854
15	AT4G12910	-3.271	-1.965	-1.497	-1.589
15	AT4G36740	-2.021	-1.945	-0.737	-3.593
15	AT5G17700	-2.856	-3.171	-0.39	-1.808
15	AT4G24480	-3.677	-0.806	-1.236	-2.312
15	AT2G29500	-2.792	-1.962	-0.914	-2.24
15	AT3G25180	-1.848	-2.821	-0.533	-2.483
15	AT3G49970	-2.505	-1.436	-2.048	-1.607
15	AT2G21180	-3.118	-2.123	-0.874	-1.299
15	AT5G06650	-2.413	-1.5	-1.951	-1.498
15	AT5G07330	-3.016	-0.335	-1.26	-2.738
15	AT4G15960	-2.769	-2.142	-1.072	-1.341
15	AT1G67820	-3.331	-1.731	-0.462	-1.596
15	AT2G16990	-2.285	-2.355	-0.18	-1.951
15	AT2G28085	-2.652	-1.383	-0.646	-2.03
15	AT1G26960	-2.871	-1.49	-1.357	-0.94
6	AT5G03890	1.558	-1.428	-2.78	-5.857
6	AT1G03720	-1.087	-2.36	-2.541	-2.03
6	AT5G39050	0.048	-1.325	-2.504	-4.104
6	AT2G30930	-3.688	0.997	-0.796	-4.312
6	AT1G01030	-1.408	-1.421	-0.638	-4.295
6	AT5G47330	-0.09	-1.15	-1.85	-4.296
6	AT1G33760	-1.135	-1.134	-2.993	-2.007
6	AT1G79360	-0.345	-0.42	-2.605	-3.896
6	AT1G62035	-1.361	0.212	-1.258	-4.748
6	AT4G25430	-0.1	-0.91	-2.625	-3.486
6	AT2G27880	-0.658	-1.903	-2.196	-2.351
6	AT2G27830	-0.006	-0.877	-2.249	-3.956
6	AT3G31990	-0.351	-0.801	-2.552	-3.349
6	AT5G57220	-0.121	-0.839	-2.289	-3.802
6	AT1G26945	-1.402	-0.798	-1.141	-3.698
6	AT3G23050	-0.863	-0.535	-1.919	-3.692
6	AT5G49700	-0.738	-0.765	-1.021	-4.471
6	AT4G30230	-1.738	-0.403	-0.925	-3.923
6	AT3G28740	-0.247	-1.933	-1.043	-3.733
6	AT3G26120	-0.303	0.274	-3.781	-3.143
6	AT5G17000	0.355	-1.283	-1.745	-4.146
6	AT1G52030	-0.563	-0.774	-1.622	-3.829
6	AT3G55240	-0.379	-1.362	-2.138	-2.904
6	AT5G33370	-0.007	-1.764	-2.152	-2.751
6	AT1G51805	0.487	-0.635	-1.857	-4.651
6	AT5G52400	-0.129	-1.061	-1.874	-3.588
6	AT1G05330	-2.198	-0.547	-0.967	-2.931
6	AT1G71880	0.229	-1.523	-2.17	-3.161
6	AT2G28570	-1.265	-0.495	-1.518	-3.344
6	AT1G23052	-1.307	-0.489	-0.834	-3.983
6	AT3G13950	0.231	-1.117	-2.049	-3.673
6	AT5G48500	-1.132	-0.15	-3.221	-2.073
6	AT5G02890	-0.803	0.186	-3.047	-2.886
6	AT3G27025	-1.99	0.791	-1.898	-3.404
6	AT1G79700	-2.346	1.083	-1.417	-3.786
6	AT1G01120	-1.097	-0.992	-1.383	-2.972
6	AT5G53010	-0.328	-0.773	-2.335	-2.966
6	AT3G13594	-2.077	-0.297	-0.249	-3.768
6	AT1G11600	-1.274	-0.432	-2.073	-2.603
6	AT4G22200	-1.946	-0.644	-1.48	-2.311
6	AT4G27290	0.576	-1.252	-2.003	-3.679
6	AT5G09440	-1.535	0.076	-2.551	-2.342
6	AT5G67420	-1.378	0.287	-2.063	-3.157
6	AT2G32100	-2.579	0.266	-1.08	-2.875
6	AT1G19340	-1.193	0.005	-2.438	-2.633
6	AT5G65210	-1.358	0.137	-0.909	-4.119
6	AT1G75710	-0.496	0.617	-3.006	-3.335
6	AT3G11150	-0.361	-1.223	-1.105	-3.496
6	AT2G03090	-0.462	-0.502	-3.232	-1.982
6	AT3G26165	-0.091	-1.555	-0.802	-3.709
6	AT5G67060	-0.883	-0.886	-1.836	-2.55
6	AT5G21150	-1.072	0.56	-1.24	-4.401
6	AT2G02990	1.549	-0.426	-0.778	-6.496
6	AT1G13600	-0.978	-0.814	-1.525	-2.821
6	AT4G30490	-0.207	0.113	-2.336	-3.686
6	AT4G03400	-1.553	-0.346	-1.443	-2.76
6	AT2G45410	0.331	0.388	-3.63	-3.189
6	AT1G76560	-0.601	0.039	-1.83	-3.698
6	AT1G50420	-0.078	-0.775	-2.187	-3.027
6	AT1G76680	0.3	-0.493	-1.794	-4.074
6	AT5G45310	-1.976	2.264	-1.718	-4.614
6	AT1G08465	-1.539	0.013	-1.985	-2.48
6	AT5G22270	-0.599	0.658	-1.802	-4.241
6	AT2G36690	-2.787	0.586	-0.82	-2.955
6	AT5G20960	-1.254	-0.797	-1.358	-2.561
6	AT3G17050	0.517	0.315	-3.396	-3.406
6	AT5G66440	-0.48	-0.996	-2.762	-1.711
6	AT1G62400	-1.661	-0.521	-0.988	-2.742
6	AT4G36850	-0.01	0.23	-2.315	-3.782
6	AT3G28080	-1.971	0.238	-1.254	-2.873
6	AT2G45570	-1.874	0.587	-0.929	-3.643
6	AT1G68500	-0.603	-0.093	-1.232	-3.879
6	AT3G47820	0.37	-0.762	-2.378	-3.037
6	AT1G22690	-1.489	0.489	-1.491	-3.305
6	AT1G30370	0.742	-0.255	-2.548	-3.727
6	AT1G21670	-0.736	0.256	-1.505	-3.8
6	AT4G11990	-0.189	-0.217	-2.6	-2.776
6	AT4G25000	0.165	-0.314	-1.485	-4.11
6	AT2G30990	0.11	-0.568	-2.517	-2.762
6	AT2G38120	-0.188	0.551	-3.292	-2.807
6	AT3G58790	0.241	-0.053	-2.513	-3.407
6	AT1G02070	-1.369	0.829	-2.112	-3.072
6	AT2G01505	-0.487	-0.165	-2.8	-2.241
6	AT5G43150	-0.767	0.028	-1.551	-3.387
6	AT5G47560	-1.698	1.145	-1.135	-3.988
6	AT1G29660	0.861	-0.499	-2.149	-3.884
6	AT2G35980	-0.496	-0.592	-1.462	-3.118
6	AT5G01380	-0.779	-0.566	-0.606	-3.716
6	AT1G33930	-0.913	-0.54	-1.243	-2.965
6	AT1G07650	-0.529	-0.779	-2.014	-2.33
6	AT3G01290	2.402	-1.561	-2.92	-3.569
6	AT4G05120	-0.086	-0.109	-0.71	-4.736
6	AT4G36900	-0.418	-0.725	-1.859	-2.639
6	AT4G25410	-0.085	-0.026	-2.14	-3.384
6	AT2G31160	-1.071	0.34	-2.854	-2.03
6	AT3G17600	-0.415	-0.706	-2.112	-2.372
6	AT3G15820	-0.615	-0.721	-1.524	-2.733
6	AT1G73590	-0.284	-0.16	-3.125	-2.015
6	AT3G26510	-0.869	0.646	-1.838	-3.519
6	AT3G30460	-1.481	0.303	-1.377	-3.002
6	AT3G26740	-2.259	0.89	-0.934	-3.233
6	AT5G27360	-0.838	-0.369	-0.887	-3.423
6	AT5G55050	0.097	-0.6	-0.737	-4.271
6	AT5G18130	-0.393	-0.507	-1.473	-3.129
6	AT4G23713	-1.568	1.904	-1.446	-4.391
6	AT1G67770	-0.209	0.47	-3.315	-2.441
6	AT4G25260	-0.216	0.253	-1.091	-4.432
6	AT2G33880	-0.72	0.45	-3.001	-2.206
6	AT3G14690	-0.371	-1.037	-0.677	-3.374
6	AT5G57785	-1.046	0.092	-1.372	-3.131
6	AT5G05600	-0.194	-0.9	-0.658	-3.682
6	AT2G22920	-0.43	-0.563	-1.953	-2.489
6	AT2G35859	-0.235	-0.258	-2.839	-2.1
6	AT1G11850	-0.178	-0.333	-2.747	-2.173
6	AT1G26780	-0.699	0.381	-2.375	-2.735
6	AT3G60520	-1.092	-0.509	-1.148	-2.678
6	AT4G32540	-0.287	0.009	-2.812	-2.297
6	AT1G61120	0.97	-0.693	-2.134	-3.523
6	AT3G05890	-0.544	-1.032	-0.907	-2.892
6	AT5G63530	-0.479	-0.009	-2.504	-2.368
6	AT2G05540	-2.663	2.687	-1.649	-3.725
6	AT1G13700	-1.951	0.917	-1.572	-2.727
6	AT5G02540	-0.315	0.034	-2.865	-2.176
6	AT4G37990	-1.577	1.869	-0.691	-4.904
6	AT1G52827	-1.652	0.764	-1.16	-3.217
6	AT5G48900	0.41	-0.163	-2.604	-2.89
6	AT3G55560	-0.111	0.356	-2.445	-3.034
6	AT5G01240	-0.46	-0.085	-2.144	-2.545
6	AT4G14746	-0.654	-0.53	-1.159	-2.863
6	AT4G13510	0.459	-0.465	-2.323	-2.877
6	AT1G10060	-0.569	0.566	-1.915	-3.285
6	AT3G07350	-0.901	0.489	-2.001	-2.788
6	AT2G32150	0.291	-0.902	-1.253	-3.31
6	AT4G28270	-1.577	-0.071	-0.91	-2.612
6	AT1G27300	-1.291	0.135	-1.245	-2.761
6	AT2G21880	-2.511	1.382	-0.695	-3.302
6	AT2G29350	-0.108	0.756	-1.808	-3.954
6	AT2G37540	-0.653	0.144	-1.986	-2.612
6	AT2G03530	0.542	-0.486	-2.381	-2.775
6	AT5G66700	-0.141	0.241	-2.164	-3.03
6	AT3G44290	-1.531	0.084	-0.725	-2.918
6	AT2G41190	-0.939	-0.006	-1.358	-2.787
6	AT5G46330	-0.597	-0.321	-0.352	-3.818
6	AT2G39690	-0.488	0.992	-2.299	-3.293
6	AT1G34245	-1.333	0.37	-1.517	-2.589
6	AT2G21050	0.081	-0.916	-2.254	-1.975
6	AT2G35860	-0.099	-0.136	-2.808	-2.02
6	AT2G27250	-0.673	0.325	-3.173	-1.535
6	AT2G43120	-0.954	-0.3	-0.627	-3.146
6	AT1G26800	-1.762	0.414	-0.759	-2.916
6	AT4G13505	0.402	-0.461	-2.166	-2.776
6	AT2G39360	-0.175	-0.599	-0.645	-3.552
6	AT5G07770	-0.673	-0.174	-1.221	-2.901
6	AT5G14180	1.269	0.29	-2.238	-4.254
6	AT4G38730	-0.548	0.301	-1.458	-3.222
6	AT1G19300	-0.06	-0.711	-1.738	-2.415
6	AT1G28580	-0.187	0.318	-1.732	-3.305
6	AT5G60880	0.317	0.441	-2.455	-3.193
6	AT1G62360	-0.169	-0.069	-2.171	-2.475
6	AT5G13330	1.172	0.079	-1.172	-4.936
6	AT1G68130	-1.015	0.752	-1.535	-3.056
6	AT4G35300	-0.729	0.169	-1.608	-2.682
6	AT1G28330	-1.389	0.816	-0.924	-3.329
6	AT3G43430	0.303	0.12	-1.193	-4.055
6	AT3G55770	-0.107	0.274	-2.209	-2.771
6	AT5G67600	0.23	-0.568	-1.415	-3.049
6	AT1G72070	0.172	-0.245	-1.542	-3.178
6	AT4G18960	-0.604	0.103	-1.442	-2.844
6	AT2G33830	-1.658	1.405	-1.516	-3.016
6	AT3G55500	-0.317	0.685	-2.996	-2.13
6	AT4G11370	1.259	-1.466	-1.464	-3.087
6	AT5G37600	0.386	0.359	-2.839	-2.652
6	AT5G67190	0.059	0.5	-0.748	-4.541
6	AT3G53232	0.814	-0.133	-1.783	-3.611
6	AT5G53210	-0.322	-0.185	-1.711	-2.467
6	AT4G04040	-0.388	0.956	-2.389	-2.862
6	AT5G12010	0.164	-0.443	-0.871	-3.511
6	AT1G27290	-0.926	0.52	-1.111	-3.129
6	AT5G65600	-0.249	-0.278	-1.57	-2.547
6	AT1G71050	-0.129	-0.085	-2.018	-2.387
6	AT3G51380	-0.09	0.161	-2.534	-2.12
6	AT2G38530	-0.074	-0.183	-0.77	-3.541
6	AT5G65070	-1.412	0.489	-0.28	-3.352
6	AT3G04530	0.584	-0.588	-3.305	-1.23
6	AT5G22580	0.047	0.412	-1.882	-3.101
6	AT1G17180	-0.136	-0.035	-2.054	-2.284
6	AT1G70560	0.329	0.497	-2.778	-2.542
6	AT2G29065	0.105	0.184	-2.051	-2.713
6	AT5G46350	-0.846	1.417	0.052	-5.034
6	AT3G04510	0.047	0.726	-2.498	-2.665
6	AT1G10070	-1.984	0.883	-1.49	-1.781
6	AT3G53150	-1.524	0.727	-0.195	-3.37
6	AT2G41473	0.517	-0.264	-1.244	-3.357
6	AT5G54630	-0.629	0.654	-2.734	-1.637
6	AT4G00220	-0.347	0.804	-2.401	-2.4
6	AT2G29410	0.245	-0.081	-0.923	-3.582
6	AT3G13600	-0.198	0.474	-1.998	-2.594
6	AT1G69440	0.594	0.744	-3.126	-2.519
6	AT2G20900	0.97	-0.183	-1.842	-3.242
6	AT5G20150	1.015	0.06	-3.855	-1.501
6	AT4G25620	-0.238	0.215	-1.481	-2.766
6	AT5G65730	-0.906	0.966	-1.605	-2.71
6	AT2G26510	-0.212	0.291	-1.933	-2.388
6	AT2G40110	0.038	0.616	-2.196	-2.696
6	AT2G29940	-2.417	1.503	-1.552	-1.762
6	AT1G24260	-2.25	1.676	-0.716	-2.902
6	AT3G21690	0.097	0.548	-1.528	-3.306
6	AT3G04730	-0.572	0.48	-0.877	-3.212
6	AT3G14560	0.195	0.443	-0.731	-4.086
6	AT1G22680	-0.457	0.967	-1.339	-3.339
6	AT2G29420	0.112	-0.182	-1.001	-3.071
6	AT1G08810	-0.545	0.61	-2.017	-2.177
6	AT5G10310	0.063	0.506	-2.912	-1.771
6	AT2G45400	-0.104	0.166	-1.513	-2.659
6	AT2G45420	0.378	0.068	-2.385	-2.153
6	AT5G56100	-0.648	0.932	-1.971	-2.387
6	AT2G45650	-0.41	0.328	-1.033	-2.949
6	AT4G28150	-0.593	0.663	-0.338	-3.774
6	AT5G10300	-0.01	0.247	-1.971	-2.303
6	AT2G02540	-0.514	0.956	-2.537	-1.927
6	AT1G30650	0.298	0.752	-2.288	-2.777
6	AT1G26930	-0.829	0.711	-1.245	-2.651
6	AT3G55700	-1.178	0.945	-0.977	-2.786
6	AT3G06120	0.763	0.312	-2.126	-2.937
6	AT4G21510	0.642	-0.305	-1.507	-2.796
6	AT5G26731	-0.036	0.072	-1.966	-2.005
6	AT5G60120	-0.844	1.032	-1.863	-2.233
6	AT4G28350	1.992	0.057	-1.081	-4.868
6	AT1G30220	-0.028	0.817	-1.45	-3.212
6	AT2G28650	-0.157	0.352	-1.439	-2.596
6	AT4G37120	0.257	0.031	-1.625	-2.496
6	AT4G31820	0.338	1.022	-2.646	-2.545
6	AT1G25550	1.442	-0.923	-1.35	-2.999
6	AT5G57340	-1.756	1.078	-0.702	-2.44
6	AT3G58780	0.318	0.435	-2.006	-2.557
6	AT1G30950	0.547	-0.387	-2.447	-1.476
6	AT2G20875	-0.198	0.397	-1.578	-2.361
6	AT1G76520	0.554	0.002	-1.456	-2.836
6	AT1G80080	0.116	0.829	-1.839	-2.842
6	AT4G31910	-0.548	0.772	-2.183	-1.773
6	AT3G58795	0.738	0.024	-1.78	-2.707
6	AT1G70410	0.951	-0.412	-1.347	-2.887
6	AT1G76590	0.116	0.231	-0.852	-3.187
6	AT1G67480	-0.17	0.662	-1.95	-2.203
6	AT5G11970	0.559	-0.004	-1.684	-2.518
6	AT5G43810	0.339	0.162	-1.938	-2.19
6	AT5G60400	-0.457	1.373	-2.129	-2.374
6	AT3G62060	0.353	0.323	-2.2	-2.051
6	AT2G23210	-0.103	0.585	-1.299	-2.747
6	AT5G15120	0.624	0.31	-2.675	-1.823
6	AT3G26180	1.715	-0.362	-2.529	-2.382
6	AT5G56550	-1.719	1.285	-0.726	-2.353
6	AT1G05340	0.358	0.033	-0.77	-3.134
6	AT2G02450	0.021	0.381	-1.087	-2.813
6	AT3G06750	0.494	0.151	-1.544	-2.6
6	AT4G33000	0.046	1.129	-1.747	-2.92
6	AT4G37300	-1.222	1.242	-1.287	-2.212
6	AT1G17060	0.031	0.779	-1.684	-2.586
6	AT1G20640	0.558	0.214	-2.026	-2.206
6	AT3G22750	0.191	1.229	-0.516	-4.351
6	AT5G51850	-0.492	1.37	-1.983	-2.327
6	AT2G01818	0.61	0.373	-1.554	-2.855
6	AT4G37290	0.399	0.439	-1.598	-2.655
6	AT4G15610	1.575	-0.048	-0.487	-4.453
6	AT4G18280	0.288	0.409	-1.508	-2.59
6	AT5G06710	-0.233	1.08	-1.479	-2.766
6	AT3G59580	-0.073	0.533	-1.036	-2.781
6	AT2G44280	0.339	0.36	-1.365	-2.691
6	AT3G57670	0.477	0.841	-2.847	-1.817
6	AT1G18250	0.681	-0.18	-2.114	-1.724
6	AT5G54145	-1.188	2.291	-0.81	-3.614
6	AT1G52290	0.194	0.944	-2.112	-2.336
6	AT5G50200	0.577	0.737	-1.381	-3.158
6	AT3G52060	-0.276	0.944	-1.353	-2.526
6	AT5G49690	2.357	0.454	-0.461	-5.552
6	AT4G24130	0.419	0.315	-1.765	-2.17
6	AT1G22570	-0.109	1.195	-1.166	-3.084
6	AT3G26500	1.489	0.547	-0.952	-4.222
6	AT2G32160	0.535	0.536	-0.708	-3.495
6	AT1G49520	0.033	0.803	-1.881	-2.07
6	AT3G48640	1.618	-0.299	-2.098	-2.331
6	AT1G72060	0.745	0.231	-1.6	-2.463
6	AT3G05160	-0.37	1.585	-0.824	-3.478
6	AT4G24000	-0.047	1.672	-1.15	-3.535
6	AT2G22800	-0.287	1.022	-0.926	-2.843
6	AT2G25200	-0.283	1.42	-0.686	-3.477
6	AT3G04070	2.081	0.328	-1.39	-4.031
6	AT5G67620	0.503	0.732	-1.716	-2.504
6	AT1G69160	-0.26	0.983	-1.096	-2.55
6	AT1G69572	0.223	1.518	-1.008	-3.295
6	AT1G17170	2.532	-0.421	-0.917	-3.749
6	AT4G33467	3.284	-0.437	-1.11	-4.257
6	AT5G56840	0.997	0.973	-1.167	-3.184
6	AT1G35730	0.887	0.71	-1.323	-2.578
6	AT4G19970	-0.308	1.529	-1.076	-2.385
6	AT1G77855	0.476	1.121	-1.862	-1.94
6	AT4G21120	1.346	0.639	-0.78	-3.341
6	AT1G69252	-0.365	2.195	-0.84	-2.861
9	AT1G12200	-3.246	-3.826	0.516	-1.924
9	AT3G06490	-1.501	-4.395	0.195	-2.651
9	AT4G34230	-2.312	-3.433	1.107	-3.415
9	AT3G13520	-1.686	-3.656	-0.202	-2.221
9	AT4G25830	-1.557	-3.458	-1.224	-1.35
9	AT5G49665	-1.545	-3.212	-0.48	-2.342
9	AT3G28345	-3.372	-2.859	0.103	-1.428
9	AT1G57750	-2.165	-3.696	-0.166	-1.518
9	AT1G20160	-2.758	-4.106	0.541	-1.189
9	AT1G50590	-2.622	-3.176	0.195	-1.684
9	AT4G34610	-5.565	-2.155	0.129	0.372
9	AT3G07250	-3.82	-3.306	0.666	-0.617
9	AT3G56275	-1.808	-3.712	0.432	-1.887
9	AT4G30460	-1.959	-4.887	0.881	-0.968
9	AT4G33790	-3.166	-3.767	0.735	-0.711
9	AT1G67860	-5.151	-3.35	1.031	0.604
9	AT2G42540	-2.03	-3.422	0.246	-1.625
9	AT1G07440	-1.991	-3.377	-0.575	-0.865
9	AT2G34660	-4.038	-2.575	-0.196	0.057
9	AT3G27150	-2.439	-2.484	0.274	-2.071
9	AT2G24210	-1.203	-5.119	0.55	-0.866
9	AT2G38080	-1.317	-4.867	1.169	-1.597
9	AT2G32870	-2.091	-4.416	2.045	-2.107
9	AT5G17810	-3.812	-1.919	-0.473	-0.147
9	AT1G19540	-1.718	-3.449	0.419	-1.594
9	AT1G28130	-3.145	-4.446	0.77	0.551
9	AT2G41330	-0.418	-3.837	-0.708	-1.298
9	AT2G38800	-0.526	-3.802	0.148	-2.073
9	AT1G07640	-0.471	-4.532	-0.369	-0.657
9	AT4G30410	-3.384	-3.175	-0.856	1.429
9	AT5G19260	-1.643	-3.495	-0.237	-0.587
9	AT3G21670	-2.799	-1.928	0.169	-1.401
9	AT2G39710	-3.609	-2.621	1.006	-0.612
9	AT1G75900	-2.041	-2.372	-0.284	-1.107
9	AT5G04230	-1.082	-3.323	0.11	-1.506
9	AT3G61850	-1.6	-5.195	-0.205	1.39
9	AT4G21215	-3.025	-1.599	0.296	-1.255
9	AT2G16740	-2.76	-3.644	0.252	0.589
9	AT2G39850	-4.488	-3.473	2.252	0.262
9	AT3G05937	-2.587	-2.287	0.378	-0.92
9	AT2G14960	-1.599	-2.823	-0.203	-0.778
9	AT5G15160	-2.053	-3.17	0.421	-0.587
9	AT4G22980	-1.036	-3.138	0.829	-2.021
9	AT3G11480	-0.867	-4.85	0.871	-0.504
9	AT1G68810	-0.887	-4.227	-0.45	0.272
9	AT3G51895	-1.306	-3.539	0.67	-1.11
9	AT5G63350	-3.975	-2.071	0.391	0.39
9	AT1G70470	-1.504	-3.179	0.158	-0.693
9	AT1G01590	-1.482	-3.143	0.536	-1.083
9	AT1G23730	-1.614	-4.027	0.695	-0.215
9	AT3G27200	-1.178	-3.559	-0.798	0.459
9	AT5G12050	-2.08	-3.691	0.529	0.167
9	AT4G22758	-2.886	-2.265	0.741	-0.625
9	AT1G26920	-1.251	-2.637	0.455	-1.6
9	AT5G57350	-1.398	-3.024	-0.141	-0.392
9	AT1G28400	-2.936	-3.734	0.633	1.091
9	AT4G29100	-2.252	-4.097	1.15	0.348
9	AT5G40720	-2.828	-1.656	-0.029	-0.331
9	AT3G28580	-2.957	-2.873	1.028	0.008
9	AT5G19875	-0.883	-3.759	1.516	-1.652
9	AT4G27140	-3.122	-2.461	0.451	0.385
9	AT4G28680	-2.113	-3.786	1.3	-0.148
9	AT5G15130	-0.409	-3.613	0.275	-0.99
9	AT5G52570	-1.914	-2.624	0.892	-1.081
9	AT5G17650	-2.027	-3.129	0.813	-0.314
9	AT4G11910	-0.284	-3.509	0.23	-1.091
9	AT5G22530	-1.412	-3.795	0.615	0.007
9	AT2G29310	-4.674	-0.981	0.978	0.163
9	AT1G67870	-1.954	-3.537	0.701	0.372
9	AT4G13000	-0.557	-3.209	0.255	-0.904
9	AT3G43270	-1.748	-3.245	1.322	-0.737
9	AT5G24155	-2.921	-2.666	0.425	0.76
9	AT5G19730	-2.208	-1.92	-0.567	0.384
9	AT1G63440	-1.283	-3.019	1.284	-1.272
9	AT5G48850	-0.637	-3.849	-0.498	0.728
9	AT4G24060	-1.4	-3.268	1.415	-1.001
9	AT1G25530	-2.226	-3.185	0.81	0.365
9	AT2G29730	-1.696	-2.728	-0.18	0.404
9	AT1G79430	-1.216	-3.409	0.264	0.241
9	AT5G09220	-4.649	-2.128	0.402	2.261
9	AT1G06350	-3.139	-3.417	1.042	1.478
9	AT1G22530	-0.71	-4.469	-0.198	1.378
9	AT1G65910	-2.232	-3.542	1.931	-0.143
9	AT1G02205	-2.277	-1.518	-0.07	-0.093
9	AT3G12890	-1.537	-2.667	-0.435	0.684
9	AT3G01516	-2.959	-2.798	0.986	0.892
9	AT5G24660	-4.054	-2.577	1.765	0.993
9	AT2G36970	-0.723	-3.163	-0.015	0.031
9	AT1G16140	-2.384	-1.85	0.817	-0.416
9	AT1G24148	-1.34	-3.683	0.554	0.667
9	AT1G05680	-0.982	-2.664	0.652	-0.719
9	AT1G01180	-1.357	-2.302	0.497	-0.536
9	AT4G21650	-1.525	-3.82	1.805	-0.124
9	AT4G12390	-1.863	-2.602	0.184	0.673
9	AT4G15620	-2.273	-2.375	0.491	0.562
9	AT2G37900	-1.537	-4.482	1.117	1.314
9	AT1G24575	-2.838	-2.119	1.56	-0.065
9	AT5G43380	-1.361	-2.706	0.049	0.684
9	AT5G37300	-2.72	-1.635	0.545	0.481
9	AT2G30933	-1.087	-2.949	0.976	-0.205
9	AT3G19030	-2.681	-1.564	0.864	0.188
9	AT2G41800	-1.178	-3.79	1.56	0.25
9	AT3G01670	-1.962	-1.854	1.301	-0.574
9	AT1G37130	-1.25	-3.361	1.011	0.524
9	AT5G05220	-1.844	-1.923	0.744	-0.021
9	AT1G69530	-0.864	-3.232	0.768	0.295
9	AT2G38170	-1.04	-2.793	0.006	0.82
9	AT4G37730	-1.003	-3.181	2.029	-0.809
9	AT4G25850	-2.308	-2.27	0.804	0.89
9	AT1G21326	-2.24	-1.694	0.721	0.344
9	AT3G05180	-2.427	-2.392	-0.012	2
9	AT5G13880	-1.284	-2.457	1.367	-0.411
9	AT5G57130	-1.377	-3.323	1.513	0.514
9	AT4G28100	-1.935	-1.75	0.299	0.743
9	AT1G74670	-2.032	-1.593	0.616	0.411
9	AT5G49770	-2.284	-2.602	1.28	1.118
9	AT3G13660	-0.987	-2.49	1.402	-0.394
9	AT4G25810	-2.235	-1.42	0.28	0.956
9	AT1G05700	-1.408	-2.571	1.01	0.571
9	AT1G06360	-2.435	-1.522	0.618	1.05
9	AT4G25380	-2.562	-1.441	0.783	1.023
9	AT2G01610	-1.314	-2.801	1.61	0.338
9	AT3G51420	-2.081	-2.177	1.177	1.001
9	AT3G15353	-2.365	-2.543	1.163	1.666
9	AT3G48350	-2.496	-2.495	1.956	1.022
9	AT3G60490	-2.153	-2.134	0.892	1.42
9	AT1G13470	-2.627	-1.414	0.238	1.962
9	AT4G08910	-2.266	-1.552	0.623	1.589
9	AT5G24140	-3.205	-1.421	1.159	1.863
9	AT5G28030	-2.627	-2.095	1.67	1.987
5	AT2G45190	-1.396	-2.775	-2.26	-1.483
5	AT5G20740	-1.71	-1.825	-1.838	-2.247
5	AT1G62380	-0.98	-2.819	-0.624	-3.15
5	AT3G25730	-2.232	-0.903	-0.404	-3.617
5	AT4G29700	-1.364	-2.667	0.186	-3.098
5	AT3G25620	-1.191	-1.836	-0.497	-3.283
5	AT2G16750	-1.234	-3.079	-0.441	-2.031
5	AT5G53390	-1.762	-0.965	-0.726	-3.255
5	AT5G06610	-1.327	-1.443	-1.494	-2.435
5	AT1G72416	-0.869	-2.345	-1.702	-1.712
5	AT1G62570	-1.133	-1.361	-1.17	-2.878
5	AT1G22900	-1.696	-1.946	0.34	-3.096
5	AT2G41312	-2.036	-1.152	-0.966	-2.177
5	AT3G54340	-1.381	-1.714	-0.359	-2.812
5	AT1G68795	-1.412	-1.287	0.539	-4.058
5	AT5G50950	-2.012	-0.768	-1.071	-2.35
5	AT2G16700	-1.926	-1.166	-0.636	-2.437
5	AT2G47485	-1.194	-1.324	0.148	-3.779
5	AT3G24450	-0.951	-2.546	-1.667	-0.958
5	AT3G04140	-1.009	-2.843	-0.967	-1.297
5	AT1G10682	-1.843	-1.101	-0.439	-2.717
5	AT1G09310	-1.967	-0.872	-0.714	-2.491
5	AT4G17470	-1.647	-1.578	-0.878	-1.905
5	AT1G22710	-1.534	-2.509	-0.346	-1.619
5	AT4G37150	-1.343	-1.948	-0.77	-1.942
5	AT3G01220	-1.669	-1.797	-0.388	-2.147
5	AT2G41870	-1.432	-0.609	-0.68	-3.25
5	AT5G10100	-0.579	-1.817	-1.408	-2.091
5	AT5G66590	-1.691	-1.521	-0.716	-1.966
5	AT2G16895	-1.096	-1.777	-0.943	-2.073
5	AT1G04150	-0.977	-2.01	-1.078	-1.812
5	AT5G62960	-0.937	-2.712	-1.11	-1.067
5	AT5G17030	-1.438	-1.089	-1.459	-1.83
5	AT2G01660	-1.638	-1.382	-0.97	-1.824
5	AT4G14940	-1.361	-1.154	-1.264	-2.027
5	AT1G55690	-2.143	-1.335	-0.927	-1.394
5	AT5G01370	-0.52	-3.124	-0.685	-1.466
5	AT3G46230	-2.256	-1.484	-0.235	-1.772
5	AT5G12020	-0.998	-1.478	-1.158	-2.059
5	AT1G53540	-1.566	-1.524	-0.794	-1.804
5	AT5G16970	0.021	-2.092	0.477	-4.063
5	AT1G79160	-1.61	-0.288	-0.358	-3.355
5	AT4G08150	-1.094	-1.78	-1.406	-1.32
5	AT5G25810	-1.381	-1.249	0.021	-2.985
5	AT1G55200	-1.12	-1.874	-1.814	-0.784
5	AT3G47380	-1.23	-0.728	-0.454	-3.144
5	AT1G52690	-1.011	-1.158	-0.594	-2.774
5	AT1G71040	-1.724	-1.87	-0.325	-1.613
5	AT2G40970	-1.352	-1.649	-0.978	-1.54
5	AT3G06370	-2.339	-1.006	-0.164	-1.98
5	AT2G22960	-1.908	-1.725	-0.488	-1.363
5	AT1G35910	-0.274	-3.339	-1.102	-0.748
5	AT1G16030	-0.983	-1.451	-0.559	-2.427
5	AT5G52390	-1.838	-1.649	-0.33	-1.584
5	AT4G27950	-1.448	-0.955	-0.517	-2.427
5	AT1G64710	-1.104	-1.742	-1.024	-1.471
5	AT3G11280	-1.074	-1.773	-0.528	-1.966
5	AT1G61820	-0.611	-1.179	-1.011	-2.537
5	AT1G58340	-0.816	-2.266	0.012	-2.257
5	AT1G78340	-0.523	-1.274	-0.181	-3.322
5	AT1G68360	-1.743	-1.038	-1.203	-1.285
5	AT1G47990	-1.813	-0.577	-1.101	-1.778
5	AT1G65780	-1.486	-1.321	-0.642	-1.79
5	AT4G23870	-0.714	-2.264	-1.12	-1.136
5	AT5G63450	-1.22	-2.586	0.821	-2.245
5	AT2G41230	-0.311	-2.388	-1.082	-1.447
5	AT3G19200	-2.113	-1.883	-2.004	0.783
5	AT4G24120	-0.996	-1.476	-0.538	-2.171
5	AT4G02780	-1.178	-1.03	-1.172	-1.801
5	AT5G01100	-0.432	-2.156	-0.599	-1.959
5	AT3G59270	-1.419	-1.686	-1.086	-0.94
5	AT4G00870	-1.809	-1.74	-1.413	-0.163
5	AT1G17020	-0.92	-1.551	-0.441	-2.21
5	AT5G23870	-1.883	-1.96	0.002	-1.254
5	AT1G03850	-1.412	-1.203	0.359	-2.806
5	AT4G27654	-2.31	-0.913	-0.759	-1.08
5	AT5G12030	-1.385	-1.056	-0.595	-2.021
5	AT4G12400	-0.343	-1.633	-0.885	-2.189
5	AT2G05520	-0.853	-1.534	-0.94	-1.71
5	AT4G25433	-0.435	-3.234	-0.601	-0.756
5	AT3G50270	-0.881	-1.804	-1.227	-1.105
5	AT1G79420	-0.801	-1.831	-0.234	-2.133
5	AT4G21930	-2.059	-1.531	0.043	-1.448
5	AT1G21830	-0.382	-2.279	0.154	-2.477
5	AT2G20880	-1.22	-1.595	0.224	-2.392
5	AT1G52200	-0.503	-0.992	-0.895	-2.575
5	AT2G05450	-1.22	-1.369	-0.378	-1.988
5	AT1G50400	-1.508	-0.459	-0.266	-2.714
5	AT1G68550	-1.841	-0.44	-0.753	-1.911
5	AT5G54165	-2.063	-1.047	0.079	-1.901
5	AT3G03770	-0.402	-2.094	-0.333	-2.084
5	AT2G34500	-0.806	-2.575	-0.64	-0.878
5	AT1G79410	-1.482	-1.055	-0.323	-2.03
5	AT2G15960	-2.077	-1.006	0.286	-2.069
5	AT5G03840	-0.665	-0.963	-0.566	-2.67
5	AT1G71000	-0.818	-1.73	-1.047	-1.246
5	AT2G16280	-1.12	-1.11	-1.245	-1.35
5	AT1G33170	-1.158	-2.874	-0.573	-0.217
5	AT2G26690	-0.585	-1.513	-0.536	-2.164
5	AT1G50630	-0.313	-2.077	-0.722	-1.684
5	AT4G23300	-2.484	-1.354	0.46	-1.414
5	AT1G66920	-1.581	-0.282	-0.514	-2.409
5	AT2G44480	-1.802	-0.828	-0.084	-2.055
5	AT5G57190	-1.482	-0.698	-0.471	-2.095
5	AT4G15270	-2.059	-1.042	0.123	-1.742
5	AT4G15550	-0.595	-0.589	-0.69	-2.845
5	AT5G52640	-1.069	-1.039	-0.83	-1.773
5	AT1G27990	-1.646	-0.411	-0.847	-1.801
5	AT3G53210	-2.273	-1.353	-0.085	-0.992
5	AT3G12580	-1.489	-1.107	-0.212	-1.879
5	AT2G21820	-1.706	-1.013	0.168	-2.129
5	AT3G48460	-0.482	-0.987	-0.65	-2.555
5	AT3G62230	-0.882	-1.363	-0.095	-2.334
5	AT2G34850	-1.012	-1.595	-0.332	-1.715
5	AT1G65350	-1.317	-0.675	-0.462	-2.174
5	AT2G39350	-0.775	-1.411	-0.022	-2.416
5	AT2G15070	-1.193	-1.013	-0.551	-1.863
5	AT5G49520	-0.341	-1.527	-0.52	-2.221
5	AT2G30432	-1.004	-2.123	-0.452	-1.031
5	AT3G11000	-1.264	-2.013	-0.104	-1.197
5	AT3G05400	-0.83	-2.755	0.539	-1.52
5	AT5G03860	-1.481	-0.375	-0.688	-2.004
5	AT2G47895	-1.541	-1.147	-0.638	-1.195
5	AT4G12450	-2.039	-0.473	0.251	-2.243
5	AT3G10510	-1.673	-0.123	-0.346	-2.355
5	AT5G49360	-1.22	-1.545	0.463	-2.194
5	AT5G05940	-0.416	-2.715	-0.31	-1.039
5	AT5G66940	-1.149	-1.892	-0.183	-1.185
5	AT5G17165	-1.39	-1.108	-0.115	-1.788
5	AT1G52000	-1.907	-0.248	0.161	-2.405
5	AT1G07610	-0.935	-1.32	0.014	-2.152
5	AT1G62560	-2.401	-1.302	-1.021	0.332
5	AT5G35770	-0.708	-1.017	-0.943	-1.724
5	AT1G69260	-1.384	-0.265	-0.861	-1.859
5	AT1G05800	-1.262	-0.728	-0.272	-2.102
5	AT1G75260	-0.581	-1.092	-0.13	-2.548
5	AT5G50360	-2.152	-0.981	0.29	-1.503
5	AT1G57980	-1.19	-1.205	0.446	-2.389
5	AT3G06640	-2.027	-0.729	-0.097	-1.485
5	AT5G24080	-1.408	-0.775	0.229	-2.362
5	AT3G47090	-1.178	-0.625	-0.325	-2.172
5	AT1G22890	-1.499	-0.884	-0.242	-1.667
5	AT1G74010	-0.724	-1.102	-0.28	-2.186
5	AT1G58320	-1.113	-1.288	-0.336	-1.535
5	AT1G45140	-1.091	-0.589	-0.832	-1.753
5	AT1G64740	-1.004	-0.739	-0.727	-1.751
5	AT2G26740	-0.896	-0.997	-0.861	-1.459
5	AT3G24500	-1.173	-0.738	-0.641	-1.644
5	AT1G65890	-0.428	-2.327	-0.663	-0.774
5	AT1G70820	-1.665	-0.903	0.162	-1.782
5	AT5G53370	-0.955	-1.886	-0.256	-1.086
5	AT2G45560	-1.415	-1.084	0.053	-1.734
5	AT1G05560	-1.191	-1.913	-0.028	-1.036
5	AT4G01480	-0.784	-2.15	0.129	-1.356
5	AT2G18500	-1.049	-1.102	-0.414	-1.569
5	AT1G01900	-0.802	-1.527	-0.169	-1.631
5	AT3G14660	-0.669	-0.937	-0.195	-2.325
5	AT3G20820	-1.29	-0.676	-0.873	-1.284
5	AT5G45860	-2.194	-0.927	-0.361	-0.632
5	AT1G74310	-1.588	-0.829	-0.019	-1.677
5	AT2G38870	-1.169	-1.447	0.25	-1.741
5	AT2G44130	-0.778	-0.717	-0.543	-2.054
5	AT2G31360	-1.2	-1.827	-0.155	-0.905
5	AT3G02480	-1.294	-1.937	0.448	-1.294
5	AT3G48520	-0.496	-2.125	0.337	-1.78
5	AT2G22200	-0.674	-0.984	-0.063	-2.299
5	AT3G50440	-0.286	-1.701	-0.494	-1.531
5	AT3G13650	-0.288	-1.623	-0.278	-1.808
5	AT4G00050	-1.308	-1.361	0.122	-1.448
5	AT2G46240	-0.813	-1.183	-0.435	-1.56
5	AT4G15120	-1.482	-1.451	0.173	-1.228
5	AT1G62810	-1.731	-0.843	0.091	-1.478
5	AT5G66800	-1.194	-1.796	-0.305	-0.664
5	AT3G25770	-0.685	-2.021	0.66	-1.91
5	AT4G21990	-0.093	-1.779	-0.214	-1.867
5	AT2G34020	-0.861	-2.099	-0.629	-0.361
5	AT1G04570	-1.219	-0.237	-0.355	-2.131
5	AT1G34760	-1.773	-2.082	-0.399	0.313
5	AT2G39200	-0.245	-1.692	0.272	-2.255
5	AT5G19740	-1.026	-1.148	-0.358	-1.385
5	AT3G14570	-0.579	-1.126	-0.241	-1.961
5	AT3G29770	-0.814	-2.311	-0.073	-0.709
5	AT1G51270	-1.268	-0.974	0.091	-1.753
5	AT5G44530	-1.62	-1.2	0.13	-1.202
5	AT1G07400	-1.524	-0.99	-0.067	-1.302
5	AT2G17300	-1.406	-0.471	-0.441	-1.563
5	AT2G42150	-0.33	-1.597	-0.237	-1.714
5	AT1G62790	-0.759	-1.104	-0.705	-1.308
5	AT1G29715	-0.268	-1.281	-0.204	-2.122
5	AT1G29980	-0.57	-1.341	-0.647	-1.316
5	AT5G28646	-0.911	-1.903	0.496	-1.545
5	AT4G30290	-1.259	-1.918	0.032	-0.714
5	AT2G39700	-0.813	-2.625	-0.188	-0.216
5	AT5G39090	-0.613	-2.608	0.226	-0.845
5	AT5G53660	-1.821	-1.549	-1.521	1.059
5	AT5G23810	-1.027	-1.93	0.177	-1.045
5	AT5G64240	-0.776	-1.15	-0.34	-1.531
5	AT1G04220	-1.805	-1.566	-0.193	-0.208
5	AT2G31730	-0.337	-1.775	-0.403	-1.236
5	AT2G47770	-1.19	-0.841	0.17	-1.879
5	AT5G45340	-1.298	-1.508	-0.182	-0.747
5	AT1G29720	-0.687	-1.062	-0.295	-1.691
5	AT2G20550	-1.093	-2.289	0.133	-0.477
5	AT5G23480	-0.441	-1.106	-0.796	-1.364
5	AT3G09350	-0.614	-0.712	-0.148	-2.228
5	AT5G67385	-1.17	-1.968	-0.32	-0.24
5	AT3G50940	-1.64	-0.643	0.276	-1.682
5	AT5G44700	-0.433	-1.467	-0.096	-1.686
5	AT5G25190	-0.637	-1.268	-0.625	-1.149
5	AT2G20870	-0.89	-2.031	-0.559	-0.189
5	AT2G47890	-1.677	-0.641	-0.254	-1.093
5	AT5G65310	-2.081	-1.26	0.109	-0.424
5	AT1G77450	-1.159	-1.006	0.017	-1.504
5	AT2G47260	-0.815	-0.668	-0.146	-2.018
5	AT4G23700	-0.655	-2.68	0.803	-1.113
5	AT5G54510	-1.178	-1.741	-0.036	-0.688
5	AT5G25220	-1.175	-0.626	-0.578	-1.254
5	AT5G07060	-1.036	-0.449	-0.488	-1.656
5	AT1G05562	-0.878	-2.21	0.434	-0.971
5	AT3G63050	-1.268	-1.353	0.205	-1.206
5	AT3G10340	-0.773	-1.692	0.299	-1.455
5	AT5G01680	-1.155	-0.478	-0.557	-1.428
5	AT4G05100	-1.254	-1.031	0.393	-1.713
5	AT5G53750	-0.408	-1.824	0.299	-1.669
5	AT3G58120	-0.618	-1.777	-0.729	-0.474
5	AT1G54930	-0.47	-2.589	-0.276	-0.259
5	AT4G28290	-1.152	-0.466	-0.085	-1.878
5	AT1G11210	-0.513	-1.042	-0.518	-1.508
5	AT3G26520	-1.406	-0.729	-0.917	-0.523
5	AT5G56300	-1.13	-2.152	-0.692	0.408
5	AT2G32120	-0.807	-1.208	-0.334	-1.207
5	AT3G17130	-0.664	-2.84	-0.161	0.128
5	AT3G45970	-1.293	-1.113	-0.033	-1.098
5	AT1G07430	-1.347	-0.975	0.185	-1.368
5	AT3G10450	-0.548	-1.435	-0.598	-0.908
5	AT2G36470	-0.969	-1.105	0.121	-1.535
5	AT2G01023	-1.366	-0.651	-0.347	-1.12
5	AT4G33905	-0.783	-1.599	0.595	-1.694
5	AT5G64510	-1.172	-1.121	0.149	-1.333
5	AT1G69480	-0.738	-1.789	-0.012	-0.933
5	AT1G70670	-0.752	-2.432	0.516	-0.799
5	AT1G14190	-0.449	-0.971	0.063	-2.098
5	AT1G70940	-1.128	-2.347	0	0.021
5	AT2G32990	-1.714	-0.71	-0.172	-0.847
5	AT1G16022	-1.581	-1.133	0.472	-1.195
5	AT3G44560	-0.178	-1.398	1.012	-2.85
5	AT2G32660	-1.455	-2.138	0.609	-0.426
5	AT1G64780	-0.389	-1.723	-0.251	-1.039
5	AT1G79330	-0.444	-1.166	-0.282	-1.505
5	AT2G29320	-0.456	-1.231	-0.692	-1.018
5	AT5G64620	-1.406	-1.152	-0.583	-0.236
5	AT2G34920	-0.995	-0.391	-0.54	-1.426
5	AT4G23030	-0.972	-0.839	0.215	-1.752
5	AT3G21320	-1.691	-1.345	0.627	-0.938
5	AT5G59790	-0.786	-1.398	-0.79	-0.351
5	AT2G20560	-0.978	-0.768	-0.065	-1.488
5	AT5G56970	-1.194	-1.436	0.75	-1.411
5	AT1G80130	-1.127	-0.813	-0.285	-1.065
5	AT4G35610	-0.932	-0.791	-0.051	-1.503
5	AT1G54050	-1.392	-0.53	-0.216	-1.131
5	AT2G26700	-0.895	-2.096	-0.638	0.402
5	AT4G23880	-1.312	-0.308	-0.478	-1.125
5	AT5G10750	-0.861	-0.747	-0.44	-1.171
5	AT3G59680	-1.951	-0.656	-0.208	-0.404
5	AT1G18200	-0.178	-1.394	-0.136	-1.507
5	AT3G52450	-1.294	-0.696	0.169	-1.386
5	AT2G33810	-0.87	-2.315	-0.725	0.709
5	AT1G12570	-1.354	-0.628	0.323	-1.511
5	AT4G16550	-1.412	-1.004	0.504	-1.256
5	AT3G53530	-1.701	-1.04	-0.199	-0.189
5	AT3G49150	-0.147	-1.475	0.158	-1.652
5	AT5G59390	-1.445	-1.051	0.718	-1.325
5	AT1G07150	-0.907	-0.457	0.207	-1.93
5	AT1G08630	-0.803	-1.756	0.025	-0.516
5	AT1G26560	-0.816	-1.93	0.425	-0.718
5	AT3G12060	-0.636	-1.504	0.067	-0.942
5	AT3G62700	-0.934	-1.073	-0.226	-0.773
5	AT1G16370	-1.353	-0.739	0.998	-1.89
5	AT2G46150	-0.875	-0.585	-0.287	-1.223
5	AT3G45780	-0.702	-1.623	-0.058	-0.578
5	AT4G10380	-0.756	-1.012	-0.215	-0.975
5	AT3G51910	-1.175	-0.319	-0.195	-1.258
5	AT1G59860	-1.006	-0.993	0.06	-0.999
5	AT2G13360	-0.768	-0.549	0.294	-1.889
5	AT4G20260	-1.254	-0.557	-0.532	-0.568
5	AT2G28305	-0.896	-1.582	0.847	-1.266
5	AT1G76700	-0.164	-1.228	0.129	-1.631
5	AT1G01470	-0.378	-1.106	-0.14	-1.254
5	AT5G51440	-0.45	-0.982	0.088	-1.508
5	AT1G07590	-0.545	-0.78	0.472	-1.991
5	AT2G16630	-0.772	-0.73	-0.069	-1.271
5	AT2G30370	-0.971	-1.764	-0.318	0.213
5	AT1G79620	-1.025	-1.875	0.199	-0.138
5	AT3G52748	-0.34	-1.185	-0.087	-1.225
5	AT1G16360	-1.577	-0.74	0.961	-1.456
5	AT4G21926	-0.725	-0.815	0.008	-1.277
5	AT4G18170	-0.75	-1.6	0.909	-1.358
5	AT4G33160	-0.904	-1.136	-0.24	-0.506
5	AT2G34810	-1.242	-1.514	0.434	-0.457
5	AT2G36630	-0.639	-1.043	0.505	-1.576
5	AT1G01500	-0.62	-0.758	-0.337	-1.034
5	AT5G57123	-1.479	-0.806	-0.128	-0.326
5	AT5G64910	-1.011	-0.782	-0.778	-0.164
5	AT5G01750	-1.087	-0.445	-0.052	-1.148
5	AT5G02190	-0.88	-1.304	-0.294	-0.198
5	AT3G57540	-1.305	-0.436	0.193	-1.12
5	AT5G57800	-1.208	-0.478	-0.752	-0.223
5	AT2G38790	-0.977	-1.014	0.418	-1.088
5	AT2G35290	-1.066	-1.309	0.403	-0.681
5	AT1G29395	-0.531	-1.487	0.532	-1.159
5	AT1G73480	-0.862	-0.647	0.269	-1.389
5	AT5G58180	-0.506	-1.339	0.566	-1.349
5	AT2G47180	-1.426	-1.874	0.871	-0.185
5	AT3G62850	-0.847	-1.425	0.712	-1.027
5	AT1G79270	-1.523	-0.736	0.273	-0.578
5	AT1G41830	-0.41	-1.219	-0.413	-0.523
5	AT5G40460	-0.499	-1.309	0.08	-0.81
5	AT2G22730	-0.811	-1.304	0.396	-0.787
5	AT1G13970	-1.345	-0.663	-0.801	0.309
5	AT5G22460	-0.669	-1.69	-0.051	-0.051
5	AT1G12880	-1.018	-0.518	-0.463	-0.454
5	AT5G66170	-0.619	-1.132	0.043	-0.697
5	AT5G07390	-0.202	-1.109	0.377	-1.472
5	AT4G10060	-0.671	-1.382	-0.674	0.366
5	AT1G61290	-0.905	-1.168	1.026	-1.303
5	AT2G32800	-0.797	-0.674	0.72	-1.583
5	AT3G16370	-1.349	-1.513	-0.165	0.707
5	AT3G57370	-0.643	-0.979	0.524	-1.21
5	AT3G14440	-1.404	-1.585	0.354	0.351
5	AT5G05420	-0.712	-0.564	0.158	-1.161
5	AT5G67280	-1.036	-1.021	-0.325	0.109
5	AT3G14850	-1.221	-0.499	0.591	-1.116
5	AT5G11320	-1.448	-0.906	-0.154	0.267
5	AT2G46510	-0.503	-1.107	0.018	-0.648
5	AT2G38995	-1.152	-0.441	0.37	-1.016
5	AT5G58810	-0.883	-0.533	0.737	-1.545
5	AT1G22490	-1.462	-1.148	-0.667	1.057
5	AT3G22420	-1.159	-1.62	-0.196	0.757
5	AT5G50150	-0.847	-1.376	-0.239	0.277
5	AT2G30040	-1.046	-0.697	0.688	-1.066
5	AT4G01270	-0.642	-1.236	-0.712	0.489
5	AT5G60760	-0.4	-0.97	0.488	-1.099
5	AT3G09032	-0.986	-1.257	0.392	-0.117
5	AT5G44190	-1.04	-0.937	-0.323	0.434
5	AT1G03470	-1.125	-0.719	-0.029	0.019
5	AT5G08260	-0.832	-1.185	0.597	-0.383
5	AT5G56270	-1.019	-0.781	0.445	-0.286
5	AT1G26770	-1.259	-0.569	-0.145	0.345
5	AT5G64540	-0.76	-0.62	0.944	-1.014
5	AT5G06530	-1.025	-0.545	0.046	0.191
5	AT4G30340	-1.005	-0.615	0.123	0.251
12	AT5G25400	-0.692	1.001	-3.879	-5.336
12	AT4G39070	0.427	0.323	-3.538	-5.704
12	AT4G18970	-0.044	2.041	-4.492	-5.617
12	AT3G57130	-0.463	1.399	-5.292	-3.669
12	AT1G33811	-0.556	2.021	-3.646	-5.639
12	AT4G24230	0.328	0.496	-2.88	-4.906
12	AT3G62820	-0.84	1.026	-3.038	-3.862
12	AT2G22990	-0.739	1.56	-2.178	-5.355
12	AT5G08150	-0.111	1.611	-4.232	-3.846
12	AT5G18430	-0.205	1.338	-3.396	-3.767
12	AT5G05860	0.541	0.701	-2.503	-4.204
12	AT2G21140	0.033	1.737	-3.37	-3.635
12	AT1G12980	0.291	1.642	-4.242	-2.896
12	AT2G20670	-0.589	1.923	-2.358	-4.1
12	AT4G32650	0.084	1.023	-1.943	-4.017
12	AT1G65620	1.056	1.52	-3.788	-3.51
12	AT3G52840	0.685	1.573	-1.878	-5.076
12	AT3G47340	0.692	2.386	-2.079	-5.693
12	AT5G64800	0.317	1.297	-4.064	-2.229
12	AT1G14600	1.154	2.205	-3.989	-3.856
12	AT1G02610	-0.53	2.628	-2.446	-4.136
12	AT3G27920	-1.703	2.932	-2.401	-2.991
12	AT2G41370	0.034	2.061	-3.471	-2.726
12	AT2G17550	0.47	2.047	-3.862	-2.697
12	AT3G04290	0.049	1.612	-2.31	-3.364
12	AT5G13080	1.558	1.179	-2.25	-4.316
12	AT1G10140	1.263	1.637	-2.451	-4.153
12	AT3G52340	0.309	1.253	-2.313	-2.904
12	AT3G13130	-0.38	2.852	-3.018	-3.063
12	AT4G22490	0.363	1.4	-1.274	-3.88
12	AT5G25390	-0.135	2.538	-2.362	-3.354
12	AT5G41410	1.048	3.315	-3.444	-4.228
12	AT1G07720	-0.218	1.635	-1.944	-2.437
12	AT4G37790	1.278	1.053	-1.962	-3.313
12	AT3G26220	-0.311	3.378	-1.63	-4.313
12	AT4G18360	1.26	1.143	-1.706	-3.525
12	AT3G21560	0.553	1.658	-2.777	-2.106
12	AT4G00210	-0.097	2.122	-2.172	-2.515
12	AT2G01520	-0.518	3.689	-1.851	-3.916
12	AT2G01940	-0.465	2.408	-2.381	-2.101
12	AT1G74890	-0.035	1.662	-1.601	-2.435
12	AT2G26560	1.901	1.468	-1.792	-3.979
12	AT3G01080	0.86	2.315	-2.407	-3.042
12	AT1G08320	-0.38	3.354	-1.04	-4.205
12	AT5G04500	1.966	1.783	-2.024	-3.912
12	AT3G63210	-0.083	3.402	-1.702	-3.718
12	AT5G06300	1.689	1.796	-2.245	-2.713
12	AT3G26210	0.755	1.961	-2.32	-1.763
12	AT3G25670	0.287	2.214	-2.929	-0.877
12	AT4G17460	1.755	1.789	-0.904	-3.729
12	AT2G02060	2.21	4.26	-3.581	-3.94
12	AT4G23270	2.434	1.499	-1.42	-3.533
12	AT4G30140	1.078	2.054	-1.166	-2.962
12	AT3G25905	0.867	2.094	-1.544	-2.403
12	AT3G60390	1.166	2.037	-2.676	-1.455
12	AT5G09500	1.761	1.66	-1.84	-2.07
12	AT1G60060	1.41	3.194	-1.863	-2.725
12	AT5G23000	1.505	2.856	-2.043	-2.096
12	AT4G02810	1.219	3.1	-2.042	-1.993
12	AT2G02061	2.186	3.689	-2.543	-2.701
13	AT3G18550	-5.419	-0.724	-0.016	-0.926
13	AT1G44180	-2.97	-1.178	-0.29	-2.541
13	AT5G40380	-2.87	-0.521	-0.912	-2.53
13	AT1G56680	-4.792	0.02	-0.924	-1.07
13	AT4G10290	-3.737	-0.64	-0.029	-2.224
13	AT5G09970	-2.872	-1.108	-0.769	-1.458
13	AT3G21260	-2.862	-0.692	-0.367	-2.2
13	AT4G19430	-2.556	-0.369	-0.617	-2.549
13	AT3G48720	-4.247	0.634	-0.49	-1.934
13	AT3G50200	-2.73	-1.472	-0.294	-1.448
13	AT3G04010	-3.397	-0.198	-0.171	-2.151
13	AT3G13980	-3.056	0.363	-2.104	-1.003
13	AT5G63750	-3.735	0.382	-0.282	-2.08
13	AT5G53110	-2.695	-0.279	-0.282	-2.458
13	AT4G17245	-2.577	0.264	-0.422	-2.817
13	AT5G44690	-3.631	0.904	-1.012	-1.805
13	AT2G46685	-3.707	-0.405	-0.11	-1.218
13	AT3G23340	-2.865	-0.139	-0.344	-2.057
13	AT4G38410	-2.823	-1.38	0.271	-1.422
13	AT5G61290	-2.707	0.552	-1.375	-1.712
13	AT3G23630	-2.124	-0.119	-0.793	-2.067
13	AT2G39210	-2.982	0.337	-0.685	-1.749
13	AT3G57020	-3.58	0.301	0.661	-2.188
13	AT1G14455	-2.714	-0.179	-0.219	-1.688
13	AT3G44175	-2.887	0.523	0.03	-2.2
13	AT2G24130	-2.627	-1.025	0.392	-1.255
13	AT1G16120	-3.973	-0.819	0.55	-0.165
13	AT5G02930	-2.267	-0.114	-0.289	-1.636
13	AT2G31940	-2.187	-0.553	-0.151	-1.369
13	AT1G32480	-2.621	-0.146	-0.025	-1.467
13	AT4G36620	-2.695	-0.571	0.529	-1.517
13	AT1G77200	-5.122	0.682	-0.152	0.378
13	AT1G68862	-3.038	-0.168	-0.846	-0.154
13	AT4G25670	-3.037	0.634	-0.125	-1.604
13	AT3G07340	-3.013	-0.177	0.43	-1.35
13	AT5G56490	-3.567	-0.062	0.368	-0.832
13	AT4G06534	-2.092	0.343	0.158	-2.5
13	AT5G65274	-2.473	0.244	-0.37	-1.479
13	AT4G17970	-2.507	0.745	-0.784	-1.522
13	AT5G38240	-2.364	0.42	0.209	-2.278
13	AT5G08460	-3.294	-0.087	-0.062	-0.499
13	AT1G22910	-2.348	0.118	-0.198	-1.501
13	AT4G26200	-2.1	-0.38	-0.077	-1.351
13	AT5G57550	-2.679	0.358	0.003	-1.538
13	AT1G23560	-2.706	0.771	-0.506	-1.341
13	AT2G44790	-2.865	-0.507	0.884	-1.235
13	AT1G65985	-3.594	0.344	-0.285	-0.175
13	AT3G49540	-4	0.269	0.657	-0.592
13	AT1G17235	-5.036	0.602	0.549	0.273
13	AT4G21440	-2.464	-0.134	0.81	-1.801
13	AT2G15060	-2.47	0.67	0.262	-2.009
13	AT4G19700	-2.351	-0.194	-0.044	-0.952
13	AT5G47610	-2.932	0.412	0.11	-1.118
13	AT4G15765	-2.104	-0.345	0.205	-1.239
13	AT4G38340	-2.099	0.277	-0.246	-1.386
13	AT5G19190	-2.531	0.068	0.278	-1.052
13	AT5G57685	-3.633	-0.049	0.768	-0.227
13	AT3G60540	-2.547	0.939	0.028	-1.37
13	AT3G12450	-3.508	0.481	0.105	0.333
13	AT3G56700	-2.994	0.132	1.093	-0.763
4	AT3G02000	-1.448	-1.952	-2.522	-1.071
4	AT2G39220	-0.93	-1.777	-2.16	-1.694
4	AT5G10510	-1.124	-1.426	-2.005	-1.367
4	AT2G03540	0.113	-1.639	-1.69	-2.642
4	AT4G31690	-1.407	-1.805	-2.658	0.107
4	AT2G34510	-0.027	-1.647	-1.68	-2.334
4	AT4G37770	-0.204	-1.95	-1.021	-2.466
4	AT2G16660	-0.934	-0.348	-2.14	-2.02
4	AT5G28640	-0.655	-1.229	-1.975	-1.535
4	AT1G27940	0.537	-1.492	-1.667	-2.705
4	AT3G57380	-1.37	-0.864	-1.569	-1.512
4	AT5G56790	-0.403	-0.835	-1.781	-2.294
4	AT1G25450	-1.471	-0.368	-1.869	-1.483
4	AT5G43870	-0.797	-1.09	-2.128	-1.168
4	AT4G32800	-0.83	-0.572	-2.352	-1.387
4	AT3G47800	0.017	-1.074	-1.557	-2.478
4	AT4G38770	-1.251	-0.302	-1.993	-1.49
4	AT2G32960	-0.428	-0.75	-2.438	-1.406
4	AT4G29020	-0.891	-0.762	-1.695	-1.606
4	AT4G13540	-0.967	-0.377	-2.084	-1.467
4	AT1G01140	-0.691	-1.014	-1.355	-1.819
4	AT3G59695	-0.76	-0.225	-1.727	-2.165
4	AT5G04220	0.664	-1.422	-1.343	-2.776
4	AT3G59690	-0.735	-0.267	-1.554	-2.315
4	AT5G13180	-1.075	-0.105	-1.371	-2.295
4	AT5G22390	-1.17	0.129	-1.619	-2.174
4	AT5G01820	0.017	-1.821	-1.263	-1.745
4	AT2G45130	-0.885	-1.101	-2.275	-0.535
4	AT3G14870	-0.143	-0.679	-1.794	-2.168
4	AT5G03680	-0.75	-0.053	-2.433	-1.526
4	AT3G16500	-0.948	-0.533	-1.643	-1.603
4	AT4G28280	-0.59	-0.796	-1.019	-2.312
4	AT2G04570	-0.327	-0.7	-1.37	-2.292
4	AT3G23290	-0.818	0.065	-2.588	-1.328
4	AT3G51060	-0.632	-1.013	-1.957	-1.049
4	AT5G28300	-0.418	-0.497	-1.272	-2.441
4	AT3G20860	-0.204	-1.562	-1.279	-1.565
4	AT2G21060	0.048	-1.134	-1.771	-1.741
4	AT1G26210	-1.076	0.043	-1.612	-1.953
4	AT2G45850	-0.604	0.018	-1.894	-2.11
4	AT5G10150	-1.194	-0.039	-1.385	-1.971
4	AT5G03120	-0.947	-0.444	-0.973	-2.218
4	AT1G01130	-0.935	-0.655	-1.335	-1.648
4	AT5G43450	-1.059	0.461	-1.45	-2.465
4	AT4G33050	2.21	-2.029	-2.115	-2.551
4	AT5G39030	-0.038	-0.843	-1.17	-2.417
4	AT5G40890	-1.523	0.416	-1.222	-2.136
4	AT5G52310	-1.102	0.194	-1.191	-2.353
4	AT3G13960	-1.358	-0.189	-2.13	-0.772
4	AT1G13710	-0.902	-1.181	-2.267	-0.072
4	AT2G17640	-0.274	-0.841	-1.08	-2.189
4	AT1G52040	-0.084	-1.063	-1.592	-1.637
4	AT1G05100	-0.927	-0.233	-0.899	-2.315
4	AT3G52370	-0.244	-0.679	-2.045	-1.406
4	AT1G21000	-0.921	0.154	-1.081	-2.503
4	AT1G14440	-1.615	-0.527	-1.287	-0.919
4	AT4G36260	-0.779	0.106	-1.339	-2.322
4	AT1G35190	-1.325	0.109	-0.792	-2.32
4	AT1G13230	0.104	-1.027	-1.724	-1.651
4	AT5G65510	-0.219	-1.507	-1.299	-1.272
4	AT4G24972	-0.161	-0.848	-1.209	-2.078
4	AT4G28490	-0.248	-0.995	-1.156	-1.885
4	AT1G62422	0.184	-0.635	-1.075	-2.75
4	AT5G49330	-0.434	-1.091	-1.739	-1.003
4	AT2G30070	-0.931	-0.634	-1.407	-1.29
4	AT3G49830	-0.348	-0.433	-1.089	-2.391
4	AT4G01460	-0.281	-1.01	-1.573	-1.395
4	AT3G52470	-0.801	-0.08	-0.961	-2.406
4	AT3G06770	-0.298	-0.931	-1.579	-1.436
4	AT2G30520	-1.09	0.465	-1.076	-2.535
4	AT5G66040	-1.228	0.021	-1.048	-1.963
4	AT1G35560	-0.258	-0.57	-1.962	-1.422
4	AT4G38390	-0.453	-0.477	-0.856	-2.426
4	AT5G50915	-1.004	-1.246	-1.424	-0.533
4	AT1G64380	-1.036	0.009	-0.758	-2.416
4	AT5G47050	-0.844	0.093	-0.824	-2.615
4	AT3G48770	0.042	-1.007	-1.315	-1.906
4	AT2G26650	-0.537	-0.644	-1.065	-1.921
4	AT3G22104	-1.077	0.325	-1.51	-1.9
4	AT4G16190	-1.37	0.492	-1.1	-2.169
4	AT4G13840	-0.771	0.514	-2.28	-1.557
4	AT5G20460	-0.696	-0.655	-1.174	-1.566
4	AT1G30282	-1.504	0.856	-2.526	-0.914
4	AT3G23730	-0.722	-1.346	-1.563	-0.435
4	AT4G19120	-0.145	-0.175	-1.356	-2.37
4	AT1G21520	-0.778	0.213	-0.767	-2.705
4	AT3G05900	-0.847	-0.572	-1.081	-1.529
4	AT3G60670	-0.762	-0.616	-1.346	-1.298
4	AT1G08695	-0.944	-0.213	-0.72	-2.145
4	AT5G23760	0.14	-1.262	-1.431	-1.463
4	AT1G04880	-1.099	-1.127	-1.505	-0.279
4	AT4G32460	-0.144	-0.366	-1.785	-1.674
4	AT1G51090	-1.017	-0.277	-0.718	-1.952
4	AT3G10500	-0.455	-0.548	-1.011	-1.948
4	AT5G67440	-0.157	-0.388	-1.646	-1.766
4	AT4G33180	-0.533	-0.499	-0.851	-2.073
4	AT3G24420	-0.27	-0.296	-1.569	-1.813
4	AT2G03972	-1.04	-0.561	-0.865	-1.477
4	AT2G16430	0.116	-0.285	-1.418	-2.355
4	AT2G03980	-0.997	0.078	-1.345	-1.678
4	AT3G60760	-0.42	-0.47	-1.119	-1.931
4	AT1G55550	0.085	-0.682	-1.174	-2.169
4	AT1G67360	-0.646	-0.875	-1.036	-1.375
4	AT5G25610	-0.787	-0.395	-1.192	-1.554
4	AT5G06760	-0.212	0.061	-1.072	-2.7
4	AT2G39330	-0.996	-0.568	-0.884	-1.467
4	AT5G11020	-0.09	0.043	-1.937	-1.929
4	AT4G38620	-0.738	0.259	-1.707	-1.726
4	AT1G52990	-1.412	0.225	-1.014	-1.705
4	AT2G38090	-1.009	0.807	-2.028	-1.653
4	AT1G04680	0.471	-0.524	-1.963	-1.86
4	AT4G21730	-0.599	-0.181	-1.358	-1.736
4	AT2G38290	0.779	-0.885	-1.052	-2.711
4	AT3G59140	-0.678	-1.278	-1.167	-0.735
4	AT3G25610	1.073	-1.025	-1.202	-2.704
4	AT1G50830	0.075	-0.666	-1.379	-1.854
4	AT4G13210	-0.915	-1.107	-2.056	0.261
4	AT3G15170	-1.523	-0.358	-1.333	-0.596
4	AT4G16980	-0.34	-0.783	-1.618	-1.06
4	AT3G44180	-0.811	0.398	-0.581	-2.786
4	AT2G22970	-0.848	-0.206	-1.275	-1.447
4	AT4G32000	-0.959	0.202	-0.877	-2.139
4	AT5G20635	-0.554	-0.286	-1.458	-1.474
4	AT1G67260	-1.904	-0.089	-1.462	-0.279
4	AT5G22140	0.362	-0.794	-1.293	-2.001
4	AT1G26208	-0.876	0.311	-1.411	-1.748
4	AT4G22570	-0.522	0.296	-1.598	-1.894
4	AT1G30280	-1.171	0.894	-2.002	-1.426
4	AT3G56450	-1.15	-0.524	-1.226	-0.802
4	AT2G42800	-0.025	-0.233	-2.068	-1.369
4	AT3G50170	-1.026	-0.959	-1.144	-0.557
4	AT4G30370	0.212	-0.298	-1.467	-2.131
4	AT4G31140	-0.266	-0.238	-1.26	-1.905
4	AT5G03760	-0.588	0.196	-1.942	-1.331
4	AT3G05630	0.479	-0.317	-1.504	-2.318
4	AT4G19880	0.398	-0.298	-1.252	-2.491
4	AT4G18210	-0.302	0.07	-1.371	-2.015
4	AT2G35820	-0.701	-0.143	-0.868	-1.904
4	AT1G75261	-1.537	0.54	-0.986	-1.611
4	AT5G24910	-0.647	0.165	-1.018	-2.094
4	AT4G22190	-0.626	-0.161	-1.728	-1.061
4	AT1G10200	-0.532	-0.014	-1.416	-1.601
4	AT5G23210	-1.055	0.34	-0.89	-1.954
4	AT5G20700	-1.207	1.136	-1.432	-2.054
4	AT5G49525	-0.926	0.753	-0.867	-2.511
4	AT2G26330	-0.317	-0.022	-1.558	-1.648
4	AT2G19310	-0.779	0.388	-1.099	-2.052
4	AT1G27320	-0.299	0.145	-1.61	-1.758
4	AT3G01210	-0.223	0.066	-0.841	-2.524
4	AT3G23480	-0.421	-0.556	-0.77	-1.776
4	AT1G14690	-0.172	0.183	-1.782	-1.75
4	AT4G33040	0.445	-1.231	-1.191	-1.542
4	AT3G02980	0.158	-1.059	-1.056	-1.557
4	AT3G23510	-0.273	-1.028	-0.809	-1.399
4	AT2G24480	0.597	-0.103	-1.464	-2.528
4	AT2G35150	-0.058	-0.194	-1.957	-1.286
4	AT1G30330	-0.59	-0.357	-1.741	-0.802
4	AT1G31280	-0.279	-0.181	-1.231	-1.797
4	AT5G44210	-0.114	0.296	-1.101	-2.566
4	AT1G80370	-0.189	-1.169	-0.836	-1.285
4	AT3G47420	0.39	-0.086	-2.457	-1.324
4	AT5G58950	-0.339	0.305	-1.248	-2.194
4	AT5G14700	0.105	-0.516	-1.083	-1.975
4	AT5G40270	0.048	0.039	-1.485	-2.068
4	AT3G09390	-1.178	0.728	-0.973	-2.035
4	AT1G45191	-1.135	0.373	-1.369	-1.325
4	AT1G68530	-0.924	-0.145	-1.328	-1.048
4	AT1G77640	-1.074	0.036	-1.321	-1.087
4	AT4G14760	0.15	-0.068	-2.087	-1.429
4	AT4G18220	-0.323	0.165	-1.241	-2.021
4	AT2G41940	-1.151	1.164	-1.912	-1.521
4	AT3G47830	0.692	-0.919	-1.369	-1.815
4	AT3G07390	-0.257	-0.348	-0.881	-1.922
4	AT5G57710	-0.279	-0.608	-0.809	-1.708
4	AT3G62630	-0.244	0.099	-2.422	-0.835
4	AT3G61160	-0.129	-0.228	-1.059	-1.984
4	AT5G67390	-1.619	0.718	-1.839	-0.657
4	AT5G57735	-0.983	0.882	-1.257	-2.033
4	AT2G24750	-0.503	-0.558	-1.038	-1.287
4	AT5G25840	-0.926	0.781	-2.298	-0.933
4	AT1G19850	-0.469	-0.813	-1.214	-0.88
4	AT4G13420	0.361	-0.284	-1.426	-2.024
4	AT2G06255	0.279	-0.032	-1.819	-1.791
4	AT3G04810	-0.083	0.534	-2.132	-1.655
4	AT4G30240	0.028	-0.03	-1.063	-2.261
4	AT1G44941	-1.849	0.158	-1.121	-0.513
4	AT1G62180	-0.268	-1.028	-0.824	-1.204
4	AT5G39770	-0.425	-0.255	-1.312	-1.32
4	AT2G42870	-0.503	-0.134	-1.69	-0.979
4	AT5G02400	0.317	-0.059	-1.08	-2.477
4	AT3G53620	-0.025	-0.841	-0.945	-1.477
4	AT5G60360	-0.239	-0.248	-1.343	-1.457
4	AT4G36520	-0.017	-0.26	-1.389	-1.579
4	AT1G62870	-0.523	-0.084	-1.488	-1.149
4	AT5G17060	0.596	-0.499	-1.25	-2.079
4	AT5G61960	-0.21	0.135	-1.046	-2.11
4	AT2G34925	-0.855	-0.569	-1.562	-0.239
4	AT4G14740	-1.032	0.246	-1.254	-1.181
4	AT5G07860	-0.128	0.244	-1.171	-2.166
4	AT4G27300	1.75	-1.074	-1.453	-2.442
4	AT1G31650	-0.406	-0.024	-1.709	-1.079
4	AT2G29980	0.036	-0.373	-1.848	-1.031
4	AT2G40130	-0.936	0.472	-1.691	-1.06
4	AT3G50410	1.222	-0.606	-1.321	-2.508
4	AT5G45475	-0.228	-0.372	-1.031	-1.58
4	AT5G56170	0.407	-0.282	-1.315	-2.019
4	AT5G53880	-0.105	-0.25	-1.423	-1.426
4	AT4G02280	-0.242	0.541	-1.596	-1.902
4	AT1G17860	-0.431	0.125	-0.746	-2.145
4	AT4G26970	0.323	-0.099	-1.204	-2.207
4	AT3G02040	0.7	-0.824	-1.942	-1.108
4	AT4G19420	-0.952	-0.344	-0.686	-1.19
4	AT3G17290	-0.061	-0.059	-2.064	-0.984
4	AT3G55550	0.573	0.085	-1.768	-2.049
4	AT3G05905	-0.7	-0.383	-0.737	-1.338
4	AT1G21090	-0.065	-0.976	-1.22	-0.889
4	AT4G36870	-0.301	-1.003	-2.195	0.348
4	AT3G04210	1.742	-0.899	-1.692	-2.302
4	AT1G49780	0.23	-0.831	-1.386	-1.155
4	AT5G23100	-0.517	-0.971	-1.325	-0.324
4	AT5G12900	0.448	-0.389	-1.088	-2.1
4	AT4G33660	-0.502	0.462	-1.143	-1.942
4	AT1G72010	0.414	-0.125	-1.656	-1.753
4	AT5G01810	-0.01	0.531	-1.342	-2.294
4	AT3G62650	-0.923	0.115	-1.203	-1.102
4	AT5G19970	-0.123	0.581	-0.972	-2.596
4	AT1G61795	0.16	-0.507	-1.129	-1.612
4	AT5G57180	-1.197	0.093	-1.358	-0.615
4	AT1G69040	-1.543	-0.564	-1.591	0.623
4	AT2G14900	0.054	-0.342	-1.918	-0.87
4	AT4G25170	-0.417	0.704	-0.696	-2.666
4	AT1G21590	0.285	-0.455	-1.509	-1.391
4	AT4G02940	-0.095	-0.112	-1.301	-1.559
4	AT3G06778	-0.052	0.191	-0.905	-2.278
4	AT2G03440	0.1	-0.023	-1.441	-1.68
4	AT5G63090	0.58	-0.643	-2.086	-0.867
4	AT1G04520	0.02	-0.289	-2.118	-0.612
4	AT1G80180	1.47	-0.633	-1.222	-2.613
4	AT5G03790	-0.865	0.716	-1.491	-1.355
4	AT5G65410	0.202	0.527	-2.02	-1.701
4	AT1G27950	-0.252	0.068	-1.361	-1.445
4	AT3G22410	-0.85	0.325	-1.337	-1.118
4	AT3G15270	-0.851	-0.488	-1.009	-0.631
4	AT1G30360	-0.078	-0.116	-0.864	-1.919
4	AT2G22540	-0.284	-0.146	-1.719	-0.823
4	AT1G20440	-0.47	0.757	-0.773	-2.481
4	AT3G18770	-0.612	0.337	-1.053	-1.636
4	AT4G14770	-0.283	-0.793	-0.804	-1.076
4	AT1G66840	-0.749	0.129	-1.228	-1.101
4	AT2G17820	0.23	-0.32	-0.981	-1.87
4	AT2G29470	1.4	-0.777	-1.102	-2.462
4	AT5G11110	-0.318	0.276	-0.887	-2.007
4	AT5G38140	-0.186	0.443	-1.682	-1.508
4	AT1G11160	0.362	-0.564	-1.438	-1.293
4	AT1G77000	-0.326	0.454	-0.923	-2.136
4	AT1G75810	-0.222	0.344	-0.939	-2.115
4	AT5G02920	-0.727	0	-0.704	-1.486
4	AT1G68670	-0.46	0.055	-1.306	-1.204
4	AT2G01630	-0.017	-0.406	-1.436	-1.046
4	AT5G56520	-0.671	0.42	-0.886	-1.76
4	AT3G53190	0.2	-0.349	-1.577	-1.17
4	AT5G17040	-0.344	0.601	-1.562	-1.591
4	AT2G15090	-0.846	0.643	-1.442	-1.248
4	AT3G57230	-0.318	0.263	-1.087	-1.748
4	AT4G39940	0.46	-0.74	-1.116	-1.484
4	AT5G23350	0.473	-0.585	-1.339	-1.428
4	AT5G65660	-1.374	0.021	-1.037	-0.481
4	AT1G62170	-0.404	-0.706	-1.284	-0.475
4	AT1G71695	-0.411	0.34	-1.275	-1.518
4	AT3G28920	-0.533	0.389	-1.694	-1.025
4	AT3G49220	0.313	-0.034	-1.771	-1.367
4	AT5G67260	-0.603	-0.37	-1.401	-0.485
4	AT1G56670	-0.579	-0.222	-1.019	-1.029
4	AT1G07530	-0.144	-0.068	-1.046	-1.588
4	AT1G08180	-0.093	0.644	-1.798	-1.595
4	AT3G05990	0.162	0.088	-0.897	-2.191
4	AT3G49750	0.577	-0.132	-1.155	-2.12
4	AT5G49120	-1.223	0.376	-0.84	-1.14
4	AT4G37410	-0.154	-0.207	-1.229	-1.238
4	AT5G06690	-0.945	1.255	-0.752	-2.383
4	AT4G02100	-0.855	-0.158	-1.515	-0.295
4	AT1G30570	-0.331	0.265	-1.691	-1.066
4	AT3G58040	-0.742	-0.057	-1.167	-0.856
4	AT3G22183	-0.339	0.36	-1.47	-1.373
4	AT5G13090	-0.035	-0.458	-0.856	-1.467
4	AT5G67560	0.2	0.13	-1.559	-1.587
4	AT1G76620	-0.65	-0.033	-1.015	-1.117
4	AT3G47295	-0.82	0.508	-0.834	-1.665
4	AT2G34710	-1.002	-0.151	-1.088	-0.564
4	AT3G05120	-0.551	0.163	-0.966	-1.451
4	AT4G31550	0.165	0.04	-0.968	-2.039
4	AT3G55880	0.313	-0.513	-0.932	-1.66
4	AT1G70290	-0.859	0.11	-0.697	-1.344
4	AT1G23000	-0.69	-0.314	-1.235	-0.551
4	AT5G28490	-0.653	-0.683	-1.698	0.249
4	AT2G24270	-0.716	0.127	-0.75	-1.447
4	AT2G44430	-0.072	-0.445	-1.153	-1.108
4	AT5G39760	-0.156	0.155	-1.392	-1.385
4	AT1G27340	-0.177	0.122	-1.057	-1.655
4	AT2G35940	-0.9	0.341	-1.095	-1.107
4	AT5G59990	-0.927	1.525	-1.437	-1.913
4	AT1G44940	-0.622	-0.731	-1.252	-0.144
4	AT1G08760	-0.128	0.318	-1.45	-1.479
4	AT3G03310	0.076	0.225	-1.101	-1.936
4	AT1G49530	0.03	0.594	-1.929	-1.422
4	AT4G35310	0.391	-0.322	-1.154	-1.642
4	AT5G61850	-0.173	0.677	-1.694	-1.534
4	AT4G14440	-1.046	0.064	-0.751	-0.968
4	AT1G29160	-0.658	1.08	-1.239	-1.884
4	AT1G70850	-1.148	1.467	-1.902	-1.113
4	AT1G24480	-0.658	0.626	-0.858	-1.803
4	AT1G65810	-0.025	-0.425	-1.53	-0.713
4	AT1G64720	-0.474	-0.206	-0.727	-1.271
4	AT1G78670	-0.214	0.201	-0.889	-1.775
4	AT3G01400	0.059	0.426	-1.089	-2.069
4	AT2G47000	0.675	-0.006	-0.99	-2.352
4	AT2G23985	0.013	0.131	-1.185	-1.628
4	AT2G37530	-0.262	0.9	-0.96	-2.342
4	AT3G02210	0.005	0.152	-1.139	-1.681
4	AT1G27930	-0.297	-0.046	-0.75	-1.566
4	AT3G49832	0.152	0.477	-1.102	-2.184
4	AT5G06440	-0.558	0.602	-1.071	-1.624
4	AT5G08080	0.177	-0.019	-1.166	-1.637
4	AT4G30250	-0.436	0.483	-1.424	-1.265
4	AT5G01660	-0.008	0.138	-1.361	-1.406
4	AT5G41900	-1.261	-0.011	-0.979	-0.385
4	AT3G51730	-0.308	0.207	-0.803	-1.731
4	AT5G11000	0.148	-0.772	-0.851	-1.153
4	AT1G22640	-1.116	1.426	-1.212	-1.717
4	AT5G57630	-1.48	0.859	-1.365	-0.629
4	AT1G06080	-0.356	0.299	-1.467	-1.084
4	AT1G72630	-0.508	0.019	-0.925	-1.193
4	AT3G11040	0.02	-0.089	-1.085	-1.441
4	AT4G28703	0.854	-0.261	-0.927	-2.258
4	AT4G27240	0.07	0.685	-1.917	-1.427
4	AT1G70550	0.253	0.871	-1.68	-2.023
4	AT3G18530	-0.875	1.09	-0.78	-2.012
4	AT5G13460	-0.158	-0.025	-0.826	-1.566
4	AT5G05190	0.039	-0.136	-0.86	-1.618
4	AT5G60580	-0.333	0.367	-1.267	-1.342
4	AT1G30500	-0.523	0.456	-0.732	-1.774
4	AT3G11320	0.114	0.068	-0.808	-1.94
4	AT5G66560	-0.587	-0.361	-1.243	-0.372
4	AT1G31040	0.846	0.117	-1.595	-1.927
4	AT1G21430	-0.844	0.784	-1.891	-0.598
4	AT1G20650	-0.563	0.232	-1.031	-1.183
4	AT4G16140	-0.494	-0.117	-1.087	-0.843
4	AT4G30400	-0.867	0.094	-1.663	-0.101
4	AT2G33310	0.08	0.69	-1.746	-1.557
4	AT5G11242	-0.216	-0.175	-0.894	-1.236
4	AT2G39681	-0.955	0.072	-1.323	-0.31
4	AT1G60940	0.203	0.474	-1.313	-1.876
4	AT5G04490	-0.188	-0.137	-1.174	-1.01
4	AT4G36970	-0.882	0.355	-1.073	-0.909
4	AT1G80050	-0.857	0.283	-0.714	-1.218
4	AT1G35720	-1.135	-0.032	-0.672	-0.665
4	AT3G61790	-0.448	0.181	-0.852	-1.38
4	AT1G08900	-0.289	0.877	-0.678	-2.407
4	AT4G37409	-0.143	-0.189	-1.39	-0.767
4	AT1G31770	-1.035	-0.335	-0.863	-0.244
4	AT4G31020	0.332	-0.472	-0.965	-1.372
4	AT1G68390	1.605	-0.782	-1.247	-2.053
4	AT3G18930	-0.292	0.266	-1.067	-1.383
4	AT5G66558	-0.554	-0.259	-1.235	-0.426
4	AT4G03930	-0.382	-0.036	-0.694	-1.353
4	AT3G04590	-0.319	-0.167	-0.812	-1.166
4	AT4G22560	-1.237	-0.218	-1.042	0.033
4	AT4G37250	-0.464	0.201	-1.244	-0.944
4	AT1G75090	-0.414	0.005	-1.258	-0.777
4	AT2G46330	0.893	-0.939	-1.042	-1.356
4	AT4G08980	-0.524	0.072	-1.225	-0.759
4	AT5G23060	-1.019	0.324	-1.526	-0.205
4	AT5G14120	-0.298	-0.029	-0.728	-1.371
4	AT4G16050	1.528	-0.51	-1.599	-1.841
4	AT3G58810	-0.272	-0.062	-0.779	-1.3
4	AT5G52120	0.222	0.292	-0.929	-1.99
4	AT5G14880	-0.024	0.165	-1.515	-1.022
4	AT3G02510	0.113	0.493	-1.059	-1.939
4	AT1G27180	-0.285	0.185	-1.083	-1.204
4	AT3G14150	0.088	0.165	-1.012	-1.623
4	AT1G61100	-0.454	0.114	-0.677	-1.321
4	AT1G80640	-0.233	-0.232	-1.231	-0.641
4	AT4G28405	0.643	-0.342	-1.025	-1.61
4	AT1G16750	-1.084	-0.037	-0.721	-0.49
4	AT2G46410	1.587	-1.061	-1.224	-1.632
4	AT1G69760	-0.035	0.737	-0.763	-2.25
4	AT4G37540	-0.857	1.38	-1.473	-1.36
4	AT5G27220	-0.253	0.395	-0.762	-1.685
4	AT4G27430	-0.352	0.328	-1.379	-0.899
4	AT1G77660	-1.043	0.09	-1.256	-0.092
4	AT1G76550	0.357	0.271	-1.127	-1.799
4	AT1G66240	0.064	0.192	-1.281	-1.263
4	AT5G24530	1.007	-0.456	-1.185	-1.649
4	AT1G15740	-0.342	0.502	-0.792	-1.65
4	AT1G67310	0.263	-0.022	-0.956	-1.567
4	AT2G27990	-1.076	0.489	-1.151	-0.544
4	AT2G47800	-0.003	0.02	-0.923	-1.375
4	AT2G26310	-0.047	-0.209	-1.203	-0.816
4	AT1G12860	-0.322	0.16	-0.773	-1.34
4	AT5G38150	-0.211	0.465	-1.159	-1.364
4	AT1G10120	0.034	0.508	-1.571	-1.239
4	AT1G01830	0.319	0.606	-1.369	-1.823
4	AT3G22190	-0.33	0.219	-0.851	-1.304
4	AT4G31620	-0.317	0.304	-1.756	-0.49
4	AT2G27450	0.282	-0.046	-1.213	-1.272
4	AT4G24970	-0.006	0.431	-1.266	-1.4
4	AT5G54590	0.218	-0.055	-1.466	-0.939
4	AT3G05150	-0.279	-0.212	-1.55	-0.199
4	AT4G27660	0.205	-0.557	-0.859	-1.024
4	AT1G22160	-0.067	1.006	-1.106	-2.063
4	AT1G06160	-0.705	1.157	-1.667	-1.01
4	AT2G42200	-0.365	0.198	-1.269	-0.784
4	AT1G30320	0.794	0.499	-1.52	-1.99
4	AT3G08720	0.796	-0.426	-1.154	-1.426
4	AT5G15460	-0.198	0.055	-0.847	-1.205
4	AT5G25170	0.968	-0.969	-1.039	-1.154
4	AT2G23060	-1.218	1.568	-1.324	-1.218
4	AT2G32220	0.355	-0.243	-0.844	-1.449
4	AT1G02230	-0.203	-0.042	-1.135	-0.801
4	AT2G36830	-0.458	-0.182	-1.231	-0.306
4	AT5G55580	-0.377	0.118	-0.746	-1.165
4	AT5G65687	0.237	0.348	-1.404	-1.35
4	AT1G27140	0.973	-0.705	-1.024	-1.41
4	AT1G80940	0.449	-0.388	-1.075	-1.146
4	AT4G04402	-0.685	0.912	-0.889	-1.496
4	AT1G78170	-0.868	1.192	-1.633	-0.847
4	AT1G55920	1.219	-0.495	-0.949	-1.93
4	AT1G14490	-0.13	0.179	-1.255	-0.95
4	AT4G27440	-0.33	0.43	-1.828	-0.428
4	AT5G48480	0.067	0.231	-1.266	-1.184
4	AT1G75820	-0.131	-0.556	-1.33	-0.129
4	AT5G21105	0.225	-0.396	-1.105	-0.866
4	AT5G11090	0.398	0.458	-1.332	-1.665
4	AT1G58080	-0.283	0.069	-1.005	-0.911
4	AT5G16180	-0.283	0.621	-1.017	-1.45
4	AT1G66990	-0.305	0.544	-1.559	-0.799
4	AT4G37810	-0.36	1.539	-2.183	-1.113
4	AT4G19865	0.105	0.175	-0.875	-1.508
4	AT3G07010	0.378	0.042	-1.129	-1.392
4	AT3G07650	-0.331	0.817	-0.712	-1.868
4	AT1G60010	0.039	0.177	-1.098	-1.212
4	AT1G10470	0.515	0.128	-1.354	-1.373
4	AT5G04530	-1.029	0.161	-0.929	-0.278
4	AT5G20830	0.005	0.148	-0.793	-1.425
4	AT3G25030	-1.022	-0.154	-0.769	-0.118
4	AT3G20810	-0.197	0.599	-0.73	-1.734
4	AT5G07610	0.403	-0.422	-0.891	-1.152
4	AT4G31000	1.025	-0.294	-1.246	-1.546
4	AT1G68630	-0.933	-0.656	-1.008	0.549
4	AT2G26110	0.261	0.437	-1.537	-1.202
4	AT3G18050	0.273	-0.887	-1.267	-0.155
4	AT3G30110	0.347	-0.029	-1.823	-0.53
4	AT5G52220	-0.203	-0.733	-1.308	0.207
4	AT1G49510	0.464	0.565	-1.675	-1.388
4	AT5G35200	-0.03	0.473	-1.103	-1.375
4	AT4G15490	0.172	0.475	-1.016	-1.66
4	AT2G28460	0.574	-0.115	-0.862	-1.625
4	AT3G18535	-0.197	0.574	-1.091	-1.312
4	AT1G35460	-0.155	0.258	-0.892	-1.235
4	AT3G09660	-0.417	-0.898	-1.399	0.697
4	AT1G68640	-0.735	-0.564	-1.151	0.441
4	AT2G01910	-0.673	0.247	-1.195	-0.387
4	AT5G57240	0.529	0.395	-1.215	-1.714
4	AT5G55500	-0.219	-0.083	-1.123	-0.58
4	AT1G65070	-0.205	0.066	-0.822	-1.042
4	AT3G25640	-0.987	-0.33	-1.14	0.454
4	AT1G31350	-0.434	0.304	-0.803	-1.064
4	AT1G56020	-0.787	-0.312	-1.517	0.624
4	AT5G66450	0.111	-0.33	-1.066	-0.7
4	AT4G24020	0.086	0.147	-0.843	-1.373
4	AT2G01570	-0.699	0.843	-1.343	-0.777
4	AT3G57870	0.387	0.066	-0.987	-1.438
4	AT1G76950	0.176	-0.031	-1.097	-1.019
4	AT3G60980	1.053	0.511	-1.288	-2.243
4	AT2G32970	-0.78	0.433	-0.602	-1.016
4	AT1G66980	0.25	0.381	-1.389	-1.207
4	AT2G45380	-0.245	0.352	-0.733	-1.324
4	AT5G24860	-0.046	0.298	-1.551	-0.649
4	AT1G60440	-0.07	0.617	-1.112	-1.373
4	AT1G23440	-0.112	0.446	-0.701	-1.569
4	AT3G15605	0.165	0.208	-0.909	-1.386
4	AT5G14210	-0.17	0.449	-1.17	-1.016
4	AT1G75150	-0.76	-0.472	-1.167	0.504
4	AT3G19860	-0.186	0.301	-0.908	-1.091
4	AT3G08990	0.48	0.199	-0.942	-1.614
4	AT4G04210	0.239	0.221	-1.498	-0.838
4	AT4G38580	0.497	0.824	-0.941	-2.255
4	AT5G16470	0.04	-0.117	-0.777	-1.003
4	AT3G07460	0.211	-0.076	-1.045	-0.942
4	AT4G33770	0.375	-0.002	-0.821	-1.401
4	AT5G20380	-0.208	0.187	-0.733	-1.093
4	AT5G18560	-0.71	0.965	-1.867	-0.233
4	AT1G77740	-0.409	0.037	-1.022	-0.444
4	AT3G30380	0.114	0.354	-0.972	-1.333
4	AT5G05710	-0.202	0.298	-0.71	-1.221
4	AT1G79840	-0.142	-0.223	-1.083	-0.387
4	AT3G13640	0.261	0.534	-1.421	-1.207
4	AT1G64530	-0.232	0.109	-1.015	-0.684
4	AT2G37630	-0.33	0.339	-1.578	-0.251
4	AT5G62560	-0.108	0.224	-1.2	-0.73
4	AT5G60450	-0.146	-0.112	-1.011	-0.542
4	AT4G27570	0.526	0.218	-0.874	-1.675
4	AT4G28310	-0.296	-0.655	-1.734	0.88
4	AT3G12830	-0.603	0.845	-1.332	-0.711
4	AT1G75580	-0.593	0.495	-1.065	-0.633
4	AT3G62050	0.013	0.482	-1.853	-0.436
4	AT2G16400	-0.533	0.321	-1.196	-0.379
4	AT1G01780	-0.561	0.707	-0.843	-1.078
4	AT4G35100	0.056	0.156	-1.028	-0.955
4	AT3G29140	0.129	0.669	-2.058	-0.505
4	AT3G17100	-0.296	0.629	-1.301	-0.789
4	AT3G23840	-0.363	0.758	-0.717	-1.425
4	AT3G61180	-0.276	0.882	-0.823	-1.53
4	AT1G74160	-0.173	0.466	-1.444	-0.592
4	AT5G58580	0.579	1.042	-2.295	-1.069
4	AT5G60800	1.382	0.452	-1.806	-1.768
4	AT1G34640	-0.481	0.562	-1.526	-0.287
4	AT2G24790	0.03	0.479	-1.023	-1.2
4	AT4G40020	0.139	0.098	-0.911	-1.035
4	AT4G19960	0.853	0.422	-1.034	-1.944
4	AT4G39540	0.273	0.319	-0.937	-1.346
4	AT4G00335	-0.141	0.524	-0.812	-1.26
4	AT3G29240	-0.625	0.722	-0.692	-1.086
4	AT1G24470	0.079	0.805	-0.979	-1.585
4	AT1G35430	0.756	0.086	-1.001	-1.518
4	AT5G13548	-0.538	0.652	-1.548	-0.236
4	AT3G05470	-0.515	-0.393	-1.098	0.338
4	AT1G58070	0.631	-0.191	-1.371	-0.717
4	AT5G60680	-0.06	0.752	-1.158	-1.177
4	AT2G20500	0.234	-0.528	-1.022	-0.323
4	AT1G68710	-0.102	0.086	-1.017	-0.601
4	AT1G66540	1.541	-0.127	-2.075	-0.968
4	AT1G02380	-0.378	0.783	-0.958	-1.069
4	AT5G23400	-0.227	-0.153	-1.038	-0.199
4	AT3G12170	-0.055	-0.886	-1.027	0.37
4	AT3G63240	-0.485	0.503	-1.31	-0.303
4	AT1G17890	0.499	0.064	-0.991	-1.159
4	AT5G24320	-0.234	0.622	-0.847	-1.125
4	AT3G54820	-0.072	-0.025	-1.028	-0.443
4	AT4G36040	-0.168	0.751	-0.798	-1.332
4	AT5G07790	0.042	0.162	-1.15	-0.589
4	AT5G61590	-0.415	1.627	-1.284	-1.44
4	AT4G31890	-0.531	0.488	-1.195	-0.272
4	AT3G14310	0.332	0.164	-1.41	-0.591
4	AT5G62165	0.019	0.57	-0.836	-1.258
4	AT1G66970	0.296	0.355	-0.879	-1.274
4	AT2G28150	-1.053	0.151	-0.937	0.348
4	AT2G39870	-0.288	-0.121	-1.064	-0.013
4	AT3G07310	-0.172	0.875	-1.04	-1.143
4	AT1G75170	-0.374	0.073	-1.036	-0.143
4	AT2G29570	-0.138	-0.642	-1.116	0.421
4	AT5G23420	-0.071	-0.899	-1.266	0.761
4	AT2G32560	0.207	0.389	-0.864	-1.205
4	AT2G38185	0.196	0.465	-0.715	-1.413
4	AT5G37410	0.425	-0.19	-1.389	-0.305
4	AT1G67600	0.882	-0.625	-1.076	-0.63
4	AT1G69600	-0.544	0.85	-1.148	-0.584
4	AT5G51550	0.457	0.406	-1.452	-0.828
4	AT1G80650	-0.869	1.027	-1.129	-0.442
4	AT1G33475	0.572	0.128	-0.966	-1.144
4	AT2G36400	-0.076	0.507	-1.347	-0.492
4	AT3G06380	0.175	0.296	-0.78	-1.097
4	AT3G14740	0.378	-0.723	-1.388	0.33
4	AT1G55190	-0.452	0.534	-1.027	-0.453
4	AT5G26960	-0.129	0.387	-1.274	-0.378
4	AT2G40080	0.174	0.454	-0.755	-1.258
4	AT1G21310	0.156	-0.801	-1.34	0.637
4	AT4G30810	-0.083	0.461	-1.014	-0.712
4	AT1G27210	0.194	0.464	-0.726	-1.275
4	AT5G03610	1.302	0.932	-1.482	-2.082
4	AT1G66890	0.289	0.533	-0.789	-1.363
4	AT1G53160	0.139	0.766	-1.654	-0.572
4	AT3G10880	0.342	-0.853	-1.067	0.277
4	AT2G36890	-0.588	1.231	-0.905	-1.03
4	AT3G52870	0.579	0.055	-1.134	-0.788
4	AT5G61000	-0.206	-1.058	-0.974	0.963
4	AT4G37240	-0.094	0.996	-1.258	-0.915
4	AT2G32430	-0.5	1.013	-0.901	-0.881
4	AT1G75520	0.481	0.758	-2.035	-0.471
4	AT1G80210	0.309	0.568	-0.999	-1.138
4	AT4G36790	-0.107	1.105	-0.82	-1.435
4	AT1G80190	0.373	-0.392	-1.228	0.003
4	AT4G39260	-0.222	0.649	-1.302	-0.354
4	AT4G24240	1.152	-0.082	-0.986	-1.285
4	AT1G32740	0.621	0.021	-1.037	-0.79
4	AT1G16510	0.164	1.363	-1.358	-1.349
4	AT5G60310	0.596	-0.358	-1.004	-0.411
4	AT1G11120	0.198	0.058	-1.179	-0.23
4	AT4G32950	-0.049	1.344	-1.296	-1.141
4	AT5G19090	-0.235	0.284	-1.174	0.03
4	AT2G46870	0.881	0.982	-1.586	-1.354
4	AT4G15480	0.157	1.107	-1.142	-1.171
4	AT1G56700	0.232	0.047	-1.009	-0.312
4	AT1G75730	-0.098	1.534	-1.195	-1.249
4	AT4G35900	0.406	0.366	-1.335	-0.433
4	AT5G41880	-0.273	-0.646	-1.093	1.041
4	AT3G23820	0.356	0.575	-0.783	-1.107
4	AT1G31485	0.061	0.624	-1.03	-0.6
4	AT3G57240	2.382	0.209	-1.937	-1.573
4	AT5G41890	1.136	0.713	-1.054	-1.708
4	AT2G38940	1.381	-0.199	-1.75	-0.34
4	AT2G07677	0.563	0.167	-1.135	-0.482
4	AT1G68650	0.023	0.285	-1.124	-0.051
4	AT1G21270	0.231	0.8	-1.763	-0.125
4	AT2G35060	0.131	1.11	-1.145	-0.948
4	AT1G07370	-0.145	-0.681	-1.421	1.397
4	AT3G29760	0.277	0.963	-0.997	-1.091
4	AT5G25380	-0.23	0.502	-1.475	0.368
4	AT5G04820	-0.073	0.24	-1.171	0.211
4	AT1G48300	-0.363	0.35	-1.072	0.299
4	AT2G15042	0.666	0.66	-0.893	-1.218
4	AT5G14410	-0.177	1.144	-0.829	-0.92
4	AT1G30935	0.149	0.704	-1.307	-0.31
4	AT2G41290	-0.34	1.414	-0.951	-0.885
4	AT1G11125	-0.039	0.64	-1.134	-0.198
4	AT3G61310	0.329	-0.251	-1.272	0.485
4	AT5G18720	-0.044	0.023	-1.014	0.332
4	AT3G03260	0.253	-0.34	-1.329	0.785
4	AT1G48060	0.045	0.32	-1.004	0.015
4	AT3G11591	-0.215	0.564	-1.198	0.257
4	AT3G06130	-0.313	1.063	-1.231	-0.106
4	AT3G02820	0.362	-0.601	-1.198	0.865
4	AT1G20925	1.792	-0.035	-1.094	-1.235
4	AT4G03960	0.675	0.026	-1.343	0.081
4	AT3G23740	0.108	-0.477	-1.454	1.263
4	AT4G32710	0.415	0.655	-1.035	-0.584
4	AT5G65700	0.36	0.205	-1.102	0.011
4	AT1G01250	1.033	0.461	-0.873	-1.101
4	AT2G03970	0.012	0.12	-1.119	0.551
4	AT3G16180	0.764	1.277	-1.601	-0.875
4	AT4G35070	0.033	0.919	-1.151	-0.193
4	AT2G24230	0.557	0.795	-1.074	-0.66
4	AT5G20410	0.799	0.358	-1.186	-0.125
4	AT2G03710	0.351	1.242	-1.393	-0.199
4	AT4G27450	1.348	1.287	-2.18	-0.433
4	AT1G24625	-0.003	1.515	-1.624	0.638
4	AT3G56400	1.348	0.406	-0.868	-0.209
4	AT5G47060	1.161	0.789	-1.204	-0.044
4	AT1G35750	2.132	0.367	-1.693	0
4	AT5G03350	0.733	0.765	-1.224	0.796
7	AT5G44550	-2.02	0.194	-0.854	-1.893
7	AT4G34000	-1.296	-0.041	-0.653	-2.153
7	AT5G06980	-1.74	0.484	-0.795	-2.045
7	AT2G24430	-1.792	0.222	-1.024	-1.36
7	AT1G71770	-1.545	0.372	-0.124	-2.652
7	AT5G17300	-1.326	0.453	-0.409	-2.597
7	AT5G54230	-1.395	0.445	-0.416	-2.512
7	AT5G49740	-1.597	-0.041	-0.832	-1.357
7	AT5G65870	-1.65	-0.131	-0.182	-1.833
7	AT3G47100	-1.696	-0.029	-0.409	-1.605
7	AT3G06280	-2.412	1.149	-1.28	-1.174
7	AT3G10020	-1.224	0.103	-0.657	-1.879
7	AT1G30870	-1.993	-0.014	-0.476	-1.171
7	AT5G67310	-1.426	-0.185	-0.435	-1.551
7	AT3G61890	-1.779	0.978	-0.61	-2.161
7	AT1G62045	-0.961	0.182	-0.334	-2.446
7	AT4G38000	-1.669	0.212	-0.274	-1.558
7	AT3G46360	-1.408	0.886	-0.727	-2.019
7	AT3G09400	-1.268	0.698	0.741	-3.426
7	AT5G27010	-1.155	0.425	0.281	-2.746
7	AT1G52890	-1.967	-0.28	0.463	-1.401
7	AT2G13960	-1.556	0.326	0.293	-2.24
7	AT4G40065	-1.953	0.86	-0.746	-1.319
7	AT1G33660	-1.359	0.26	-0.66	-1.385
7	AT1G11530	-2.047	-0.163	0.106	-1.014
7	AT3G20300	-1.272	0.146	-0.582	-1.338
7	AT2G43340	-1.034	0.467	0.322	-2.746
7	AT2G02360	-1.421	0.55	-0.584	-1.536
7	AT5G10572	-1.558	0.429	0.129	-1.984
7	AT2G25625	-1.322	-0.292	0.07	-1.429
7	AT2G15830	-1.317	0.321	-0.279	-1.676
7	AT1G26140	-1.314	0.296	-0.475	-1.444
7	AT5G43700	-1.868	-0.194	-0.573	-0.295
7	AT4G27657	-2.034	-0.391	-0.006	-0.47
7	AT4G15630	-0.987	0.087	-0.097	-1.893
7	AT5G44910	-1.261	0.331	-0.119	-1.837
7	AT5G11060	-1.269	0.396	-0.608	-1.396
7	AT3G03650	-1.926	1.411	-0.015	-2.301
7	AT1G52880	-0.839	0.906	-0.33	-2.569
7	AT1G11380	-1.365	0.497	-0.806	-1.152
7	AT5G15845	-1.122	-0.016	-0.31	-1.364
7	AT3G56060	-1.651	-0.308	0.211	-1.062
7	AT2G18550	-1.372	0.781	-0.408	-1.75
7	AT4G25480	-1.606	-0.204	0.061	-0.947
7	AT5G58050	-1.669	-0.054	0.97	-1.924
7	AT1G71030	-1.698	0.572	-0.099	-1.447
7	AT2G46320	-1.162	0.006	-0.017	-1.487
7	AT1G78290	-1.071	0.071	-0.569	-1.09
7	AT2G35945	-1.095	0.426	-0.646	-1.283
7	AT1G70690	-1.548	0.071	0.043	-1.152
7	AT4G23020	-0.992	0.45	-0.448	-1.591
7	AT3G51600	-1.419	-0.128	-0.007	-1.026
7	AT5G56910	-1.047	0.281	0.376	-2.168
7	AT1G21460	-0.921	-0.104	-0.354	-1.148
7	AT5G20710	-1.797	0.058	-0.114	-0.674
7	AT2G18300	-2.238	0.246	1.251	-1.724
7	AT1G20150	-1.434	-0.07	0.401	-1.358
7	AT1G75410	-1.104	0.518	-0.689	-1.174
7	AT1G02340	-1.266	0.978	-0.018	-2.105
7	AT4G31680	-1.69	-0.057	0.063	-0.727
7	AT4G36820	-1.412	0.058	1.134	-2.179
7	AT3G01630	-1.423	-0.167	0.246	-1.019
7	AT5G57660	-1.974	-0.625	0.506	-0.266
7	AT1G62540	-1.314	-0.089	0.095	-1.037
7	AT3G51180	-1.853	0.423	0.458	-1.361
7	AT4G26560	-0.961	0.242	-0.251	-1.33
7	AT5G12340	-2.039	-0.122	0.956	-1.077
7	AT2G18880	-1.239	0.508	-0.212	-1.333
7	AT4G26255	-1.389	1.591	-0.539	-1.931
7	AT4G23550	-1.317	0.349	0.69	-1.976
7	AT5G45950	-1.122	0.46	-0.546	-1.025
7	AT2G09800	-1.613	0.281	-0.227	-0.672
7	AT5G01880	-1.21	0.18	-0.041	-1.143
7	AT3G18610	-0.91	0.906	-0.385	-1.823
7	AT2G14560	-0.985	0.565	-0.644	-1.142
7	AT3G47300	-1.425	0.115	-0.299	-0.593
7	AT2G16720	-2.279	-0.228	0.32	-0.015
7	AT1G70300	-1.113	0.142	-0.2	-1.024
7	AT5G47900	-1.071	0.04	-0.11	-1.051
7	AT1G15330	-1.03	0.628	-0.435	-1.353
7	AT1G12150	-1.044	0.024	-0.135	-1.032
7	AT1G53170	-1.003	0.038	-0.102	-1.103
7	AT1G23020	-1.158	0.475	-0.559	-0.887
7	AT4G27520	-0.977	-0.119	0.027	-1.033
7	AT3G18560	-1.374	1.797	-0.094	-2.426
7	AT1G11700	-0.872	0.165	-0.104	-1.28
7	AT5G17847	-0.905	0.437	0.194	-1.807
7	AT1G48742	-1.025	2.132	-0.549	-2.635
7	AT5G22290	-0.951	0.218	-0.21	-1.086
7	AT5G01210	-1.14	1.047	-0.456	-1.458
7	AT1G22810	-0.94	0.049	0.056	-1.168
7	AT5G27930	-1.122	-0.325	-0.232	-0.323
7	AT4G19950	-1.174	0.395	-0.143	-1.068
7	AT1G11175	-1.11	1.091	-0.177	-1.775
7	AT3G02370	-1.192	-0.166	0.084	-0.69
7	AT1G45616	-1.581	1.101	0.271	-1.719
7	AT2G37910	-0.771	0.264	0.008	-1.428
7	AT1G33615	-1.469	1.189	-0.562	-1.076
7	AT5G01215	-1.214	0.972	-0.376	-1.297
7	AT4G34881	-0.648	1.012	-0.042	-2.236
7	AT5G67400	-1.063	-0.092	0.549	-1.297
7	AT3G20100	-1.276	-0.016	-0.006	-0.586
7	AT2G33380	-0.873	0.488	0.137	-1.635
7	AT1G51140	-1.491	0.205	0.009	-0.592
7	AT1G66725	-1.31	0.049	1.622	-2.229
7	AT4G20040	-1.481	-0.548	0.246	-0.083
7	AT1G62660	-1.823	-0.388	0.134	0.219
7	AT2G37300	-1.574	0.406	-0.889	0.203
7	AT5G18850	-1.545	1.33	-0.036	-1.568
7	AT1G16830	-1.086	0.03	0.273	-1.033
7	AT2G18440	-0.957	0.493	-0.123	-1.22
7	AT2G07751	-1.173	0.243	-0.246	-0.591
7	AT5G63580	-1.285	-0.024	-0.013	-0.437
7	AT3G10570	-1.006	-0.233	-0.233	-0.279
7	AT4G18390	-2.412	1.556	-0.147	-0.733
7	AT4G27652	-1.275	-0.07	-0.266	-0.116
7	AT1G47980	-1.848	0.883	0.395	-1.142
7	AT4G24510	-1.593	0.272	0.427	-0.816
7	AT2G24285	-1.696	1.44	0.189	-1.634
7	AT5G17460	-0.791	0.124	0.241	-1.26
7	AT5G63340	-0.716	0.349	0.114	-1.418
7	AT3G26450	-1.42	-0.619	0.278	0.098
7	AT5G37750	-1.117	0.478	0.565	-1.58
7	AT4G11040	-0.914	2.774	0.661	-4.155
7	AT2G25590	-0.677	0.828	-0.403	-1.369
7	AT1G01680	-2.262	0.548	0.778	-0.676
7	AT2G15050	-1.626	0.092	0	-0.063
7	AT4G19100	-1.141	0.33	-0.22	-0.56
7	AT2G33060	-1.427	-0.154	0.093	-0.099
7	AT3G15115	-1.91	0.896	0.704	-1.236
7	AT3G52530	-0.825	1.001	-0.267	-1.442
7	AT4G27820	-0.957	0.076	0.569	-1.217
7	AT3G04715	-1.491	0.632	0.814	-1.477
7	AT2G18540	-1.587	1.979	-0.433	-1.459
7	AT5G48545	-1.081	0.459	-0.029	-0.847
7	AT3G59940	-0.564	0.966	-0.062	-1.779
7	AT3G13720	-1.485	0.207	0.201	-0.361
7	AT5G54400	-1.201	1.065	-0.716	-0.582
7	AT4G27260	-1.159	-0.159	0.247	-0.35
7	AT1G18870	-0.473	0.875	-0.373	-1.429
7	AT4G25470	-1.324	-0.188	0.558	-0.444
7	AT5G62150	-0.643	0.64	-0.198	-1.191
7	AT1G27620	-1.148	0.688	0.288	-1.206
7	AT3G48240	-1.195	0.555	0.42	-1.13
7	AT3G26240	-0.565	0.719	0.145	-1.636
7	AT1G68470	-0.677	1.038	-0.575	-1.079
7	AT1G32940	-1.699	0.455	0.132	-0.173
7	AT1G64400	-1.758	1.542	0.19	-1.229
7	AT5G45850	-1.038	0.209	-0.514	0.095
7	AT1G03400	-0.609	1.115	-0.448	-1.298
7	AT1G07200	-1.192	0.211	0.106	-0.356
7	AT1G19220	-1.014	-0.11	0.514	-0.578
7	AT3G14810	-1.721	0.124	0.575	-0.121
7	AT3G59160	-0.883	0.141	0.815	-1.166
7	AT3G27540	-1.046	0.131	0.004	-0.174
7	AT1G29355	-1.429	0.627	-0.045	-0.172
7	AT4G37470	-0.775	1.578	-0.435	-1.379
7	AT2G46220	-1.454	0.225	0.537	-0.317
7	AT3G11410	-1.169	0.506	0.066	-0.405
7	AT1G68440	-0.544	0.643	0.056	-1.153
7	AT3G11020	-0.624	0.812	0.273	-1.436
7	AT1G04360	-1.082	0.062	-0.4	0.446
7	AT3G22560	-1.57	0.822	0.437	-0.644
7	AT5G20270	-1.046	0.032	0.369	-0.292
7	AT1G18300	-1.054	0	0.067	0.067
7	AT3G45240	-0.46	0.989	0.125	-1.499
7	AT2G47220	-1.233	-0.163	0.287	0.268
7	AT2G45680	-0.621	0.432	0.363	-1.005
7	AT5G28320	-1.476	1.639	-0.521	-0.462
7	AT2G45685	-0.728	0.462	0.458	-1.006
7	AT1G74220	-0.615	1.209	0.738	-2.108
7	AT3G51810	-1.042	0.646	0.682	-1.053
7	AT1G61970	-1.098	0.535	0.088	-0.29
7	AT1G02440	-1.247	1.449	0.592	-1.54
7	AT2G37290	-0.914	1.599	-0.508	-0.923
7	AT3G50350	-0.515	0.905	0.035	-1.116
7	AT5G57565	-0.674	1.023	-0.236	-0.781
7	AT1G19396	-1.178	1.568	0.698	-1.725
7	AT5G01780	-1.146	0.537	-0.121	0.098
7	AT4G00360	-0.631	0.741	0.442	-1.157
7	AT5G59650	-1.083	0.61	-0.357	0.244
7	AT3G11240	-1.326	0.299	-0.057	0.51
7	AT3G08885	-0.583	0.92	0.396	-1.253
7	AT1G13090	-1.016	0.217	0.069	0.223
7	AT3G05935	-1.187	1.586	-0.429	-0.464
7	AT4G12090	-0.544	1.358	0.27	-1.534
7	AT5G02020	-1.094	0.928	0.507	-0.758
7	AT1G32700	-0.299	0.839	0.174	-1.115
7	AT5G16450	-1.503	0.349	0.095	0.741
7	AT1G50780	-1.017	1.162	0.799	-1.254
7	AT5G65500	-0.248	1.013	0.261	-1.332
7	AT3G55130	-1.433	0.334	0.14	0.662
7	AT1G25480	-1.072	0.27	0.035	0.507
7	AT5G48412	-1.088	1.571	0.463	-1.131
7	AT3G57520	-0.549	1.364	0.159	-1.142
7	AT4G34210	-0.283	0.985	0.26	-1.078
7	AT3G47500	-1.582	1.786	0.445	-0.754
7	AT3G50280	-1.083	0.895	0.734	-0.635
7	AT5G15310	-1.946	1.024	0.592	0.279
7	AT2G15970	-0.71	1.039	-0.029	-0.142
7	AT2G28550	-0.745	1.148	-0.144	-0.012
7	AT3G45730	-1.175	1.173	0.951	-0.683
7	AT3G02310	-1.11	1.085	0.169	0.152
7	AT4G26060	-0.747	1.261	-0.245	0.091
7	AT5G11600	-0.994	1.339	0.217	-0.179
7	AT3G23260	-0.555	1.134	0.048	-0.176
7	AT3G15500	-1.205	1.369	1.261	-0.769
7	AT2G15271	-0.76	2.12	0.652	-1.333
7	AT1G56220	-1.013	0.993	0.292	0.479
7	AT2G02710	-0.748	1.006	0.514	0.016
7	AT2G40740	-1.482	2.043	1.358	-1.014
7	AT2G43445	-0.703	1.095	0.533	0.296
7	AT3G58540	-0.77	1.28	1.208	-0.011
2	AT1G69490	0.175	-1.681	-0.034	-3.434
2	AT5G11410	0.067	-1.023	-0.339	-3.635
2	AT4G05110	-0.527	-0.529	-0.121	-3.508
2	AT3G10960	-0.833	-0.035	-0.411	-3.319
2	AT3G59210	-0.428	0.164	-0.363	-3.415
2	AT3G59200	-0.075	-0.923	-0.42	-2.598
2	AT1G02400	0.031	-0.935	-0.348	-2.622
2	AT3G21510	-0.579	0.501	-0.438	-3.356
2	AT4G20140	-0.577	-0.059	-0.455	-2.757
2	AT3G25740	-0.536	-0.229	-0.664	-2.394
2	AT2G29340	-0.007	-0.763	-0.607	-2.412
2	AT4G11600	-0.318	-0.217	-0.633	-2.596
2	AT1G76690	0.293	-0.508	-0.687	-2.853
2	AT5G01870	-0.5	0.279	-0.468	-2.984
2	AT5G65140	-0.525	-0.357	-0.723	-2.064
2	AT3G63380	0.094	-0.405	-0.596	-2.752
2	AT5G16010	0.004	-0.742	0.524	-3.428
2	AT1G45145	-0.276	-0.232	-0.622	-2.504
2	AT4G18050	-0.251	-1.087	-0.419	-1.859
2	AT1G69870	-0.134	-1.102	-0.394	-1.927
2	AT1G35830	0.035	-0.939	-0.381	-2.271
2	AT3G03341	-0.323	-0.173	-0.427	-2.62
2	AT3G49210	-0.592	-0.218	-0.248	-2.481
2	AT4G38400	-0.207	-0.181	-0.748	-2.389
2	AT1G80450	-0.496	-0.357	-0.321	-2.349
2	AT5G05180	-0.027	-1.323	-0.696	-1.386
2	AT5G20050	-0.235	-0.944	-0.521	-1.71
2	AT1G53470	-0.741	-0.476	0.046	-2.23
2	AT3G63060	-0.573	-0.349	-0.651	-1.764
2	AT2G30550	0.342	-0.211	-0.752	-2.71
2	AT3G09560	-0.228	-0.245	-0.638	-2.219
2	AT4G13390	-0.421	0.243	-0.126	-3.024
2	AT2G16900	0.546	-0.339	-0.644	-2.887
2	AT3G59220	0.75	-0.385	-0.118	-3.548
2	AT4G23050	-0.466	0.203	-0.534	-2.5
2	AT2G18670	-0.316	-0.391	-0.104	-2.472
2	AT3G19150	-0.405	-0.823	-0.589	-1.448
2	AT3G19390	-0.623	-0.427	-0.11	-2.092
2	AT1G50600	-0.371	-0.538	-0.394	-1.934
2	AT1G11170	-0.776	0.1	-0.515	-2.043
2	AT5G64750	-0.196	-1.053	0.381	-2.366
2	AT2G27500	0.526	-1.152	-0.251	-2.348
2	AT2G46140	-0.032	-1.161	-0.337	-1.675
2	AT4G13180	-0.145	-0.742	-0.632	-1.665
2	AT4G12000	-0.436	-0.652	-0.42	-1.676
2	AT1G68350	0.069	-0.15	0.027	-3.124
2	AT5G01760	-0.721	-0.415	0.021	-2.051
2	AT1G05135	-0.095	-0.731	-0.761	-1.571
2	AT1G62800	0.645	-0.848	-0.215	-2.739
2	AT5G61890	0.045	-0.229	-0.386	-2.554
2	AT4G35480	0.668	-0.56	-0.836	-2.381
2	AT3G07470	0.166	-0.763	-0.566	-1.945
2	AT1G20450	-0.512	-0.137	-0.544	-1.911
2	AT1G74300	-0.615	-0.474	-0.296	-1.717
2	AT2G32200	0.061	-0.525	-0.666	-1.971
2	AT4G24960	-0.376	-0.058	-0.629	-2.028
2	AT2G29450	-0.34	-0.621	-0.08	-2.035
2	AT1G23460	-0.113	-0.703	-0.439	-1.82
2	AT1G18075	0.239	-0.761	-0.413	-2.122
2	AT3G54140	0.147	-0.496	0.118	-2.79
2	AT5G16410	1.014	-0.107	-0.606	-3.319
2	AT2G24240	-0.11	-0.493	-0.056	-2.349
2	AT4G34240	-0.354	-0.382	-0.045	-2.217
2	AT2G24500	-0.355	-0.166	-0.487	-1.988
2	AT3G08700	-0.421	-0.623	-0.385	-1.554
2	AT1G79720	-0.194	-0.771	-0.572	-1.419
2	AT5G61820	-0.554	-0.098	-0.207	-2.09
2	AT1G53625	-0.091	-0.85	-0.403	-1.602
2	AT3G04110	-0.383	-0.306	-0.043	-2.203
2	AT5G25450	0.43	-1.098	-0.26	-2.006
2	AT1G14200	-0.788	-0.148	-0.39	-1.601
2	AT2G35910	-0.328	-0.585	-0.325	-1.685
2	AT3G09440	-0.097	-0.546	-0.064	-2.214
2	AT5G57380	-0.6	0.579	-0.524	-2.377
2	AT2G36270	-0.1	-1.24	0.129	-1.704
2	AT1G19110	-0.333	-0.236	-0.574	-1.761
2	AT4G05150	-0.372	-0.456	-0.433	-1.63
2	AT2G24490	-0.051	-0.595	-0.709	-1.533
2	AT5G02260	0.163	-0.471	-0.83	-1.741
2	AT5G02940	-0.302	-0.496	-0.407	-1.67
2	AT4G37030	-0.453	0.044	-0.582	-1.879
2	AT5G62720	-0.516	-0.192	-0.666	-1.494
2	AT5G13820	0.034	-0.683	-0.668	-1.539
2	AT5G40470	-0.275	-0.108	-0.559	-1.913
2	AT4G27310	-0.092	-0.322	-0.465	-1.973
2	AT4G31780	0.541	-0.639	-0.565	-2.182
2	AT4G27940	-0.052	-0.862	-0.401	-1.521
2	AT2G16570	0.537	-0.65	-0.599	-2.121
2	AT5G14470	0.413	0.241	-0.806	-2.67
2	AT5G16980	-0.588	-0.049	-0.202	-1.965
2	AT1G80200	0.137	-0.8	-0.393	-1.742
2	AT5G58670	-0.113	-0.059	-0.345	-2.277
2	AT5G23850	0.435	-0.377	-0.63	-2.218
2	AT1G80590	-0.797	-0.192	-0.278	-1.516
2	AT4G03940	-0.597	-0.322	-0.41	-1.451
2	AT1G13245	0.824	-0.113	-0.507	-2.978
2	AT1G66580	0.267	-0.329	-0.618	-2.088
2	AT5G08730	-0.147	-1.066	-0.084	-1.467
2	AT5G10650	-0.75	-0.238	-0.3	-1.477
2	AT5G03700	-0.001	-0.676	-0.462	-1.619
2	AT2G31570	-0.43	-0.581	-0.313	-1.433
2	AT3G55485	-0.367	-0.092	0.017	-2.31
2	AT1G10657	0.109	-0.323	-0.632	-1.905
2	AT1G75270	0.203	-0.406	-0.812	-1.731
2	AT4G22780	0.124	-0.844	-0.61	-1.407
2	AT1G56580	-0.461	-0.732	-0.298	-1.244
2	AT5G62470	-0.752	-0.203	-0.387	-1.381
2	AT1G18100	-0.45	-0.586	-0.177	-1.509
2	AT4G35320	-0.075	0.035	-0.554	-2.125
2	AT4G25490	-0.805	-0.033	-0.415	-1.467
2	AT1G23450	-0.265	0.034	-0.568	-1.918
2	AT2G32240	0.158	-1	-0.123	-1.751
2	AT2G38180	-0.219	-0.011	-0.674	-1.811
2	AT4G01380	-0.252	-0.662	-0.521	-1.279
2	AT3G61560	0.116	-0.859	-0.702	-1.254
2	AT4G24415	0.397	0.02	-0.408	-2.696
2	AT3G44735	-0.425	-0.212	-0.679	-1.366
2	AT2G29330	0.796	-0.7	-0.131	-2.637
2	AT2G48020	-0.449	-0.629	-0.275	-1.312
2	AT5G59030	-0.087	-0.542	-0.611	-1.424
2	AT5G55090	-0.212	-0.54	0.596	-2.504
2	AT3G05320	0.492	-0.685	-0.4	-2.046
2	AT2G22426	0.059	0.529	-0.711	-2.517
2	AT5G54840	-0.388	-0.433	-0.551	-1.267
2	AT3G44190	-0.278	0.087	-0.536	-1.911
2	AT5G47710	0.053	-0.887	-0.499	-1.292
2	AT2G44080	0.492	-0.699	-0.647	-1.763
2	AT2G23010	0.562	-0.544	0.079	-2.701
2	AT4G16515	0.182	-0.825	-0.266	-1.691
2	AT3G17120	0.202	-0.601	-0.839	-1.361
2	AT5G49280	-0.231	-1.114	-0.489	-0.757
2	AT4G13500	0.014	0.065	0.496	-3.162
2	AT4G32190	0.229	-0.133	-0.321	-2.36
2	AT3G44205	-0.569	-0.251	-0.431	-1.331
2	AT1G15730	-0.383	-0.401	-0.217	-1.573
[truncated: 3,094 more rows]

## Sheet: cluster 1 enriched GO
GO.ID	Term	Annotated	Significant	Expected	testScore	enrichedGenes
GO:0016126	sterol biosynthetic process	165	36	7	3.3e-16	AT1G05440, AT1G07420, AT1G10030, AT1G11680, AT1G13580, AT1G14290, AT1G20950, AT1G34430, AT1G45130, AT1G49660, AT1G62640, AT1G64650, AT1G75680, AT1G76090, AT2G04780, AT2G17370, AT2G26260, AT2G34490, AT2G43360, AT3G19820, AT3G25860, AT3G28200, AT3G52940, AT3G54250, AT4G17190, AT4G22756, AT5G10430, AT5G16590, AT5G19340, AT5G48810, AT5G49460, AT5G50000, AT5G50375, AT5G54160, AT5G56040, AT5G65020
GO:0006084	acetyl-CoA metabolic process	88	28	3.73	1.5e-14	AT1G04820, AT1G12000, AT1G20950, AT1G34430, AT1G45130, AT1G62640, AT1G64650, AT1G74690, AT1G75680, AT1G76090, AT2G04780, AT2G31270, AT2G43360, AT3G19820, AT3G25860, AT3G52940, AT4G11820, AT4G17190, AT4G22756, AT5G16590, AT5G19340, AT5G49460, AT5G50000, AT5G50375, AT5G56040, AT5G65020, AT1G60810, AT1G54220
GO:0019344	cysteine biosynthetic process	210	35	8.91	2.4e-12	AT4G35640, AT1G01630, AT1G11860, AT1G15820, AT1G20340, AT1G31330, AT1G52230, AT1G54780, AT1G55260, AT1G55360, AT1G55670, AT1G63970, AT1G67740, AT1G68260, AT2G22230, AT2G42220, AT3G11630, AT3G12780, AT3G19820, AT3G25530, AT3G26060, AT3G56940, AT3G59060, AT3G62030, AT4G04640, AT4G08685, AT4G22756, AT4G28750, AT4G34050, AT4G35920, AT5G10480, AT5G15230, AT5G50000, AT5G55230, AT5G64040
GO:0009744	response to sucrose	210	35	8.91	3.9e-12	AT1G06000, AT1G20340, AT1G20840, AT1G20950, AT1G60950, AT1G63970, AT1G78570, AT2G22490, AT2G31390, AT2G35120, AT2G47460, AT3G12780, AT3G21890, AT3G27690, AT3G29590, AT3G51240, AT3G55120, AT3G62030, AT4G01900, AT4G09820, AT4G14690, AT4G33360, AT4G34970, AT5G05270, AT5G07990, AT5G08640, AT5G13930, AT5G17220, AT5G24850, AT5G26780, AT5G44110, AT5G48300, AT5G52250, AT5G54060, AT5G62210
GO:0016132	brassinosteroid biosynthetic process	118	24	5.01	1.4e-10	AT1G20950, AT1G34430, AT1G45130, AT1G62640, AT1G64650, AT1G75680, AT1G76090, AT2G04780, AT2G43360, AT3G19820, AT3G25860, AT3G52940, AT4G12080, AT4G17190, AT4G21600, AT4G22756, AT5G16590, AT5G19340, AT5G20550, AT5G49460, AT5G50000, AT5G50375, AT5G56040, AT5G65020
GO:0010075	regulation of meristem growth	171	29	7.25	1.8e-10	AT1G11860, AT1G32190, AT1G49580, AT1G54450, AT1G68060, AT1G70370, AT1G74690, AT1G75500, AT1G75680, AT2G04780, AT2G05790, AT2G22230, AT2G42840, AT2G43360, AT3G10040, AT3G17840, AT3G19820, AT3G27220, AT4G03210, AT4G09510, AT4G24190, AT4G33560, AT4G34980, AT4G36180, AT5G01890, AT5G03150, AT5G17980, AT5G55480, AT5G56040
GO:0010224	response to UV-B	104	22	4.41	3.6e-10	AT1G06000, AT1G78570, AT2G37040, AT2G42260, AT2G47460, AT3G21890, AT3G29590, AT3G51240, AT3G55120, AT4G09820, AT4G14690, AT5G05270, AT5G07990, AT5G08640, AT5G11260, AT5G13930, AT5G17220, AT5G24850, AT5G44110, AT5G52250, AT5G54060, AT5G62210
GO:0007020	microtubule nucleation	66	17	2.8	1.5e-09	AT1G31150, AT1G51940, AT1G74690, AT2G22670, AT2G43360, AT3G22780, AT3G25530, AT3G25860, AT3G60630, AT4G34980, AT4G35920, AT5G15050, AT5G50180, AT5G50375, AT5G50420, AT5G55230, AT5G57440
GO:0009718	anthocyanin-containing compound biosynthetic process	60	15	2.55	2.7e-09	AT1G06000, AT3G29590, AT3G51240, AT3G55120, AT4G01900, AT4G09820, AT4G17880, AT5G05270, AT5G07990, AT5G08640, AT5G13930, AT5G17220, AT5G44110, AT5G54060, AT5G62210
GO:0043481	anthocyanin accumulation in tissues in response to UV light	113	20	4.79	5.6e-08	AT1G04040, AT1G08250, AT1G20340, AT1G70370, AT1G75500, AT1G75680, AT1G75780, AT1G75840, AT2G22230, AT2G27820, AT2G36910, AT2G39900, AT2G45660, AT3G19820, AT3G28860, AT3G54920, AT4G03190, AT4G12420, AT5G10480, AT5G65080
GO:0000271	polysaccharide biosynthetic process	586	47	24.86	3e-07	AT1G02730, AT1G04040, AT1G20340, AT1G70370, AT1G75500, AT1G75680, AT1G75780, AT1G75840, AT2G22230, AT2G39900, AT3G19820, AT3G28860, AT3G54920, AT4G03190, AT4G12420, AT5G10480, AT5G62220, AT1G07280, AT1G27680, AT2G04650, AT2G36145, AT2G40840, AT2G47590, AT3G12780, AT3G46970, AT3G52180, AT3G54050, AT3G63160, AT4G00490, AT4G04640, AT4G17770, AT4G39210, AT5G38660, AT5G48300, AT5G66510, AT2G21770, AT4…
GO:0009932	cell tip growth	344	22	14.59	3.6e-07	AT1G66360, AT5G23530, AT5G24940, AT5G25880, AT5G36260, AT1G04040, AT1G20340, AT1G70370, AT1G75500, AT1G75680, AT1G75780, AT1G75840, AT2G22230, AT2G39900, AT3G19820, AT3G28860, AT3G54920, AT4G03190, AT4G12420, AT5G10480, AT3G60630, AT4G00150
GO:0051555	flavonol biosynthetic process	9	6	0.38	4.3e-07	AT1G06000, AT1G30530, AT1G78570, AT3G62610, AT5G54160, AT5G17220
GO:0010817	regulation of hormone levels	463	51	19.64	1.4e-06	AT1G13750, AT1G51800, AT3G59060, AT4G39030, AT5G43940, AT4G37890, AT1G55610, AT1G11860, AT1G70370, AT1G75500, AT1G75680, AT2G05790, AT2G36910, AT2G45470, AT3G28860, AT5G13930, AT1G78570, AT1G04040, AT1G20340, AT1G75780, AT1G75840, AT2G22230, AT2G39900, AT3G19820, AT3G54920, AT4G03190, AT4G12420, AT5G10480, AT2G03760, AT1G20950, AT1G34430, AT1G45130, AT1G62640, AT1G64650, AT1G76090, AT2G04780, AT2…
GO:0000272	polysaccharide catabolic process	55	12	2.33	1.7e-06	AT1G68560, AT1G70370, AT1G75680, AT2G22230, AT2G40840, AT3G19820, AT4G00490, AT4G34980, AT5G55230, AT5G55480, AT3G52180, AT5G64570
GO:0009825	multidimensional cell growth	111	18	4.71	1.9e-06	AT1G04040, AT1G20340, AT1G70370, AT1G75500, AT1G75680, AT1G75780, AT1G75840, AT2G22230, AT2G39900, AT3G19820, AT3G28860, AT3G46550, AT3G54920, AT4G03190, AT4G12420, AT5G10480, AT1G10550, AT2G37640
GO:0080167	response to karrikin	128	19	5.43	2e-06	AT1G06550, AT1G10370, AT1G17200, AT1G30530, AT1G33560, AT2G27820, AT2G37040, AT3G02870, AT3G44450, AT3G55120, AT4G31870, AT5G05270, AT5G07460, AT5G08050, AT5G08640, AT5G11260, AT5G51810, AT5G62210, AT5G66920
GO:0010114	response to red light	104	18	4.41	2e-06	AT1G20340, AT1G29920, AT1G54780, AT1G60950, AT1G63970, AT2G05100, AT2G37640, AT3G27690, AT3G46780, AT3G54050, AT3G62030, AT4G14690, AT5G11260, AT5G44110, AT5G48300, AT5G52250, AT5G67030, AT2G20180
GO:0000911	cytokinesis by cell plate formation	204	25	8.65	2e-06	AT1G02730, AT1G05440, AT1G15570, AT1G23790, AT1G44110, AT1G53140, AT1G63100, AT2G25060, AT3G02120, AT3G22780, AT3G27730, AT3G59420, AT4G02800, AT4G15830, AT4G20430, AT4G26760, AT4G36180, AT4G39860, AT5G24330, AT5G37010, AT5G43020, AT5G46280, AT5G48820, AT5G55520, AT5G62500
GO:0006275	regulation of DNA replication	138	18	5.85	4.9e-06	AT1G05440, AT1G15570, AT1G44110, AT1G53140, AT2G31270, AT3G03130, AT3G20150, AT3G49250, AT4G18470, AT4G26760, AT5G24330, AT5G37010, AT5G46280, AT5G48310, AT5G48820, AT5G49010, AT4G22910, AT3G48360
GO:0009773	photosynthetic electron transport in photosystem I	51	11	2.16	7.6e-06	AT1G12900, AT1G20020, AT1G52230, AT1G54780, AT1G55670, AT1G60950, AT3G50820, AT3G54050, AT4G04640, AT5G08050, AT5G64040
GO:0010218	response to far red light	99	16	4.2	9.4e-06	AT1G20340, AT1G29920, AT1G54780, AT1G60950, AT1G63970, AT2G05100, AT3G27690, AT3G28860, AT3G46780, AT3G54050, AT3G62030, AT4G14690, AT5G11260, AT5G44110, AT5G48300, AT5G52250
GO:0009853	photorespiration	161	20	6.83	1.7e-05	AT1G05205, AT1G20020, AT1G65930, AT1G72020, AT2G04650, AT2G18040, AT3G10860, AT3G15020, AT3G18410, AT3G46430, AT3G46560, AT3G51260, AT4G32260, AT4G33360, AT4G37930, AT4G39210, AT5G09900, AT5G40580, AT5G48300, AT5G66510
GO:0008283	cell proliferation	267	25	11.33	1.8e-05	AT1G05440, AT1G15570, AT1G23790, AT1G44110, AT1G53140, AT3G03130, AT3G20150, AT3G22780, AT3G50070, AT4G18470, AT4G26760, AT4G36180, AT4G39860, AT5G06590, AT5G11300, AT5G37010, AT5G44635, AT5G46280, AT5G52950, AT5G55230, AT5G66230, AT4G32880, AT5G11260, AT1G02730, AT4G02800
GO:0005982	starch metabolic process	233	26	9.89	8.1e-05	AT1G68560, AT1G70370, AT1G75680, AT2G22230, AT2G40840, AT3G19820, AT3G52180, AT4G34980, AT5G55230, AT5G55480, AT1G07280, AT1G27680, AT2G04650, AT2G36145, AT2G47590, AT3G12780, AT3G46970, AT3G54050, AT3G63160, AT4G00490, AT4G04640, AT4G17770, AT4G39210, AT5G38660, AT5G48300, AT5G66510
GO:0051567	histone H3-K9 methylation	183	20	7.76	0.00011	AT1G05440, AT1G12000, AT1G20950, AT1G23410, AT1G44110, AT1G44780, AT1G53140, AT2G31270, AT3G20150, AT3G22780, AT3G49250, AT4G18470, AT4G36180, AT4G39860, AT5G06590, AT5G37010, AT5G46280, AT5G48310, AT5G52950, AT5G67200
GO:0006733	oxidoreduction coenzyme metabolic process	267	30	11.33	0.00012	AT1G18060, AT1G20020, AT1G20340, AT1G50250, AT1G63970, AT1G64190, AT2G01140, AT2G36145, AT3G12780, AT3G25530, AT3G46780, AT3G50820, AT3G54050, AT4G32260, AT5G08050, AT5G48300, AT5G64040, AT5G66510, AT2G43710, AT3G25860, AT3G59060, AT3G62030, AT4G01900, AT4G04640, AT4G39030, AT1G65930, AT2G22230, AT5G10160, AT1G24280, AT1G55670
GO:0009832	plant-type cell wall biogenesis	170	18	7.21	0.00013	AT1G02730, AT1G04040, AT1G09440, AT1G55260, AT1G68060, AT1G68560, AT1G70370, AT1G75680, AT2G04780, AT2G21770, AT2G22230, AT2G45470, AT3G19820, AT4G34980, AT5G55480, AT5G58520, AT1G29890, AT1G75500
GO:0006546	glycine catabolic process	53	12	2.25	0.00013	AT2G26080, AT2G35120, AT4G37930, AT1G11860, AT2G43710, AT3G25860, AT3G59060, AT3G62030, AT4G01900, AT4G04640, AT4G39030, AT5G23820
GO:0010310	regulation of hydrogen peroxide metabolic process	187	20	7.93	0.00014	AT1G02450, AT1G20020, AT1G43800, AT1G66880, AT1G74710, AT2G03760, AT2G04450, AT2G16060, AT2G26400, AT2G40750, AT3G05650, AT3G10040, AT3G11630, AT3G50700, AT3G50820, AT4G32260, AT4G33560, AT4G39030, AT5G39890, AT5G55990
GO:0010389	regulation of G2/M transition of mitotic cell cycle	69	11	2.93	0.00015	AT1G05440, AT1G15570, AT1G44110, AT1G53140, AT2G31270, AT4G26760, AT5G11300, AT5G24330, AT5G37010, AT5G48310, AT5G48820
GO:0006636	unsaturated fatty acid biosynthetic process	70	11	2.97	0.00017	AT1G54780, AT1G63970, AT2G43710, AT3G25860, AT3G56940, AT3G59060, AT3G62030, AT4G01900, AT4G04640, AT4G33950, AT4G39030
GO:0009637	response to blue light	126	15	5.35	0.00017	AT1G20340, AT1G29920, AT1G54780, AT1G60950, AT1G63970, AT2G05100, AT2G36910, AT3G27690, AT3G28860, AT3G46780, AT3G54050, AT3G62030, AT5G48300, AT2G27820, AT4G14690
GO:0042023	DNA endoreduplication	121	14	5.13	0.00023	AT4G22910, AT1G15570, AT1G70210, AT1G75990, AT2G22490, AT2G42260, AT3G50070, AT4G26760, AT5G09900, AT5G10440, AT5G11300, AT5G24330, AT5G42190, AT5G48820
GO:0016572	histone phosphorylation	62	10	2.63	0.00026	AT1G44110, AT2G25060, AT2G31270, AT4G02800, AT4G18470, AT4G26760, AT4G39860, AT5G17160, AT5G37010, AT5G55520
GO:0046130	purine ribonucleoside catabolic process	142	10	6.02	0.00029	AT1G05620, AT4G04880, AT1G04820, AT1G75780, AT5G19770, AT5G19780, AT2G36910, AT3G28860, AT5G62670, AT5G45940
GO:0006270	DNA replication initiation	66	10	2.8	0.00044	AT1G05440, AT1G44110, AT1G53140, AT2G31270, AT3G03130, AT3G20150, AT4G18470, AT5G44635, AT5G46280, AT5G49010
GO:0008152	metabolic process	12930	693	548.56	0.00067	AT1G07280, AT2G36145, AT2G40840, AT2G47590, AT3G12780, AT3G52180, AT3G54050, AT3G63160, AT4G00490, AT4G04640, AT4G17770, AT5G38660, AT5G48300, AT1G55260, AT1G62640, AT2G46720, AT3G10280, AT3G11630, AT3G13970, AT1G07270, AT1G14460, AT1G44110, AT1G53140, AT2G29680, AT2G31270, AT3G20150, AT3G22780, AT4G12620, AT4G18470, AT4G36180, AT5G06590, AT5G37010, AT5G44635, AT5G46280, AT5G52950, AT1G15570, AT2…
GO:0010440	stomatal lineage progression	58	9	2.46	0.0007	AT1G15570, AT1G70210, AT2G22490, AT2G26760, AT3G50070, AT3G60550, AT4G35620, AT5G10440, AT5G48820
GO:0006555	methionine metabolic process	106	7	4.5	0.00071	AT2G44160, AT3G59970, AT1G11680, AT4G22756, AT5G17920, AT5G50000, AT1G64660
GO:0045736	negative regulation of cyclin-dependent protein serine/threonine kinase activity	27	6	1.15	0.00079	AT1G15570, AT1G70210, AT2G22490, AT3G50070, AT5G10440, AT5G48820
GO:0044036	cell wall macromolecule metabolic process	326	23	13.83	0.00089	AT5G62220, AT1G68560, AT1G09440, AT1G33800, AT2G14210, AT5G55250, AT5G58520, AT5G58980, AT1G51940, AT1G14240, AT1G43800, AT1G50120, AT3G20150, AT4G11450, AT4G32880, AT5G05160, AT5G38020, AT5G39890, AT5G64570, AT1G23410, AT1G64190, AT5G10430, AT5G55480
GO:0006633	fatty acid biosynthetic process	198	28	8.4	0.00089	AT1G07420, AT1G14290, AT1G36180, AT1G43800, AT1G54580, AT1G62640, AT2G22230, AT2G43710, AT2G46210, AT2G46720, AT3G10280, AT4G22756, AT5G10160, AT5G15530, AT5G38020, AT1G54780, AT1G63970, AT3G25860, AT3G56940, AT3G59060, AT3G62030, AT4G01900, AT4G04640, AT4G33950, AT4G39030, AT1G13580, AT5G10480, AT1G16060
GO:0046686	response to cadmium ion	470	35	19.94	0.00098	AT1G04410, AT1G04820, AT1G11860, AT1G12000, AT1G13930, AT1G20340, AT1G52760, AT1G53240, AT1G54220, AT1G65930, AT1G68560, AT2G01140, AT2G18040, AT2G21250, AT2G45290, AT2G45790, AT3G06050, AT3G12780, AT3G46970, AT3G51260, AT4G13930, AT4G14030, AT4G14800, AT4G21680, AT4G24190, AT4G25100, AT4G34050, AT4G37930, AT5G09900, AT5G17920, AT5G19760, AT5G19780, AT5G20080, AT5G59190, AT5G66510
GO:0048767	root hair elongation	188	19	7.98	0.00106	AT1G04040, AT1G20340, AT1G70370, AT1G75500, AT1G75680, AT1G75780, AT1G75840, AT2G22230, AT2G37620, AT2G39900, AT3G19820, AT3G28860, AT3G54920, AT4G03190, AT4G12420, AT5G10480, AT5G51060, AT3G60630, AT4G00150
GO:0019748	secondary metabolic process	646	51	27.41	0.00107	AT1G10370, AT1G17190, AT2G30140, AT3G24520, AT4G17800, AT4G31870, AT5G09900, AT5G17220, AT5G27920, AT5G40580, AT5G48180, AT5G49310, AT5G57480, AT5G66690, AT2G37040, AT3G21240, AT4G34050, AT5G54160, AT5G13930, AT1G13930, AT1G33800, AT3G19820, AT1G77520, AT4G39330, AT1G52340, AT2G28670, AT2G43710, AT3G25860, AT3G59060, AT3G62030, AT4G01900, AT4G04640, AT4G39030, AT3G12780, AT5G48300, AT1G20020, AT1…
GO:0006096	glycolytic process	219	20	9.29	0.0011	AT1G04410, AT1G12000, AT1G12900, AT1G13930, AT1G20950, AT1G53240, AT1G65930, AT1G74030, AT2G01140, AT2G18040, AT2G22480, AT2G45790, AT3G06050, AT3G12780, AT3G51260, AT4G17260, AT4G24190, AT5G09900, AT5G19760, AT5G20080
GO:0006766	vitamin metabolic process	102	11	4.33	0.00113	AT2G43710, AT3G25860, AT3G59060, AT3G62030, AT4G01900, AT4G04640, AT4G39030, AT2G43360, AT4G21470, AT2G45790, AT3G02870
GO:0009657	plastid organization	398	26	16.89	0.00113	AT1G12900, AT1G20020, AT1G20340, AT1G52230, AT1G54780, AT1G67740, AT3G15030, AT3G50820, AT3G54050, AT3G56940, AT4G04640, AT4G28750, AT4G32260, AT1G11860, AT1G32080, AT1G44000, AT2G31270, AT3G12780, AT3G54990, AT5G08050, AT5G59220, AT3G46780, AT1G18060, AT1G44920, AT1G63970, AT5G48300
GO:0019252	starch biosynthetic process	190	18	8.06	0.00126	AT1G07280, AT1G27680, AT2G04650, AT2G36145, AT2G40840, AT2G47590, AT3G12780, AT3G46970, AT3G52180, AT3G54050, AT3G63160, AT4G00490, AT4G04640, AT4G17770, AT4G39210, AT5G38660, AT5G48300, AT5G66510
GO:0001666	response to hypoxia	100	11	4.24	0.00136	AT1G02450, AT1G35140, AT1G43800, AT1G52420, AT2G16060, AT2G26400, AT3G10040, AT4G32690, AT4G33560, AT5G39890, AT2G23270
GO:0006098	pentose-phosphate shunt	200	19	8.49	0.00141	AT1G18060, AT1G20020, AT1G20340, AT1G50250, AT1G63970, AT1G64190, AT2G01140, AT2G36145, AT3G12780, AT3G25530, AT3G46780, AT3G50820, AT3G54050, AT4G32260, AT5G08050, AT5G48300, AT5G64040, AT5G66510, AT1G24280
GO:0019745	pentacyclic triterpenoid biosynthetic process	41	7	1.74	0.00154	AT1G10030, AT1G11680, AT2G26260, AT2G34490, AT3G52940, AT3G54250, AT5G48810
GO:0009765	photosynthesis, light harvesting	41	8	1.74	0.00169	AT1G15820, AT1G29910, AT1G29920, AT1G29930, AT2G05100, AT3G27690, AT1G50250, AT1G54780
GO:0071555	cell wall organization	620	40	26.3	0.00181	AT1G55260, AT1G68560, AT1G70370, AT1G75680, AT2G04780, AT2G22230, AT2G37640, AT2G40840, AT2G45470, AT3G17840, AT3G19820, AT3G53350, AT4G34980, AT5G55230, AT5G55480, AT1G66360, AT5G24940, AT5G25880, AT5G36260, AT5G44630, AT1G10550, AT1G02810, AT3G54920, AT1G23410, AT1G64190, AT5G10430, AT2G14210, AT1G04040, AT1G20340, AT1G75500, AT1G75780, AT1G75840, AT2G02480, AT2G36910, AT2G39900, AT3G28860, AT4…
GO:0035304	regulation of protein dephosphorylation	135	14	5.73	0.00182	AT1G02450, AT1G12900, AT1G15820, AT1G52230, AT1G54780, AT1G67740, AT3G05650, AT3G50700, AT3G50820, AT3G54050, AT4G04640, AT4G32260, AT5G55990, AT5G64040
GO:0009944	polarity specification of adaxial/abaxial axis	79	10	3.35	0.00183	AT1G32190, AT1G54450, AT2G47230, AT3G10040, AT3G27220, AT4G32880, AT4G33560, AT5G17980, AT5G55250, AT5G67200
GO:0051788	response to misfolded protein	182	17	7.72	0.00198	AT1G15570, AT1G65930, AT1G72020, AT1G75990, AT1G79210, AT2G18040, AT3G51260, AT4G14800, AT4G22910, AT5G09900, AT5G11300, AT5G40580, AT5G42190, AT5G42790, AT5G43010, AT5G48180, AT5G66510
GO:0006342	chromatin silencing	244	17	10.35	0.00202	AT1G05440, AT1G12000, AT1G20950, AT1G23410, AT1G53140, AT2G31270, AT3G20150, AT3G49250, AT4G18470, AT4G39860, AT5G37010, AT5G48310, AT5G48820, AT5G67200, AT1G44780, AT3G22780, AT1G03770
GO:0008361	regulation of cell size	55	8	2.33	0.00212	AT1G11860, AT1G70370, AT1G75500, AT1G75680, AT2G05790, AT2G36910, AT2G45470, AT3G28860
GO:0009862	systemic acquired resistance, salicylic acid mediated signaling pathway	251	21	10.65	0.00249	AT1G02450, AT1G20020, AT1G43800, AT1G66880, AT1G74710, AT2G03760, AT2G04450, AT2G16060, AT2G26400, AT2G40750, AT3G05650, AT3G10040, AT3G11630, AT3G50700, AT3G50820, AT4G32260, AT4G33560, AT4G33680, AT4G39030, AT5G39890, AT5G55990
GO:0007623	circadian rhythm	171	16	7.25	0.00252	AT1G19050, AT2G40840, AT3G12320, AT3G46780, AT3G48360, AT3G52180, AT3G59060, AT3G63160, AT4G00150, AT4G13930, AT4G25100, AT4G32890, AT4G37930, AT5G42190, AT5G52910, AT5G11260
GO:0015995	chlorophyll biosynthetic process	125	13	5.3	0.00264	AT4G14690, AT1G54780, AT1G63970, AT2G20180, AT2G43710, AT3G26060, AT3G46780, AT3G54050, AT3G56940, AT3G59060, AT3G62030, AT4G04640, AT5G08050
GO:0009106	lipoate metabolic process	45	7	1.91	0.00269	AT2G43710, AT3G25860, AT3G59060, AT3G62030, AT4G01900, AT4G04640, AT4G39030
GO:0019761	glucosinolate biosynthetic process	172	16	7.3	0.00276	AT1G20020, AT1G54780, AT3G02870, AT3G11630, AT3G12780, AT3G26060, AT3G46780, AT3G50820, AT3G52180, AT3G58990, AT3G59060, AT4G03070, AT4G32260, AT4G34980, AT4G36810, AT5G48300
GO:0051225	spindle assembly	46	7	1.95	0.00305	AT1G15570, AT3G22780, AT4G15830, AT4G26760, AT5G24330, AT5G48820, AT5G55520
GO:0009664	plant-type cell wall organization	376	24	15.95	0.00306	AT1G55260, AT1G68560, AT1G70370, AT1G75680, AT2G04780, AT2G22230, AT2G37640, AT2G40840, AT2G45470, AT3G17840, AT3G19820, AT3G53350, AT4G34980, AT5G55230, AT5G55480, AT1G66360, AT5G24940, AT5G25880, AT5G36260, AT5G44630, AT1G10550, AT1G23410, AT1G64190, AT5G10430
GO:0055114	oxidation-reduction process	1747	111	74.12	0.00322	AT5G43940, AT1G18060, AT1G20020, AT1G20340, AT1G50250, AT1G63970, AT1G64190, AT2G01140, AT2G36145, AT3G12780, AT3G25530, AT3G46780, AT3G50820, AT3G54050, AT4G32260, AT5G08050, AT5G48300, AT5G64040, AT5G66510, AT1G04410, AT1G07420, AT1G11680, AT1G12900, AT1G14290, AT1G24280, AT1G32780, AT1G43800, AT1G45243, AT1G53240, AT1G63710, AT1G65930, AT1G72970, AT1G73680, AT1G75200, AT2G04500, AT2G17370, AT2…
GO:0043161	proteasome-mediated ubiquitin-dependent protein catabolic process	129	13	5.47	0.00335	AT1G15570, AT1G75990, AT1G79210, AT3G51260, AT4G14800, AT4G22910, AT5G09900, AT5G11300, AT5G40580, AT5G42190, AT5G42790, AT5G43010, AT5G48180
GO:0007169	transmembrane receptor protein tyrosine kinase signaling pathway	130	13	5.52	0.00358	AT1G75640, AT2G02780, AT2G36570, AT3G17840, AT3G57830, AT4G36180, AT5G01890, AT5G05160, AT5G16590, AT5G43020, AT5G56040, AT5G65710, AT5G67200
GO:0006563	L-serine metabolic process	29	6	1.23	0.00361	AT4G35640, AT4G13930, AT4G37930, AT5G26780, AT4G34200, AT4G35630
GO:0009629	response to gravity	162	9	6.87	0.00364	AT5G13930, AT3G59060, AT2G36910, AT3G28860, AT5G50375, AT5G62500, AT2G20180, AT1G04820, AT5G19770
GO:0051726	regulation of cell cycle	295	29	12.52	0.0041	AT1G15570, AT1G44110, AT2G26760, AT3G60550, AT4G35620, AT5G11300, AT1G05440, AT1G07270, AT1G53140, AT1G70210, AT2G18040, AT2G22490, AT2G29680, AT2G31270, AT3G03130, AT3G20150, AT3G49250, AT3G50070, AT4G18470, AT5G10440, AT5G24330, AT5G46280, AT5G49010, AT5G48820, AT4G26760, AT5G37010, AT5G48310, AT3G27730, AT4G22910
GO:0006972	hyperosmotic response	251	17	10.65	0.00442	AT1G04410, AT1G13930, AT1G53240, AT1G65930, AT2G18040, AT2G45790, AT3G51260, AT4G24190, AT5G14640, AT5G20080, AT2G34600, AT3G03450, AT5G43170, AT5G57050, AT5G59220, AT5G67080, AT5G67450
GO:0000280	nuclear division	303	16	12.85	0.00499	AT1G15570, AT1G53140, AT3G59420, AT4G26760, AT4G39860, AT5G24330, AT5G48820, AT5G51330, AT3G27730, AT1G03770, AT1G53490, AT3G22780, AT1G10710, AT4G18470, AT5G18810, AT5G24830
GO:0044273	sulfur compound catabolic process	23	6	0.98	0.00524	AT3G62130, AT1G64660, AT1G54040, AT3G16390, AT5G48180, AT5G45940
GO:0009695	jasmonic acid biosynthetic process	136	13	5.77	0.00526	AT1G13280, AT1G70700, AT2G34600, AT2G43710, AT3G25860, AT3G59060, AT3G62030, AT4G01900, AT4G04640, AT4G10390, AT4G39030, AT5G62210, AT5G63380
GO:0045491	xylan metabolic process	186	8	7.89	0.00526	AT1G09440, AT1G33800, AT2G14210, AT5G55250, AT5G58520, AT5G58980, AT1G68560, AT5G64570
GO:0042742	defense response to bacterium	396	28	16.8	0.00606	AT1G02450, AT1G20020, AT1G33560, AT1G53240, AT1G54040, AT1G60950, AT1G65930, AT1G66880, AT1G74710, AT1G79210, AT2G03760, AT2G04450, AT2G22240, AT2G40750, AT2G43710, AT3G11630, AT3G12780, AT3G15020, AT3G30775, AT3G50820, AT3G52960, AT3G54050, AT3G62030, AT4G32260, AT4G33950, AT4G37930, AT4G39030, AT5G48810
GO:0009651	response to salt stress	784	47	33.26	0.00621	AT1G02730, AT1G04410, AT1G09210, AT1G10370, AT1G13930, AT1G15820, AT1G16060, AT1G20840, AT1G45249, AT1G51460, AT1G53240, AT1G64190, AT1G65930, AT1G75500, AT2G01140, AT2G03760, AT2G18040, AT2G37770, AT2G38750, AT2G43710, AT2G45790, AT3G03450, AT3G12320, AT3G46550, AT3G48360, AT3G51260, AT3G54770, AT3G62030, AT4G01900, AT4G08685, AT4G17260, AT4G24190, AT4G33950, AT5G02410, AT5G09900, AT5G14640, AT5…
GO:0010103	stomatal complex morphogenesis	149	14	6.32	0.00665	AT1G12900, AT1G20020, AT1G44110, AT2G42220, AT3G46780, AT3G55110, AT4G03190, AT4G11100, AT4G29030, AT4G36180, AT5G01890, AT5G07180, AT5G56040, AT5G55480
GO:0006631	fatty acid metabolic process	459	47	19.47	0.00689	AT1G55260, AT1G62640, AT2G46720, AT3G10280, AT3G11630, AT1G73680, AT1G43800, AT1G53520, AT1G63710, AT2G11810, AT2G43710, AT3G63170, AT1G07420, AT1G14290, AT1G36180, AT1G54580, AT2G22230, AT2G46210, AT4G22756, AT5G10160, AT5G15530, AT5G38020, AT1G06550, AT3G12800, AT3G51090, AT5G09900, AT5G40580, AT5G42790, AT5G42890, AT5G48180, AT1G54780, AT1G63970, AT3G25860, AT3G56940, AT3G59060, AT3G62030, AT4…
GO:0007389	pattern specification process	353	24	14.98	0.0071	AT2G02480, AT4G32880, AT1G11860, AT1G70370, AT1G75500, AT1G75680, AT2G05790, AT2G45470, AT2G47230, AT3G28860, AT1G32190, AT1G54450, AT3G10040, AT3G27220, AT4G33560, AT4G36180, AT5G17980, AT5G62710, AT5G67200, AT5G55250, AT1G68060, AT3G01140, AT1G09700, AT1G51460
GO:0006085	acetyl-CoA biosynthetic process	15	5	0.64	0.00727	AT1G12000, AT1G60810, AT5G49460, AT1G54220, AT3G25860
GO:0009808	lignin metabolic process	77	7	3.27	0.00728	AT1G33800, AT3G19820, AT5G66690, AT1G77520, AT4G39330, AT5G54160, AT2G37040
GO:0010207	photosystem II assembly	177	15	7.51	0.0086	AT1G12900, AT1G19740, AT1G20020, AT1G52230, AT1G54780, AT1G60950, AT1G67740, AT3G15095, AT3G50820, AT3G54050, AT3G56940, AT4G04640, AT4G28750, AT4G32260, AT5G38660
GO:0016458	gene silencing	394	26	16.72	0.00887	AT1G05440, AT1G12000, AT1G20950, AT1G23410, AT1G53140, AT2G31270, AT3G20150, AT3G49250, AT4G18470, AT4G39860, AT5G37010, AT5G48310, AT5G48820, AT5G67200, AT1G44780, AT3G22780, AT1G09700, AT1G24240, AT2G03280, AT2G47230, AT3G26932, AT1G44110, AT4G26760, AT5G46280, AT5G55520, AT1G03770
GO:0043248	proteasome assembly	182	17	7.72	0.00897	AT1G15570, AT1G75990, AT3G51260, AT4G14800, AT4G22910, AT5G09900, AT5G11300, AT5G40580, AT5G42190, AT5G42790, AT5G43010, AT1G65930, AT1G72020, AT1G79210, AT2G18040, AT5G48180, AT5G66510
GO:0019288	isopentenyl diphosphate biosynthetic process, methylerythritol 4-phosphate pathway	229	18	9.72	0.00911	AT1G44920, AT1G54780, AT1G63970, AT1G74070, AT2G43710, AT2G47590, AT3G11630, AT3G12780, AT3G25530, AT3G25860, AT3G56940, AT3G59060, AT3G62030, AT4G01900, AT4G04640, AT4G39030, AT5G43940, AT5G48300
GO:0051302	regulation of cell division	70	8	2.97	0.00942	AT3G59420, AT3G22780, AT4G22910, AT4G26760, AT5G03150, AT5G10480, AT5G11300, AT5G55230
GO:0009117	nucleotide metabolic process	802	43	34.03	0.01	AT1G18060, AT1G20020, AT1G20340, AT1G50250, AT1G63970, AT1G64190, AT2G01140, AT2G36145, AT3G12780, AT3G25530, AT3G46780, AT3G50820, AT3G54050, AT4G32260, AT5G08050, AT5G48300, AT5G64040, AT5G66510, AT1G04820, AT1G75780, AT5G19770, AT5G19780, AT2G36910, AT3G28860, AT5G62670, AT1G65930, AT4G04640, AT1G24280, AT2G43710, AT3G25860, AT3G59060, AT3G62030, AT4G01900, AT4G39030, AT1G23410, AT3G61240, AT5…
GO:0009962	regulation of flavonoid biosynthetic process	122	10	5.18	0.01013	AT4G09820, AT1G13930, AT1G66880, AT2G37040, AT3G21240, AT4G34050, AT5G11260, AT5G54160, AT5G13930, AT5G17220
GO:0071214	cellular response to abiotic stimulus	165	11	7	0.01015	AT4G35920, AT3G59060, AT5G11260, AT2G20180, AT1G64660, AT2G42530, AT3G27690, AT5G48400, AT1G04820, AT5G19770, AT4G14690
GO:0000096	sulfur amino acid metabolic process	347	46	14.72	0.01078	AT2G43710, AT3G25860, AT3G59060, AT3G62030, AT4G01900, AT4G04640, AT4G34980, AT4G39030, AT4G35640, AT2G44160, AT3G59970, AT1G11680, AT4G22756, AT5G17920, AT5G50000, AT1G01630, AT1G11860, AT1G15820, AT1G20340, AT1G31330, AT1G52230, AT1G54780, AT1G55260, AT1G55360, AT1G55670, AT1G63970, AT1G67740, AT1G68260, AT2G22230, AT2G42220, AT3G11630, AT3G12780, AT3G19820, AT3G25530, AT3G26060, AT3G56940, AT4…
GO:0048451	petal formation	72	8	3.05	0.0111	AT1G05440, AT1G10980, AT1G23790, AT1G63100, AT2G47230, AT3G13190, AT3G28560, AT5G66230
GO:0048453	sepal formation	72	8	3.05	0.0111	AT1G05440, AT1G10980, AT1G23790, AT1G63100, AT2G47230, AT3G13190, AT3G28560, AT5G66230
GO:0009595	detection of biotic stimulus	104	10	4.41	0.01143	AT1G02450, AT1G20020, AT1G66880, AT1G74710, AT2G03760, AT2G04450, AT2G40750, AT3G11630, AT4G32260, AT4G39030
GO:0000079	regulation of cyclin-dependent protein serine/threonine kinase activity	60	11	2.55	0.01181	AT1G15570, AT1G44110, AT2G26760, AT3G60550, AT4G35620, AT5G11300, AT1G70210, AT2G22490, AT3G50070, AT5G10440, AT5G48820
GO:0042546	cell wall biogenesis	355	28	15.06	0.01215	AT1G02730, AT1G04040, AT1G09440, AT1G55260, AT1G68060, AT1G68560, AT1G70370, AT1G75680, AT2G04780, AT2G21770, AT2G22230, AT2G45470, AT3G19820, AT4G34980, AT5G55480, AT5G58520, AT1G29890, AT1G75500, AT1G14240, AT1G49660, AT1G50120, AT2G14210, AT4G08685, AT4G08690, AT4G32880, AT1G33800, AT5G55250, AT5G58980
GO:0000023	maltose metabolic process	152	13	6.45	0.01288	AT1G07280, AT2G36145, AT2G40840, AT2G47590, AT3G12780, AT3G52180, AT3G54050, AT3G63160, AT4G00490, AT4G04640, AT4G17770, AT5G38660, AT5G48300
GO:0051258	protein polymerization	209	31	8.87	0.01406	AT1G31150, AT1G51940, AT1G74690, AT2G22670, AT2G43360, AT3G22780, AT3G25530, AT3G25860, AT3G60630, AT4G34980, AT4G35920, AT5G15050, AT5G50180, AT5G50375, AT5G50420, AT5G55230, AT5G57440, AT2G22640, AT4G34970, AT2G02480, AT2G14210, AT2G34150, AT2G36910, AT2G46225, AT4G26760, AT4G32880, AT5G55480, AT1G04820, AT1G75780, AT5G19770, AT5G19780
GO:0009813	flavonoid biosynthetic process	219	31	9.29	0.01427	AT1G06000, AT3G29590, AT3G51240, AT3G55120, AT4G01900, AT4G09820, AT4G17880, AT5G05270, AT5G07990, AT5G08640, AT5G13930, AT5G17220, AT5G44110, AT5G54060, AT5G62210, AT1G78570, AT2G47460, AT4G14690, AT5G20550, AT5G24850, AT5G52250, AT5G66230, AT1G13930, AT1G66880, AT2G37040, AT3G21240, AT4G34050, AT5G11260, AT5G54160, AT1G30530, AT3G62610
GO:0009855	determination of bilateral symmetry	122	11	5.18	0.01477	AT1G32190, AT1G54450, AT2G47230, AT3G10040, AT3G27220, AT4G32880, AT4G33560, AT4G36180, AT5G17980, AT5G62710, AT5G67200
GO:0009909	regulation of flower development	359	22	15.23	0.01513	AT1G05440, AT1G44110, AT1G53140, AT1G63650, AT2G02850, AT2G30140, AT2G31270, AT2G38160, AT3G09730, AT3G22780, AT3G59420, AT3G61250, AT4G18470, AT4G26760, AT5G06590, AT5G07180, AT5G11260, AT5G37010, AT5G46280, AT5G55520, AT5G65080, AT2G45660
GO:0009749	response to glucose	86	9	3.65	0.01738	AT1G20840, AT1G20950, AT2G31390, AT2G35120, AT3G12780, AT4G01900, AT4G33360, AT5G26780, AT1G45249
GO:0007010	cytoskeleton organization	508	54	21.55	0.0177	AT1G02730, AT1G05440, AT1G15570, AT1G23790, AT1G63100, AT2G25060, AT3G02120, AT3G22780, AT4G02800, AT4G15830, AT4G26760, AT4G36180, AT5G37010, AT5G55520, AT5G55230, AT2G39900, AT5G67470, AT1G04820, AT1G68060, AT1G75780, AT2G22480, AT2G37620, AT2G45790, AT3G10050, AT4G19410, AT5G25880, AT1G75840, AT1G31150, AT1G51940, AT1G74690, AT2G22670, AT2G43360, AT3G25530, AT3G25860, AT3G60630, AT4G34980, AT4…
GO:0006139	nucleobase-containing compound metabolic process	4869	226	206.57	0.01872	AT1G07270, AT1G14460, AT1G44110, AT1G53140, AT2G29680, AT2G31270, AT3G20150, AT3G22780, AT4G12620, AT4G18470, AT4G36180, AT5G06590, AT5G37010, AT5G44635, AT5G46280, AT5G52950, AT2G42510, AT1G11680, AT4G22756, AT5G50000, AT3G54770, AT5G18810, AT1G02730, AT3G49250, AT5G47870, AT3G46560, AT5G02570, AT1G18060, AT1G20020, AT1G20340, AT1G50250, AT1G63970, AT1G64190, AT2G01140, AT2G36145, AT3G12780, AT3…
GO:0010090	trichome morphogenesis	152	15	6.45	0.01903	AT1G74030, AT2G02480, AT2G14210, AT2G22640, AT2G34150, AT2G36910, AT2G39880, AT2G46225, AT4G32880, AT5G11300, AT5G23940, AT5G55480, AT2G42260, AT3G01140, AT4G22910
GO:0007030	Golgi organization	178	14	7.55	0.01976	AT1G04410, AT1G13930, AT1G15820, AT1G20840, AT1G53240, AT1G65930, AT2G18040, AT2G43710, AT2G45790, AT3G51260, AT4G01900, AT4G08685, AT4G24190, AT5G20080
GO:0009740	gibberellic acid mediated signaling pathway	82	8	3.48	0.02145	AT2G20180, AT2G22670, AT3G03450, AT4G39500, AT5G07180, AT5G11260, AT5G15230, AT5G42890
GO:0072329	monocarboxylic acid catabolic process	226	13	9.59	0.024	AT1G06550, AT3G12800, AT3G51090, AT5G09900, AT5G40580, AT5G42790, AT5G42890, AT5G48180, AT2G31980, AT2G39705, AT3G03450, AT2G37040, AT1G12050
GO:0010089	xylem development	84	8	3.56	0.02605	AT1G13950, AT1G43800, AT3G20150, AT4G11450, AT4G32880, AT5G05160, AT5G38020, AT5G39890
GO:0009686	gibberellin biosynthetic process	54	6	2.29	0.02627	AT2G20180, AT3G03450, AT4G39500, AT5G07180, AT5G42890, AT5G51810
GO:0019932	second-messenger-mediated signaling	71	7	3.01	0.02808	AT5G11260, AT5G24270, AT5G37780, AT5G55990, AT2G45790, AT5G48580, AT5G66510
GO:0006094	gluconeogenesis	169	13	7.17	0.02825	AT1G04410, AT1G04820, AT1G53240, AT1G65930, AT1G75780, AT2G18040, AT2G22480, AT2G45790, AT3G10050, AT3G51260, AT4G24190, AT5G09900, AT5G25880
GO:0048653	anther development	87	8	3.69	0.02861	AT5G24330, AT1G70370, AT1G75680, AT2G02850, AT2G22230, AT2G43360, AT3G19820, AT5G56040
GO:0008652	cellular amino acid biosynthetic process	583	63	24.73	0.02939	AT5G12970, AT4G35640, AT3G30775, AT1G52340, AT4G34200, AT4G35630, AT2G27820, AT2G43710, AT3G25860, AT3G59060, AT3G62030, AT4G01900, AT4G04640, AT4G34980, AT4G39030, AT5G14060, AT5G17920, AT1G63970, AT1G11680, AT4G22756, AT5G50000, AT3G14390, AT4G33680, AT1G08250, AT2G22250, AT3G10050, AT3G58990, AT1G01630, AT1G11860, AT1G15820, AT1G20340, AT1G31330, AT1G52230, AT1G54780, AT1G55260, AT1G55360, AT1…
GO:0045010	actin nucleation	103	9	4.37	0.031	AT2G02480, AT2G14210, AT2G22640, AT2G34150, AT2G36910, AT2G46225, AT4G26760, AT4G32880, AT5G55480
GO:0048608	reproductive structure development	1721	84	73.01	0.03218	AT1G11680, AT1G34430, AT1G43710, AT1G72100, AT2G02850, AT2G22240, AT2G22250, AT2G36910, AT3G03450, AT3G15030, AT3G15670, AT3G16440, AT3G29290, AT3G46560, AT3G52940, AT3G59420, AT4G32880, AT5G09900, AT5G23940, AT5G42190, AT5G48300, AT5G24330, AT2G45660, AT5G51810, AT1G05440, AT1G44110, AT1G53140, AT1G63650, AT2G30140, AT2G31270, AT2G38160, AT3G09730, AT3G22780, AT3G61250, AT4G18470, AT4G26760, AT5…
GO:0009697	salicylic acid biosynthetic process	209	15	8.87	0.03341	AT1G02450, AT1G20020, AT1G66880, AT1G74710, AT2G03760, AT2G04450, AT2G40750, AT3G11630, AT3G12780, AT3G62030, AT4G32260, AT4G37930, AT4G39030, AT5G43910, AT5G61010
GO:0010014	meristem initiation	171	11	7.25	0.03346	AT1G32190, AT1G54450, AT2G02480, AT2G47230, AT3G10040, AT3G27220, AT4G32880, AT4G33560, AT4G36180, AT5G17980, AT5G67200
GO:0000038	very long-chain fatty acid metabolic process	53	7	2.25	0.03437	AT1G55260, AT1G62640, AT2G46720, AT3G10280, AT3G11630, AT1G13580, AT5G10480
GO:0016051	carbohydrate biosynthetic process	896	72	38.01	0.03893	AT1G02730, AT1G04040, AT1G20340, AT1G70370, AT1G75500, AT1G75680, AT1G75780, AT1G75840, AT2G22230, AT2G39900, AT3G19820, AT3G28860, AT3G54920, AT4G03190, AT4G12420, AT5G10480, AT2G31390, AT4G10260, AT4G17770, AT5G51460, AT2G22240, AT3G02870, AT1G04410, AT1G04820, AT1G53240, AT1G65930, AT2G18040, AT2G22480, AT2G45790, AT3G10050, AT3G51260, AT4G24190, AT5G09900, AT5G25880, AT2G27360, AT5G62220, AT3…
GO:0016129	phytosteroid biosynthetic process	119	25	5.05	0.04165	AT1G05440, AT1G20950, AT1G34430, AT1G45130, AT1G62640, AT1G64650, AT1G75680, AT1G76090, AT2G04780, AT2G43360, AT3G19820, AT3G25860, AT3G52940, AT4G12080, AT4G17190, AT4G21600, AT4G22756, AT5G16590, AT5G19340, AT5G20550, AT5G49460, AT5G50000, AT5G50375, AT5G56040, AT5G65020
GO:0009266	response to temperature stimulus	961	47	40.77	0.04168	AT1G04410, AT1G13930, AT1G53240, AT1G65930, AT2G18040, AT2G45790, AT3G51260, AT4G24190, AT5G20080, AT1G09210, AT1G20870, AT1G52340, AT2G22240, AT2G38750, AT5G47600, AT5G57050, AT5G65020, AT5G67030, AT5G67180, AT1G17190, AT1G20020, AT1G62640, AT1G74710, AT2G37770, AT2G42530, AT2G45660, AT3G02870, AT3G11630, AT3G12780, AT3G48360, AT3G54050, AT3G62030, AT4G01900, AT4G32260, AT4G37930, AT5G43170, AT5…
GO:1901135	carbohydrate derivative metabolic process	1270	62	53.88	0.04196	AT5G15770, AT1G05620, AT4G04880, AT5G03300, AT1G04820, AT1G75780, AT5G19770, AT5G19780, AT2G36910, AT3G28860, AT5G62670, AT1G10730, AT1G34130, AT1G53290, AT3G19280, AT5G02410, AT3G16150, AT4G04640, AT4G24340, AT1G78570, AT2G11810, AT1G63000, AT2G17370, AT5G45940, AT1G44920, AT1G54780, AT1G63970, AT1G74070, AT2G43710, AT2G47590, AT3G11630, AT3G12780, AT3G25530, AT3G25860, AT3G56940, AT3G59060, AT3…
GO:0006740	NADPH regeneration	201	20	8.53	0.04199	AT1G18060, AT1G20020, AT1G20340, AT1G50250, AT1G63970, AT1G64190, AT2G01140, AT2G36145, AT3G12780, AT3G25530, AT3G46780, AT3G50820, AT3G54050, AT4G32260, AT5G08050, AT5G48300, AT5G64040, AT5G66510, AT1G24280, AT1G55670
GO:0080129	proteasome core complex assembly	126	10	5.35	0.04207	AT1G65930, AT1G72020, AT1G79210, AT2G18040, AT3G51260, AT5G09900, AT5G40580, AT5G42790, AT5G48180, AT5G66510
GO:0036293	response to decreased oxygen levels	103	12	4.37	0.04215	AT1G02450, AT1G35140, AT1G43800, AT1G52420, AT2G16060, AT2G26400, AT3G10040, AT4G32690, AT4G33560, AT5G39890, AT2G47520, AT2G23270
GO:0001933	negative regulation of protein phosphorylation	44	9	1.87	0.04217	AT5G57050, AT3G50110, AT1G15570, AT1G70210, AT2G22490, AT3G50070, AT5G10440, AT5G48820, AT5G10480
GO:0016104	triterpenoid biosynthetic process	42	8	1.78	0.04221	AT2G17370, AT1G10030, AT1G11680, AT2G26260, AT2G34490, AT3G52940, AT3G54250, AT5G48810
GO:0006469	negative regulation of protein kinase activity	43	8	1.82	0.04221	AT5G57050, AT3G50110, AT1G15570, AT1G70210, AT2G22490, AT3G50070, AT5G10440, AT5G48820
GO:0032273	positive regulation of protein polymerization	104	10	4.41	0.04224	AT5G55230, AT2G02480, AT2G14210, AT2G22640, AT2G34150, AT2G36910, AT2G46225, AT4G26760, AT4G32880, AT5G55480
GO:0042181	ketone biosynthetic process	42	6	1.78	0.04229	AT1G63970, AT2G22230, AT5G10160, AT5G13930, AT1G17050, AT1G74710
GO:0005985	sucrose metabolic process	33	5	1.4	0.04232	AT3G54050, AT4G33950, AT2G31390, AT4G10260, AT4G09510
GO:0009074	aromatic amino acid family catabolic process	87	6	3.69	0.04237	AT2G37040, AT5G36160, AT1G13750, AT1G51800, AT5G43940, AT1G12050
GO:0009154	purine ribonucleotide catabolic process	139	8	5.9	0.04238	AT1G04820, AT1G75780, AT5G19770, AT5G19780, AT2G36910, AT3G28860, AT5G62670, AT5G45940
GO:0035825	reciprocal DNA recombination	146	8	6.19	0.04239	AT1G03770, AT3G27730, AT4G18470, AT4G26760, AT5G18810, AT5G24830, AT5G51330, AT1G53490
GO:0051179	localization	3818	149	161.98	0.0431	AT2G31390, AT3G16440, AT4G17800, AT4G21600, AT5G20550, AT5G66690, AT2G45660, AT2G01170, AT1G03550, AT1G10730, AT1G48760, AT2G20840, AT2G35190, AT3G05000, AT3G45000, AT5G01640, AT5G27490, AT5G49310, AT5G11260, AT1G02450, AT1G20020, AT1G66880, AT1G74710, AT2G03760, AT2G04450, AT2G40750, AT3G05650, AT3G11630, AT3G50700, AT3G50820, AT4G32260, AT4G39030, AT5G55990, AT1G19970, AT2G29960, AT3G46560, AT3…
GO:0009750	response to fructose	144	11	6.11	0.04311	AT1G20840, AT1G20950, AT1G29920, AT1G52340, AT1G75500, AT2G31390, AT2G35120, AT4G01900, AT4G33360, AT4G34970, AT5G26780
GO:0010155	regulation of proton transport	77	7	3.27	0.04474	AT1G20340, AT1G60950, AT1G63970, AT3G15340, AT3G27690, AT3G62030, AT5G48300
GO:0006260	DNA replication	339	38	14.38	0.04653	AT1G07270, AT1G14460, AT1G44110, AT1G53140, AT2G29680, AT2G31270, AT3G20150, AT3G22780, AT4G12620, AT4G18470, AT4G36180, AT5G06590, AT5G37010, AT5G44635, AT5G46280, AT5G52950, AT3G27640, AT3G49250, AT5G24330, AT5G49010, AT5G52910, AT1G05440, AT3G03130, AT1G15570, AT4G26760, AT5G48310, AT5G48820, AT4G22910, AT1G70210, AT1G75990, AT2G22490, AT2G42260, AT3G50070, AT5G09900, AT5G10440, AT5G11300, AT5…
GO:0009926	auxin polar transport	102	9	4.33	0.04724	AT1G11860, AT1G70370, AT1G75500, AT1G75680, AT2G05790, AT2G36910, AT2G45470, AT3G28860, AT5G13930
GO:0006468	protein phosphorylation	1204	76	51.08	0.04762	AT1G15570, AT1G44110, AT2G26760, AT3G60550, AT4G35620, AT5G11300, AT1G09440, AT1G23700, AT1G49580, AT1G51800, AT1G51940, AT1G55610, AT1G61390, AT1G66880, AT1G70130, AT1G70430, AT1G74490, AT1G75640, AT2G02780, AT2G26980, AT2G32510, AT2G34180, AT2G36570, AT2G39110, AT2G40120, AT2G43230, AT2G43850, AT3G01490, AT3G10660, AT3G17840, AT3G57830, AT3G59420, AT4G10390, AT4G14480, AT4G33950, AT4G36180, AT4…

## Sheet: cluster 2 enriched GO
GO.ID	Term	Annotated	Significant	Expected	testScore	enrichedGenes
GO:0010200	response to chitin	421	47	13.23	5.5e-14	AT1G02360, AT1G05010, AT1G09070, AT1G15430, AT1G25400, AT1G32460, AT1G66160, AT1G70140, AT1G71520, AT1G75040, AT1G75490, AT2G16900, AT2G17220, AT2G32190, AT2G36270, AT2G38250, AT2G39660, AT2G40000, AT3G02880, AT3G10640, AT3G44190, AT3G46930, AT3G50260, AT3G53180, AT3G53600, AT3G54420, AT3G59350, AT3G63380, AT4G01050, AT4G01250, AT4G11360, AT4G17500, AT4G18950, AT4G23190, AT4G23210, AT4G24160, AT4…
GO:0009738	abscisic acid-activated signaling pathway	248	27	7.79	3.3e-09	AT1G07630, AT1G14000, AT1G15430, AT1G30620, AT1G32230, AT1G74740, AT2G36270, AT2G46270, AT3G10640, AT3G12740, AT3G25780, AT3G50260, AT3G59220, AT3G63010, AT3G63060, AT4G01870, AT4G17500, AT4G17615, AT4G18010, AT4G18950, AT4G34460, AT4G36030, AT5G05440, AT5G05730, AT5G58670, AT5G61820, AT5G64750
GO:0009409	response to cold	628	43	19.73	1.1e-08	AT1G07630, AT1G14000, AT1G15430, AT1G17610, AT1G20450, AT1G32230, AT1G43160, AT1G50460, AT1G76180, AT2G17840, AT2G23120, AT2G30250, AT2G40880, AT2G47730, AT3G05880, AT3G16470, AT3G50260, AT3G51920, AT3G63010, AT4G01050, AT4G03430, AT4G04020, AT4G04330, AT4G17615, AT4G24960, AT4G25490, AT4G34460, AT4G35090, AT5G01600, AT5G05730, AT5G12380, AT5G15960, AT5G15970, AT5G23860, AT5G57380, AT5G58070, AT5…
GO:0009611	response to wounding	335	33	10.53	1.1e-08	AT1G09070, AT1G15430, AT1G43160, AT1G72450, AT1G74020, AT1G76690, AT1G79340, AT2G16900, AT2G41470, AT2G46270, AT2G46370, AT3G03990, AT3G16470, AT3G24550, AT3G25780, AT3G50260, AT3G61060, AT4G08170, AT4G12030, AT4G17615, AT4G18010, AT4G18950, AT4G23190, AT4G24380, AT4G31780, AT5G03630, AT5G04250, AT5G05730, AT5G08790, AT5G14780, AT5G48930, AT5G54170, AT5G61600
GO:0009414	response to water deprivation	419	43	13.17	1.2e-08	AT1G20450, AT1G76180, AT2G37180, AT2G46140, AT3G51920, AT4G24960, AT5G58670, AT1G08920, AT1G12110, AT1G12610, AT1G14000, AT1G15430, AT1G32230, AT1G43160, AT2G17840, AT2G23120, AT2G35300, AT2G36270, AT2G40880, AT2G46270, AT3G06760, AT3G50260, AT3G63010, AT3G63060, AT4G04330, AT4G17500, AT4G17615, AT4G18010, AT4G18950, AT4G25490, AT4G34240, AT5G05730, AT5G12380, AT5G13750, AT5G13820, AT5G15960, AT5…
GO:0006612	protein targeting to membrane	383	33	12.03	2.9e-07	AT1G05010, AT1G07630, AT1G09070, AT1G14000, AT1G15430, AT1G25400, AT1G32230, AT1G75040, AT2G18730, AT2G27500, AT2G30250, AT2G30550, AT2G39660, AT3G10640, AT3G13050, AT3G13320, AT3G25780, AT3G55470, AT3G63010, AT4G01050, AT4G12010, AT4G17615, AT4G18950, AT4G34460, AT4G36030, AT4G37640, AT5G05730, AT5G11670, AT5G40780, AT5G48930, AT5G58670, AT5G63780, AT4G30600
GO:0010363	regulation of plant-type hypersensitive response	371	32	11.66	2.9e-07	AT1G05010, AT1G07630, AT1G09070, AT1G14000, AT1G15430, AT1G25400, AT1G32230, AT1G75040, AT2G18730, AT2G27500, AT2G30250, AT2G30550, AT2G39660, AT3G10640, AT3G13050, AT3G13320, AT3G25780, AT3G55470, AT3G63010, AT4G01050, AT4G12010, AT4G17615, AT4G18950, AT4G34460, AT4G36030, AT4G37640, AT5G05730, AT5G11670, AT5G40780, AT5G48930, AT5G58670, AT5G63780
GO:0010583	response to cyclopentenone	148	18	4.65	9.9e-07	AT1G10360, AT1G15430, AT1G70140, AT1G75270, AT1G78380, AT2G15480, AT2G31945, AT2G38240, AT3G20660, AT3G44190, AT3G47780, AT3G49210, AT4G01870, AT4G24160, AT4G38400, AT5G16980, AT5G23860, AT5G62480
GO:0009407	toxin catabolic process	211	21	6.63	3.5e-06	AT1G10360, AT1G15430, AT1G27130, AT1G70140, AT1G75270, AT1G78380, AT2G15480, AT2G29450, AT2G31570, AT2G31945, AT2G38240, AT2G47730, AT3G20660, AT3G44190, AT3G47780, AT3G49210, AT4G01870, AT4G11600, AT4G24160, AT5G16980, AT5G62480
GO:0002679	respiratory burst involved in defense response	121	15	3.8	6.2e-06	AT1G02360, AT1G66160, AT1G70140, AT1G75040, AT2G16900, AT2G39660, AT3G02880, AT3G50260, AT3G53180, AT3G53600, AT3G54420, AT3G63380, AT4G01250, AT4G17500, AT4G23210
GO:0030968	endoplasmic reticulum unfolded protein response	185	19	5.81	6.4e-06	AT1G07630, AT1G14000, AT1G15430, AT1G32230, AT2G46270, AT3G10640, AT3G13050, AT3G13430, AT3G51890, AT3G63010, AT3G63380, AT4G17615, AT4G23190, AT4G34460, AT4G36030, AT4G37640, AT5G14930, AT5G40780, AT5G63790
GO:0009723	response to ethylene	353	28	11.09	1e-05	AT1G14000, AT1G15430, AT1G30620, AT1G32230, AT2G15480, AT2G46270, AT3G10640, AT3G12740, AT3G16770, AT3G25780, AT3G48850, AT3G63010, AT4G01870, AT4G17500, AT4G17615, AT4G18010, AT4G18950, AT4G19370, AT4G34460, AT4G36030, AT4G37370, AT5G03630, AT5G05730, AT5G25350, AT5G37260, AT5G54190, AT1G27130, AT3G53280
GO:0050832	defense response to fungus	348	27	10.93	1e-05	AT1G02360, AT1G05010, AT1G07630, AT1G14000, AT1G15430, AT1G17610, AT1G25540, AT1G32230, AT1G45145, AT1G75040, AT2G17220, AT2G39660, AT2G43510, AT3G10640, AT3G25780, AT3G48990, AT3G63010, AT4G01050, AT4G17615, AT4G23190, AT4G34460, AT4G37640, AT5G05730, AT5G61600, AT5G61890, AT5G64750, AT4G23570
GO:0015824	proline transport	74	11	2.33	1.9e-05	AT1G21010, AT1G53920, AT1G66160, AT1G70140, AT3G03990, AT3G48570, AT3G54140, AT3G54420, AT3G55740, AT4G24380, AT4G35480
GO:0009753	response to jasmonic acid	474	41	14.89	2.3e-05	AT1G14000, AT1G15430, AT1G43160, AT1G72450, AT1G74020, AT1G75450, AT2G29450, AT2G39770, AT2G46270, AT2G46370, AT3G16470, AT3G16770, AT3G25780, AT3G63010, AT4G08170, AT4G12030, AT4G17615, AT4G18010, AT4G18950, AT4G24380, AT4G31780, AT5G04250, AT5G05730, AT5G08790, AT5G37260, AT5G54170, AT1G05010, AT1G07630, AT1G25400, AT1G25540, AT1G32230, AT1G75040, AT2G27500, AT2G30550, AT3G10640, AT3G13050, AT4…
GO:0031348	negative regulation of defense response	276	23	8.67	2.3e-05	AT1G05010, AT1G07630, AT1G14000, AT1G15430, AT1G17600, AT1G17610, AT1G25400, AT1G32230, AT1G75040, AT2G17220, AT2G30250, AT2G30550, AT2G46370, AT3G63010, AT4G01050, AT4G17615, AT4G28400, AT4G34460, AT5G05730, AT5G14930, AT5G40470, AT5G58670, AT5G63780
GO:0010286	heat acclimation	84	13	2.64	3.1e-05	AT1G02400, AT1G15430, AT1G76180, AT2G17840, AT2G30250, AT3G08970, AT3G16770, AT4G21320, AT4G35480, AT4G37370, AT5G04250, AT5G13200, AT5G07100
GO:0009651	response to salt stress	784	54	24.63	3.1e-05	AT1G07890, AT1G08920, AT1G12610, AT1G16850, AT1G20450, AT1G23310, AT1G27760, AT1G32230, AT1G43160, AT1G50460, AT1G76180, AT1G78380, AT1G79340, AT2G17840, AT2G30250, AT2G35510, AT2G36270, AT2G39770, AT2G42590, AT2G46270, AT2G47730, AT3G05880, AT3G16240, AT3G16470, AT3G25780, AT3G48850, AT3G51920, AT3G63060, AT4G04330, AT4G11600, AT4G17615, AT4G18710, AT4G24960, AT5G03630, AT5G12380, AT5G23860, AT5…
GO:0006979	response to oxidative stress	632	55	19.86	3.8e-05	AT1G07890, AT4G32190, AT5G01600, AT1G32230, AT2G46270, AT3G63010, AT1G45145, AT1G50290, AT1G78380, AT2G15560, AT2G16900, AT2G21640, AT2G29450, AT2G31570, AT2G35510, AT2G40000, AT2G40880, AT3G09640, AT3G20340, AT4G11600, AT4G12000, AT4G23190, AT4G31760, AT4G35090, AT5G16980, AT5G18040, AT5G54810, AT5G55070, AT2G39770, AT2G46370, AT3G02750, AT1G09080, AT1G14200, AT1G17870, AT3G08970, AT3G09440, AT3…
GO:0006970	response to osmotic stress	838	63	26.33	4.5e-05	AT1G32230, AT1G43160, AT1G50460, AT1G79340, AT2G30250, AT2G35300, AT2G35510, AT2G37180, AT3G58620, AT3G63060, AT4G17615, AT5G03630, AT5G11670, AT5G15960, AT5G15970, AT5G54500, AT5G64750, AT1G07890, AT2G40880, AT2G42590, AT3G05880, AT4G18710, AT1G08920, AT1G12610, AT1G16850, AT1G20450, AT1G23310, AT1G27760, AT1G76180, AT1G78380, AT2G17840, AT2G36270, AT2G39770, AT2G46270, AT2G47730, AT3G16240, AT3…
GO:0009867	jasmonic acid mediated signaling pathway	286	23	8.99	7.4e-05	AT2G46370, AT1G05010, AT1G07630, AT1G14000, AT1G15430, AT1G25400, AT1G25540, AT1G32230, AT1G72450, AT1G75040, AT2G27500, AT2G30550, AT3G10640, AT3G13050, AT3G63010, AT4G01050, AT4G17615, AT4G18950, AT4G34460, AT4G36030, AT5G05730, AT5G58670, AT5G63780
GO:0042542	response to hydrogen peroxide	264	26	8.3	8.2e-05	AT1G07890, AT1G09080, AT1G14200, AT1G17870, AT3G08970, AT3G09440, AT3G09640, AT3G46930, AT3G63060, AT4G21320, AT4G26980, AT4G29770, AT5G01600, AT5G35320, AT5G47830, AT5G50380, AT5G58940, AT5G63160, AT1G23310, AT1G53210, AT2G21330, AT2G42590, AT3G44190, AT4G34460, AT4G35090, AT5G03630
GO:0043069	negative regulation of programmed cell death	170	16	5.34	9.7e-05	AT1G07630, AT1G09070, AT1G14000, AT1G15430, AT1G32230, AT1G75040, AT2G30250, AT2G39660, AT3G13320, AT3G25780, AT3G63010, AT4G17615, AT4G34460, AT4G37640, AT5G40780, AT5G58670
GO:0009737	response to abscisic acid	616	52	19.36	0.0001	AT1G08920, AT1G18100, AT1G20450, AT1G32230, AT1G43160, AT1G76180, AT2G17840, AT2G23120, AT2G32240, AT2G35300, AT2G36270, AT2G46270, AT3G02880, AT3G04110, AT3G05880, AT3G50260, AT3G51920, AT3G53180, AT3G59220, AT3G63010, AT3G63060, AT4G04020, AT4G17500, AT4G18010, AT4G21534, AT4G23260, AT4G24960, AT4G34240, AT4G34460, AT5G15960, AT5G15970, AT5G37260, AT5G58670, AT5G58940, AT5G62470, AT5G63320, AT5…
GO:0015706	nitrate transport	207	18	6.5	0.0001	AT1G02360, AT1G12110, AT1G50560, AT1G69870, AT1G74020, AT1G79340, AT2G29330, AT3G13050, AT3G20660, AT3G48990, AT3G49210, AT3G54420, AT3G59220, AT5G05400, AT5G20050, AT5G27350, AT5G45480, AT5G59540
GO:0009269	response to desiccation	39	7	1.23	0.00019	AT1G20450, AT1G76180, AT2G37180, AT2G46140, AT3G51920, AT4G24960, AT5G58670
GO:0042538	hyperosmotic salinity response	162	15	5.09	0.00019	AT1G14000, AT1G15430, AT2G46270, AT3G05880, AT3G50260, AT3G63010, AT4G17500, AT4G17615, AT4G18010, AT4G18950, AT4G24960, AT5G05730, AT5G13820, AT5G26751, AT5G58070
GO:0009863	salicylic acid mediated signaling pathway	353	28	11.09	0.00033	AT1G05010, AT1G07630, AT1G14000, AT1G15430, AT1G17610, AT1G25400, AT1G32230, AT1G75040, AT2G30250, AT3G60690, AT3G63010, AT4G01050, AT4G17615, AT4G34460, AT5G05730, AT5G58670, AT5G63780, AT1G17600, AT2G17220, AT2G27500, AT2G30550, AT2G39660, AT3G10640, AT3G13050, AT3G25780, AT4G18950, AT4G36030, AT5G14930
GO:0009695	jasmonic acid biosynthetic process	136	13	4.27	0.00037	AT1G43160, AT1G72450, AT2G21330, AT2G35500, AT2G41470, AT3G25780, AT4G01050, AT4G08170, AT4G18950, AT4G24380, AT4G31780, AT5G04250, AT5G54170
GO:0042744	hydrogen peroxide catabolic process	72	9	2.26	0.00041	AT1G07890, AT1G23310, AT1G53210, AT2G21330, AT2G42590, AT3G44190, AT4G34460, AT4G35090, AT5G03630
GO:0010167	response to nitrate	197	16	6.19	0.00052	AT1G02360, AT1G02860, AT1G12110, AT1G50560, AT1G74020, AT1G79340, AT2G29330, AT3G48990, AT3G49210, AT3G54420, AT3G59220, AT5G05400, AT5G20050, AT5G27350, AT5G45480, AT5G59540
GO:0052542	defense response by callose deposition	63	8	1.98	0.00077	AT1G15430, AT1G30620, AT2G16900, AT3G25780, AT4G17615, AT4G18010, AT4G24160, AT4G36030
GO:0009620	response to fungus	504	40	15.84	0.001	AT5G12000, AT1G02360, AT1G05010, AT1G07630, AT1G14000, AT1G15430, AT1G17610, AT1G25540, AT1G32230, AT1G45145, AT1G75040, AT2G17220, AT2G39660, AT2G43510, AT3G10640, AT3G25780, AT3G48990, AT3G63010, AT4G01050, AT4G17615, AT4G23190, AT4G34460, AT4G37640, AT5G05730, AT5G61600, AT5G61890, AT5G64750, AT5G46410, AT5G61820, AT5G64250, AT1G43160, AT1G72450, AT3G24550, AT4G08170, AT4G24380, AT4G31780, AT5…
GO:0046482	para-aminobenzoic acid metabolic process	38	6	1.19	0.0011	AT3G14990, AT3G20660, AT3G44190, AT3G48990, AT5G61820, AT5G64250
GO:0010260	organ senescence	98	7	3.08	0.00115	AT1G69490, AT4G01250, AT1G74020, AT3G49210, AT5G10650, AT5G13820, AT5G55560
GO:0006468	protein phosphorylation	1204	57	37.83	0.00124	AT1G03740, AT1G11410, AT1G14000, AT1G15530, AT1G16150, AT1G34300, AT1G53440, AT1G56140, AT1G61440, AT1G61550, AT1G63500, AT1G70530, AT1G71530, AT1G74740, AT2G17220, AT2G18890, AT2G39660, AT2G41890, AT2G42960, AT2G48010, AT3G02880, AT3G05140, AT3G09780, AT3G24550, AT3G46930, AT3G47110, AT3G57120, AT3G59350, AT4G00970, AT4G04570, AT4G04740, AT4G14350, AT4G18710, AT4G18950, AT4G20140, AT4G21940, AT4…
GO:0048544	recognition of pollen	39	6	1.23	0.00127	AT1G11410, AT1G34300, AT1G61440, AT1G61550, AT2G41890, AT5G03700
GO:0009644	response to high light intensity	224	17	7.04	0.00131	AT1G07890, AT1G09080, AT1G14200, AT1G17870, AT2G17840, AT3G08970, AT3G09440, AT3G09640, AT3G46930, AT3G63060, AT4G21320, AT4G26980, AT4G29770, AT5G35320, AT5G47830, AT5G50380, AT4G04020
GO:0009693	ethylene biosynthetic process	119	11	3.74	0.00133	AT1G05010, AT1G62800, AT2G31945, AT2G46620, AT3G13050, AT4G16820, AT4G19370, AT4G24380, AT4G35480, AT5G61600, AT5G63130
GO:0046686	response to cadmium ion	470	27	14.77	0.00207	AT1G07890, AT1G16150, AT1G27130, AT1G32230, AT1G45145, AT1G67070, AT1G75040, AT1G78380, AT1G79340, AT2G21330, AT2G32240, AT2G42590, AT3G05880, AT3G09440, AT3G14990, AT3G48990, AT4G04740, AT4G11360, AT4G11600, AT4G18710, AT5G03630, AT5G11670, AT5G14780, AT5G54500, AT5G55070, AT5G64250, AT5G65140
GO:0006865	amino acid transport	270	29	8.48	0.0023	AT1G58030, AT1G02360, AT1G53920, AT1G65730, AT1G70140, AT1G80450, AT2G39660, AT3G02880, AT3G13050, AT3G48570, AT3G49210, AT3G54420, AT3G55740, AT4G23210, AT5G06570, AT5G16740, AT5G40780, AT5G48430, AT5G61890, AT1G09070, AT3G13320, AT4G37640, AT1G21010, AT1G66160, AT3G03990, AT3G54140, AT4G24380, AT4G35480, AT5G46410
GO:0043090	amino acid import	75	8	2.36	0.00242	AT1G09070, AT1G80450, AT3G02880, AT3G13320, AT3G55740, AT4G37640, AT5G40780, AT5G46410
GO:0009862	systemic acquired resistance, salicylic acid mediated signaling pathway	251	17	7.89	0.0026	AT1G05010, AT1G07630, AT1G14000, AT1G15430, AT1G17610, AT1G25400, AT1G32230, AT1G75040, AT2G30250, AT3G60690, AT3G63010, AT4G01050, AT4G17615, AT4G34460, AT5G05730, AT5G58670, AT5G63780
GO:0035556	intracellular signal transduction	756	42	23.75	0.0028	AT3G21510, AT5G24470, AT1G05010, AT1G07630, AT1G14000, AT1G15430, AT1G17610, AT1G32230, AT1G75040, AT3G63010, AT4G01050, AT4G17615, AT4G34460, AT5G05730, AT5G58670, AT5G63780, AT1G30620, AT1G49740, AT1G66160, AT2G19650, AT3G10640, AT3G12740, AT3G25780, AT3G50260, AT3G53600, AT4G01250, AT4G01870, AT4G17500, AT4G36030, AT5G07920, AT1G74740, AT3G51920, AT5G54840, AT1G27130, AT2G46270, AT3G16770, AT5…
GO:0009627	systemic acquired resistance	446	31	14.01	0.00321	AT1G02860, AT1G10340, AT1G17600, AT1G25275, AT1G70530, AT1G75040, AT2G17220, AT2G18660, AT2G46370, AT3G51920, AT3G60450, AT4G28400, AT4G37640, AT5G14930, AT5G58940, AT1G05010, AT1G07630, AT1G14000, AT1G15430, AT1G17610, AT1G25400, AT1G32230, AT2G30250, AT3G60690, AT3G63010, AT4G01050, AT4G17615, AT4G34460, AT5G05730, AT5G58670, AT5G63780
GO:0000165	MAPK cascade	221	15	6.94	0.00551	AT1G05010, AT1G07630, AT1G14000, AT1G15430, AT1G17610, AT1G32230, AT1G75040, AT3G63010, AT4G01050, AT4G17615, AT4G34460, AT5G05730, AT5G58670, AT5G63780, AT1G05000
GO:0055069	zinc ion homeostasis	24	5	0.75	0.00564	AT3G13320, AT3G63380, AT5G57110, AT4G37270, AT5G13740
GO:0009408	response to heat	303	28	9.52	0.00579	AT1G07890, AT1G09080, AT1G12610, AT1G14200, AT1G17870, AT2G39770, AT3G08970, AT3G09440, AT3G09640, AT3G63060, AT4G21320, AT4G29770, AT5G12380, AT5G35320, AT5G47830, AT5G58070, AT1G02400, AT1G15430, AT1G76180, AT2G17840, AT2G30250, AT3G16770, AT4G35480, AT4G37370, AT5G04250, AT5G13200, AT1G43160, AT5G07100
GO:0080167	response to karrikin	128	10	4.02	0.00723	AT1G25275, AT2G36080, AT2G46170, AT2G47730, AT3G09440, AT3G52360, AT4G37370, AT5G13750, AT5G40780, AT5G64410
GO:0008219	cell death	499	43	15.68	0.00864	AT1G32230, AT3G16770, AT3G45290, AT3G63010, AT4G02600, AT4G24250, AT4G35090, AT1G02860, AT3G54420, AT4G23210, AT4G37980, AT1G05010, AT1G07630, AT1G09070, AT1G14000, AT1G15430, AT1G25400, AT1G75040, AT2G18730, AT2G27500, AT2G30250, AT2G30550, AT2G39660, AT3G10640, AT3G13050, AT3G13320, AT3G25780, AT3G55470, AT4G01050, AT4G12010, AT4G17615, AT4G18950, AT4G34460, AT4G36030, AT4G37640, AT5G05730, AT5…
GO:0006857	oligopeptide transport	119	10	3.74	0.00879	AT1G12110, AT1G65730, AT1G69870, AT3G17650, AT3G25260, AT3G54140, AT4G25350, AT5G03700, AT5G48430, AT5G64410
GO:0006499	N-terminal protein myristoylation	526	27	16.53	0.00913	AT1G03740, AT1G07630, AT1G07890, AT1G08800, AT1G21010, AT1G26360, AT1G71530, AT1G73390, AT1G74740, AT2G17210, AT2G39660, AT2G41510, AT2G43540, AT2G47730, AT3G01650, AT3G02750, AT3G20340, AT3G28850, AT3G53180, AT3G61060, AT4G04740, AT4G17615, AT4G21940, AT5G05400, AT5G38750, AT5G40780, AT5G56460
GO:0010043	response to zinc ion	60	6	1.89	0.01121	AT1G16150, AT1G67070, AT3G22460, AT5G01600, AT5G03630, AT5G13740
GO:0006569	tryptophan catabolic process	79	7	2.48	0.01207	AT2G20630, AT3G04110, AT3G28940, AT3G53180, AT4G30530, AT5G05730, AT5G45480
GO:0009626	plant-type hypersensitive response	401	36	12.6	0.01264	AT1G02860, AT3G54420, AT4G23210, AT4G37980, AT1G05010, AT1G07630, AT1G09070, AT1G14000, AT1G15430, AT1G25400, AT1G32230, AT1G75040, AT2G18730, AT2G27500, AT2G30250, AT2G30550, AT2G39660, AT3G10640, AT3G13050, AT3G13320, AT3G25780, AT3G55470, AT3G63010, AT4G01050, AT4G12010, AT4G17615, AT4G18950, AT4G34460, AT4G36030, AT4G37640, AT5G05730, AT5G11670, AT5G40780, AT5G48930, AT5G58670, AT5G63780
GO:0055085	transmembrane transport	821	35	25.8	0.01282	AT1G58030, AT4G21903, AT4G21910, AT4G17615, AT3G13810, AT5G47040, AT5G59030, AT3G53720, AT4G12030, AT5G17850, AT5G55470, AT1G02520, AT1G08920, AT1G12600, AT1G17810, AT1G53470, AT1G55720, AT1G65730, AT2G01420, AT2G37180, AT2G48020, AT3G13050, AT3G13320, AT3G16240, AT3G17650, AT3G20660, AT3G60160, AT4G02050, AT4G18050, AT5G13740, AT5G27350, AT5G64410, AT3G63380, AT4G37640, AT5G57110
GO:0009697	salicylic acid biosynthetic process	209	13	6.57	0.01525	AT1G02860, AT1G05010, AT1G10340, AT1G17600, AT1G17610, AT1G75040, AT2G17220, AT2G30550, AT4G01050, AT4G37640, AT5G05730, AT5G14930, AT5G58940
GO:0042886	amide transport	126	12	3.96	0.01836	AT2G03590, AT1G12110, AT1G65730, AT1G69870, AT3G17650, AT3G25260, AT3G54140, AT4G25350, AT5G03700, AT5G48430, AT5G64410, AT3G16240
GO:0009684	indoleacetic acid biosynthetic process	109	8	3.42	0.02168	AT2G20630, AT3G04110, AT3G28940, AT3G53180, AT4G30530, AT5G05730, AT5G45480, AT5G54810
GO:0010941	regulation of cell death	405	34	12.73	0.03058	AT1G05010, AT1G07630, AT1G09070, AT1G14000, AT1G15430, AT1G25400, AT1G32230, AT1G75040, AT2G18730, AT2G27500, AT2G30250, AT2G30550, AT2G39660, AT3G10640, AT3G13050, AT3G13320, AT3G25780, AT3G55470, AT3G63010, AT4G01050, AT4G12010, AT4G17615, AT4G18950, AT4G34460, AT4G36030, AT4G37640, AT5G05730, AT5G11670, AT5G40780, AT5G48930, AT5G58670, AT5G63780, AT3G50260, AT1G79340
GO:0009991	response to extracellular stimulus	366	16	11.5	0.03128	AT2G17220, AT4G35090, AT2G45170, AT4G34460, AT1G50560, AT2G29330, AT3G59220, AT5G05400, AT1G02860, AT1G32870, AT1G78380, AT2G30550, AT3G09560, AT4G25350, AT1G67070, AT3G20660
GO:0006753	nucleoside phosphate metabolic process	804	26	25.26	0.03143	AT1G10360, AT2G21330, AT5G03690, AT5G25450, AT4G30600, AT5G23860, AT5G47040, AT1G30820, AT4G02120, AT3G10620, AT3G63380, AT4G37270, AT4G37640, AT5G57110, AT5G11670, AT2G35500, AT4G01050, AT5G05180, AT4G31790, AT1G30620, AT5G14760, AT5G50210, AT3G17660, AT4G21160, AT4G28550, AT4G29950
GO:0048469	cell maturation	324	9	10.18	0.03151	AT1G76750, AT2G01420, AT3G23590, AT1G79340, AT3G02880, AT4G05150, AT4G18710, AT5G11670, AT1G50460
GO:0006623	protein targeting to vacuole	118	8	3.71	0.03281	AT1G09070, AT1G32230, AT3G53720, AT4G21160, AT4G30600, AT5G03240, AT5G58060, AT5G61530
GO:0009694	jasmonic acid metabolic process	160	16	5.03	0.03721	AT1G72450, AT1G75450, AT2G29450, AT2G46370, AT1G43160, AT2G21330, AT2G35500, AT2G41470, AT3G25780, AT4G01050, AT4G08170, AT4G18950, AT4G24380, AT4G31780, AT5G04250, AT5G54170
GO:0051707	response to other organism	1425	83	44.78	0.03892	AT1G03740, AT1G10340, AT2G30250, AT3G04110, AT4G23210, AT4G24390, AT5G12000, AT1G02860, AT1G05010, AT1G17610, AT1G75040, AT2G39770, AT2G47730, AT3G28940, AT3G50260, AT4G01050, AT4G31750, AT5G05730, AT1G02360, AT1G07630, AT1G14000, AT1G15430, AT1G25540, AT1G32230, AT1G45145, AT2G17220, AT2G39660, AT2G43510, AT3G10640, AT3G25780, AT3G48990, AT3G63010, AT4G17615, AT4G23190, AT4G34460, AT4G37640, AT5…
GO:0009624	response to nematode	82	6	2.58	0.04428	AT3G13320, AT3G60160, AT3G63380, AT5G13740, AT5G27350, AT5G57110
GO:0006888	ER to Golgi vesicle-mediated transport	105	7	3.3	0.04771	AT1G09070, AT1G80450, AT3G02880, AT3G13320, AT4G37640, AT5G40780, AT5G46410
GO:0030154	cell differentiation	1144	34	35.95	0.04969	AT1G14740, AT3G22760, AT5G41315, AT2G16570, AT1G06750, AT1G09080, AT3G08970, AT3G13050, AT4G21323, AT1G56580, AT3G23590, AT4G22970, AT5G44750, AT5G63780, AT1G75040, AT2G21330, AT2G35500, AT3G49780, AT3G53130, AT4G16515, AT4G32340, AT5G51451, AT5G56750, AT3G60460, AT5G59030, AT1G76750, AT2G01420, AT1G79340, AT3G02880, AT4G05150, AT4G18710, AT5G11670, AT1G50460, AT3G10525

## Sheet: cluster 3 enriched GO
GO.ID	Term	Annotated	Significant	Expected	testScore	enrichedGenes
GO:0010200	response to chitin	421	80	13.26	< 1e-30	AT1G08930, AT1G16130, AT1G17750, AT1G18390, AT1G18570, AT1G19020, AT1G20823, AT1G24140, AT1G51620, AT1G59870, AT1G66090, AT1G71400, AT1G73805, AT1G74360, AT1G76070, AT1G78410, AT1G80820, AT2G17040, AT2G18690, AT2G24570, AT2G25735, AT2G26530, AT2G27660, AT2G32030, AT2G33710, AT2G35930, AT2G37430, AT2G37940, AT2G38470, AT2G41100, AT2G41640, AT2G43620, AT2G44490, AT3G01830, AT3G02800, AT3G11840, AT3…
GO:0010363	regulation of plant-type hypersensitive response	371	73	11.69	< 1e-30	AT1G01560, AT1G08050, AT1G08940, AT1G09970, AT1G18570, AT1G22885, AT1G28190, AT1G33590, AT1G51680, AT1G57630, AT1G59870, AT1G61740, AT1G66090, AT1G72900, AT1G73805, AT1G74360, AT1G76360, AT1G78410, AT2G15080, AT2G17290, AT2G18690, AT2G23610, AT2G26530, AT2G35930, AT2G37940, AT2G38470, AT2G41100, AT2G44490, AT3G01830, AT3G05660, AT3G05800, AT3G11840, AT3G16340, AT3G19010, AT3G19970, AT3G22160, AT3…
GO:0006612	protein targeting to membrane	383	73	12.07	< 1e-30	AT1G01560, AT1G08050, AT1G08940, AT1G09970, AT1G18570, AT1G22885, AT1G28190, AT1G33590, AT1G51680, AT1G57630, AT1G59870, AT1G61740, AT1G66090, AT1G72900, AT1G73805, AT1G74360, AT1G76360, AT1G78410, AT2G15080, AT2G17290, AT2G18690, AT2G23610, AT2G26530, AT2G35930, AT2G37940, AT2G38470, AT2G41100, AT2G44490, AT3G01830, AT3G05660, AT3G05800, AT3G11840, AT3G16340, AT3G19010, AT3G19970, AT3G22160, AT3…
GO:0050832	defense response to fungus	348	59	10.96	1.5e-24	AT1G01560, AT1G08050, AT1G16130, AT1G18570, AT1G19020, AT1G52410, AT1G59870, AT1G66090, AT1G73805, AT1G74360, AT1G76070, AT1G78410, AT1G80820, AT2G02930, AT2G17290, AT2G18690, AT2G25735, AT2G31865, AT2G32030, AT2G35930, AT2G37940, AT2G38470, AT2G44490, AT3G01830, AT3G11840, AT3G16530, AT3G28930, AT3G45640, AT3G48090, AT3G49110, AT3G49120, AT3G52400, AT3G52430, AT3G59080, AT4G01010, AT4G02380, AT4…
GO:0009697	salicylic acid biosynthetic process	209	41	6.58	3.9e-21	AT1G01560, AT1G08050, AT1G18570, AT1G24150, AT1G57630, AT1G59870, AT1G66090, AT1G73805, AT1G76040, AT1G78410, AT2G04305, AT2G24850, AT2G38470, AT2G44490, AT2G45760, AT3G01830, AT3G11840, AT3G13100, AT3G28930, AT3G45640, AT3G48080, AT3G48090, AT3G50930, AT3G52400, AT3G52430, AT3G57460, AT4G01010, AT4G12720, AT4G14365, AT4G23810, AT4G39830, AT5G02490, AT5G04140, AT5G20480, AT5G24210, AT5G25440, AT5…
GO:0009867	jasmonic acid mediated signaling pathway	286	47	9.01	2.1e-20	AT5G47220, AT1G01560, AT1G08050, AT1G18570, AT1G28190, AT1G33590, AT1G57630, AT1G59870, AT1G66090, AT1G73805, AT1G74360, AT1G78410, AT2G15080, AT2G17290, AT2G24850, AT2G26530, AT2G35930, AT2G38470, AT2G44490, AT3G01830, AT3G05660, AT3G05800, AT3G11840, AT3G19970, AT3G23250, AT3G28210, AT3G28930, AT3G45640, AT3G48090, AT3G52400, AT3G52430, AT4G02380, AT4G12720, AT4G14365, AT4G23810, AT4G25390, AT5…
GO:0031348	negative regulation of defense response	276	46	8.69	4.8e-20	AT1G01560, AT1G08050, AT1G18570, AT1G19020, AT1G22180, AT1G33590, AT1G57630, AT1G59870, AT1G66090, AT1G72900, AT1G73805, AT1G74360, AT1G78410, AT2G04305, AT2G15080, AT2G17290, AT2G35930, AT2G38470, AT2G44490, AT3G01830, AT3G05660, AT3G05800, AT3G11840, AT3G28930, AT3G45640, AT3G48090, AT3G52400, AT3G52430, AT4G01010, AT4G02380, AT4G02410, AT4G12720, AT4G14365, AT4G23810, AT4G35180, AT4G39640, AT5…
GO:0043069	negative regulation of programmed cell death	170	35	5.36	6.1e-19	AT5G13190, AT1G01560, AT1G08050, AT1G09970, AT1G72900, AT1G74360, AT2G17290, AT2G18690, AT2G35930, AT2G37940, AT2G38470, AT2G41100, AT3G11840, AT3G22160, AT3G45640, AT3G48090, AT3G52400, AT3G52430, AT3G53810, AT4G01010, AT4G02380, AT4G12720, AT4G14365, AT4G20830, AT4G21390, AT4G25030, AT4G34150, AT5G01540, AT5G25440, AT5G25930, AT5G26030, AT5G26920, AT5G39020, AT5G52760, AT5G64120
GO:0009862	systemic acquired resistance, salicylic acid mediated signaling pathway	251	41	7.91	4.3e-18	AT1G01560, AT1G08050, AT1G18570, AT1G19020, AT1G33590, AT1G59870, AT1G72900, AT1G73805, AT1G74360, AT1G78410, AT2G15080, AT2G17290, AT2G35930, AT2G38470, AT2G44490, AT3G01830, AT3G02550, AT3G05660, AT3G05800, AT3G11840, AT3G28930, AT3G45640, AT3G48090, AT3G52400, AT3G52430, AT4G02380, AT4G02410, AT4G12720, AT4G14365, AT4G23810, AT4G39640, AT5G01540, AT5G09660, AT5G10380, AT5G20480, AT5G26920, AT5…
GO:0002679	respiratory burst involved in defense response	121	29	3.81	8e-18	AT1G18390, AT1G51620, AT1G74360, AT2G25735, AT2G27660, AT2G32030, AT2G33710, AT2G35930, AT2G37430, AT2G38470, AT2G43620, AT3G01830, AT3G11840, AT3G23250, AT3G46600, AT3G48090, AT3G52400, AT3G52430, AT4G12720, AT4G14365, AT4G15975, AT4G18880, AT4G20830, AT4G21390, AT4G21400, AT5G25930, AT5G47220, AT5G61560, AT5G64120
GO:0000165	MAPK cascade	221	38	6.96	4.1e-17	AT1G01560, AT1G08050, AT1G18570, AT1G33590, AT1G57630, AT1G59870, AT1G73805, AT1G74360, AT1G78410, AT2G15080, AT2G17040, AT2G17290, AT2G35930, AT2G38470, AT2G44490, AT3G01830, AT3G05660, AT3G05800, AT3G11840, AT3G28930, AT3G45640, AT3G48090, AT3G52400, AT3G52430, AT4G02380, AT4G12720, AT4G14365, AT4G23810, AT5G01540, AT5G09660, AT5G10380, AT5G20480, AT5G26920, AT5G39020, AT5G42650, AT5G52750, AT5…
GO:0009595	detection of biotic stimulus	104	25	3.28	1.9e-15	AT1G01560, AT1G18570, AT1G32960, AT1G59870, AT1G73805, AT1G74360, AT1G78410, AT2G38470, AT2G44490, AT3G11840, AT3G28930, AT3G45640, AT3G48090, AT3G52400, AT3G52430, AT4G12720, AT4G14365, AT4G23810, AT5G01540, AT5G20480, AT5G26920, AT5G39020, AT5G42650, AT5G52760, AT5G61560
GO:0009611	response to wounding	335	42	10.55	2.6e-14	AT1G01560, AT1G17750, AT1G19020, AT1G22885, AT1G44350, AT1G51680, AT1G76930, AT1G78410, AT2G17290, AT2G22330, AT2G24850, AT2G25735, AT2G26530, AT2G28900, AT2G30870, AT2G41100, AT2G44810, AT3G14050, AT3G16340, AT3G19970, AT3G21230, AT3G23250, AT3G26090, AT3G28210, AT3G45640, AT3G50760, AT3G50930, AT3G53260, AT4G02380, AT4G12720, AT4G20830, AT4G21390, AT4G25030, AT4G34150, AT4G39640, AT5G20230, AT5…
GO:0010310	regulation of hydrogen peroxide metabolic process	187	31	5.89	3.5e-14	AT1G01560, AT1G18570, AT1G33590, AT1G59870, AT1G73805, AT1G74360, AT1G78410, AT2G15080, AT2G35930, AT2G38470, AT2G44490, AT3G01830, AT3G02550, AT3G05660, AT3G05800, AT3G11840, AT3G28930, AT3G45640, AT3G48090, AT3G52400, AT3G52430, AT4G12720, AT4G14365, AT4G23810, AT5G09660, AT5G10380, AT5G20480, AT5G26920, AT5G39020, AT5G42650, AT5G52760
GO:0042742	defense response to bacterium	396	52	12.48	1.2e-13	AT1G02920, AT1G02930, AT1G17750, AT1G18570, AT1G42970, AT1G59870, AT1G73805, AT1G74360, AT1G78410, AT2G22330, AT2G24570, AT2G28900, AT2G30870, AT2G35930, AT2G38470, AT2G44490, AT2G46650, AT2G47130, AT3G01830, AT3G11840, AT3G14415, AT3G22890, AT3G28930, AT3G45640, AT3G48090, AT3G49110, AT3G49120, AT3G52400, AT3G52430, AT4G02520, AT4G08770, AT4G12720, AT4G14365, AT4G18780, AT4G23810, AT4G31500, AT4…
GO:0030968	endoplasmic reticulum unfolded protein response	185	27	5.83	3.4e-11	AT1G01560, AT1G08050, AT1G19020, AT1G24140, AT1G64300, AT1G74360, AT2G04305, AT2G17290, AT2G25735, AT3G01830, AT3G17609, AT3G28450, AT3G52400, AT3G52430, AT4G02380, AT4G12720, AT4G14365, AT4G20830, AT4G25030, AT4G34150, AT4G35180, AT5G01540, AT5G02490, AT5G10030, AT5G13190, AT5G26030, AT5G61560
GO:0009693	ethylene biosynthetic process	119	21	3.75	1.4e-10	AT1G11050, AT1G24140, AT1G25370, AT1G35210, AT1G61610, AT1G66480, AT1G72900, AT2G32030, AT2G32140, AT2G37430, AT2G45760, AT3G01830, AT3G11840, AT3G22160, AT4G01010, AT4G25390, AT5G18490, AT5G22540, AT5G47220, AT5G52050, AT5G54490
GO:0002237	response to molecule of bacterial origin	101	19	3.18	3.4e-10	AT1G09970, AT1G17750, AT1G47890, AT1G57630, AT1G71400, AT1G73805, AT1G76360, AT2G25735, AT3G13380, AT3G28930, AT4G14365, AT4G31800, AT5G24210, AT5G25440, AT5G26920, AT5G39020, AT5G52760, AT5G61560, AT2G23770
GO:0009723	response to ethylene	353	36	11.12	2.3e-09	AT1G01560, AT1G05710, AT1G11050, AT1G18570, AT1G26380, AT1G28190, AT1G32350, AT1G70000, AT1G78410, AT1G79680, AT2G15490, AT2G17290, AT2G24850, AT2G32030, AT2G33710, AT2G37940, AT3G02800, AT3G14050, AT3G23250, AT3G26090, AT3G28210, AT3G28930, AT3G52400, AT4G24180, AT4G25030, AT5G18490, AT5G25930, AT5G47220, AT5G54490, AT1G17750, AT3G23230, AT3G26200, AT4G13820, AT5G64870, AT1G50640, AT3G12900
GO:0009963	positive regulation of flavonoid biosynthetic process	103	18	3.24	3.4e-09	AT1G08940, AT1G22885, AT1G51680, AT1G59870, AT1G61740, AT1G76360, AT2G23610, AT3G16340, AT3G19010, AT3G21230, AT3G44720, AT3G48100, AT3G52400, AT3G53260, AT4G38550, AT5G35735, AT5G40450, AT5G46780
GO:0006952	defense response	1659	198	52.26	5.8e-08	AT3G52430, AT2G22330, AT4G39950, AT1G18390, AT1G51620, AT1G74360, AT2G25735, AT2G27660, AT2G32030, AT2G33710, AT2G35930, AT2G37430, AT2G38470, AT2G43620, AT3G01830, AT3G11840, AT3G23250, AT3G46600, AT3G48090, AT3G52400, AT4G12720, AT4G14365, AT4G15975, AT4G18880, AT4G20830, AT4G21390, AT4G21400, AT5G25930, AT5G47220, AT5G61560, AT5G64120, AT1G33590, AT1G47890, AT1G55210, AT1G56510, AT1G56520, AT1…
GO:0009627	systemic acquired resistance	446	65	14.05	5.9e-08	AT1G01560, AT1G08050, AT1G08930, AT1G09970, AT1G24150, AT1G25390, AT1G55210, AT1G59870, AT1G73805, AT1G76040, AT1G79400, AT2G24850, AT2G45760, AT3G11840, AT3G13100, AT3G25010, AT3G48080, AT3G48090, AT3G50930, AT3G52400, AT3G52430, AT3G57460, AT4G12720, AT4G14365, AT4G38550, AT4G39830, AT5G02490, AT5G10380, AT5G24210, AT5G25440, AT5G26920, AT5G39680, AT5G44580, AT5G47070, AT5G48485, AT5G52760, AT1…
GO:0009863	salicylic acid mediated signaling pathway	353	57	11.12	6.7e-08	AT1G01560, AT1G08050, AT1G18570, AT1G19020, AT1G33590, AT1G59870, AT1G72900, AT1G73805, AT1G74360, AT1G78410, AT2G15080, AT2G17290, AT2G35930, AT2G38470, AT2G44490, AT3G01830, AT3G02550, AT3G05660, AT3G05800, AT3G11840, AT3G28930, AT3G45640, AT3G48090, AT3G52400, AT3G52430, AT4G02380, AT4G02410, AT4G12720, AT4G14365, AT4G23810, AT4G39640, AT5G01540, AT5G09660, AT5G10380, AT5G20480, AT5G26920, AT5…
GO:0009682	induced systemic resistance	22	8	0.69	8.4e-08	AT1G18570, AT2G22330, AT2G30750, AT2G44490, AT4G24180, AT4G31500, AT4G39950, AT5G47220
GO:0009581	detection of external stimulus	45	11	1.42	1.1e-07	AT1G01560, AT1G32960, AT1G73805, AT1G74360, AT3G52430, AT4G14365, AT5G01540, AT5G20480, AT5G39020, AT5G52760, AT5G61560
GO:0052542	defense response by callose deposition	63	17	1.98	1.6e-07	AT1G61560, AT1G74360, AT2G32140, AT3G19970, AT3G21230, AT3G23250, AT3G50930, AT4G34150, AT5G25930, AT5G26030, AT5G52050, AT1G18570, AT1G59870, AT2G22330, AT2G44490, AT4G31500, AT4G39950
GO:0043900	regulation of multi-organism process	144	22	4.54	1.7e-07	AT1G44350, AT1G73805, AT2G22330, AT5G26920, AT1G18570, AT1G59870, AT1G78410, AT2G38470, AT2G44490, AT3G11840, AT3G28930, AT3G45640, AT3G48090, AT3G52400, AT3G52430, AT4G12720, AT4G23810, AT5G20480, AT5G39020, AT5G42650, AT5G52760, AT4G31800
GO:0009684	indoleacetic acid biosynthetic process	109	16	3.43	3.1e-07	AT1G08930, AT1G08980, AT2G18690, AT2G22330, AT2G30870, AT2G43100, AT2G44490, AT2G46650, AT3G13110, AT3G22890, AT4G04610, AT4G08770, AT4G31500, AT4G39950, AT5G19240, AT5G42650
GO:0009625	response to insect	77	11	2.43	5.4e-07	AT3G52430, AT1G18570, AT1G19020, AT1G72900, AT2G22330, AT3G52400, AT4G02410, AT4G39640, AT4G39950, AT5G35735, AT5G39020
GO:0009414	response to water deprivation	419	34	13.2	9.2e-07	AT2G30870, AT3G25760, AT1G01560, AT1G02930, AT1G08930, AT1G50640, AT1G56600, AT2G17290, AT2G24850, AT2G35930, AT2G37170, AT2G37760, AT2G38340, AT2G38470, AT3G05640, AT3G14050, AT3G19970, AT3G22160, AT3G23250, AT3G26090, AT3G28210, AT3G52400, AT4G02200, AT4G18780, AT4G25030, AT4G39950, AT5G22540, AT5G26340, AT5G38710, AT5G54490, AT1G29670, AT1G69930, AT3G05740, AT4G02380
GO:0009738	abscisic acid-activated signaling pathway	248	24	7.81	1.2e-06	AT1G01560, AT1G08050, AT1G11050, AT1G17750, AT1G28190, AT1G32350, AT2G17290, AT2G24850, AT2G32030, AT3G02800, AT3G14050, AT3G23250, AT3G26090, AT3G28210, AT3G45640, AT3G52400, AT3G52430, AT4G02380, AT4G12720, AT4G25030, AT5G01540, AT5G18490, AT5G25930, AT5G54490
GO:0009695	jasmonic acid biosynthetic process	136	17	4.28	1.4e-06	AT1G44350, AT2G22330, AT2G24850, AT2G30870, AT2G44810, AT3G14050, AT3G19970, AT3G23250, AT3G25760, AT3G50760, AT4G31500, AT4G33010, AT4G38970, AT5G09660, AT5G20230, AT5G38710, AT5G42650
GO:0009407	toxin catabolic process	211	21	6.65	3.6e-06	AT1G02920, AT1G02930, AT1G08940, AT1G18390, AT1G23550, AT1G27980, AT1G69920, AT1G69930, AT2G02930, AT2G15490, AT2G29460, AT2G30870, AT2G36950, AT3G22830, AT3G28210, AT3G47730, AT3G57760, AT3G62760, AT4G02520, AT4G25390, AT5G38710
GO:0006979	response to oxidative stress	632	41	19.91	5.1e-06	AT4G02380, AT5G10170, AT4G13820, AT3G48090, AT4G21830, AT1G02930, AT1G09970, AT1G14540, AT1G14870, AT1G19020, AT1G56600, AT1G75280, AT1G78410, AT2G04795, AT2G25735, AT3G45640, AT3G53260, AT4G08770, AT4G12720, AT4G20830, AT4G21390, AT4G33420, AT4G39640, AT5G05340, AT5G20230, AT5G26030, AT5G39580, AT5G51890, AT4G11170, AT4G23810, AT5G24110, AT1G56345, AT3G02800, AT3G05660, AT4G10250, AT4G21870, AT5…
GO:0052544	defense response by callose deposition in cell wall	16	6	0.5	5.9e-06	AT1G18570, AT1G59870, AT2G22330, AT2G44490, AT4G31500, AT4G39950
GO:0006569	tryptophan catabolic process	79	12	2.49	6.5e-06	AT1G08930, AT2G18690, AT2G22330, AT2G30870, AT2G44490, AT2G46650, AT3G13110, AT3G22890, AT4G31500, AT4G39950, AT5G19240, AT5G42650
GO:0007165	signal transduction	2002	144	63.07	9.7e-06	AT3G48100, AT5G62920, AT1G01560, AT1G08050, AT1G18570, AT1G33590, AT1G57630, AT1G59870, AT1G73805, AT1G74360, AT1G78410, AT2G15080, AT2G17040, AT2G17290, AT2G35930, AT2G38470, AT2G44490, AT3G01830, AT3G05660, AT3G05800, AT3G11840, AT3G28930, AT3G45640, AT3G48090, AT3G52400, AT3G52430, AT4G02380, AT4G12720, AT4G14365, AT4G23810, AT5G01540, AT5G09660, AT5G10380, AT5G20480, AT5G26920, AT5G39020, AT5…
GO:0010583	response to cyclopentenone	148	16	4.66	1.8e-05	AT1G08940, AT1G18390, AT1G23550, AT2G15490, AT2G23130, AT2G29460, AT2G36950, AT3G23030, AT3G23890, AT3G28210, AT3G47730, AT3G57760, AT3G62100, AT4G25390, AT5G38710, AT5G54490
GO:0048544	recognition of pollen	39	8	1.23	2.4e-05	AT1G11340, AT1G61370, AT1G61610, AT2G19130, AT4G03230, AT4G11900, AT4G21380, AT4G21390
GO:0006468	protein phosphorylation	1204	63	37.93	3.2e-05	AT3G45640, AT1G01560, AT1G07880, AT1G09970, AT1G11050, AT1G11340, AT1G14370, AT1G16130, AT1G17750, AT1G18390, AT1G25390, AT1G51620, AT1G53430, AT1G61370, AT1G61610, AT1G64300, AT1G69790, AT1G69910, AT1G74360, AT1G76040, AT1G76360, AT1G79680, AT2G17290, AT2G19130, AT2G41910, AT2G45340, AT3G13380, AT3G17420, AT3G25560, AT3G28450, AT3G53810, AT3G54030, AT3G57640, AT3G57740, AT3G57760, AT3G57770, AT4…
GO:0042343	indole glucosinolate metabolic process	14	6	0.44	6.1e-05	AT1G18570, AT4G31500, AT1G21100, AT1G21120, AT1G59870, AT2G44490
GO:0071456	cellular response to hypoxia	24	6	0.76	7.9e-05	AT1G14540, AT1G26380, AT1G57630, AT4G19520, AT5G25250, AT5G26920
GO:0006355	regulation of transcription, DNA-templated	2376	101	74.85	9.4e-05	AT1G69770, AT2G29890, AT3G23890, AT1G26540, AT1G78430, AT2G07170, AT1G01010, AT1G01560, AT1G02250, AT1G04250, AT1G05920, AT1G06660, AT1G12890, AT1G14900, AT1G16070, AT1G16640, AT1G18570, AT1G33590, AT1G50640, AT1G64620, AT1G70000, AT1G73805, AT2G02820, AT2G15080, AT2G16210, AT2G17040, AT2G17180, AT2G24260, AT2G24570, AT2G26580, AT2G28510, AT2G33710, AT2G35640, AT2G37000, AT2G37430, AT2G38340, AT2…
GO:0006855	drug transmembrane transport	73	10	2.3	9.4e-05	AT1G12950, AT1G15170, AT1G33110, AT1G59870, AT1G71870, AT2G04050, AT3G16340, AT5G44050, AT5G52050, AT5G52450
GO:0035304	regulation of protein dephosphorylation	135	14	4.25	9.5e-05	AT1G01560, AT1G33590, AT1G73805, AT2G15080, AT3G05660, AT3G05800, AT3G45640, AT3G48090, AT3G52400, AT3G52430, AT5G09660, AT5G10380, AT5G39020, AT5G52760
GO:0009646	response to absence of light	37	7	1.17	0.00014	AT2G26530, AT2G38230, AT2G41100, AT4G14365, AT4G34150, AT5G13190, AT5G20230
GO:0009620	response to fungus	504	74	15.88	0.00016	AT3G11930, AT5G10380, AT5G61560, AT1G01560, AT1G08050, AT1G16130, AT1G18570, AT1G19020, AT1G52410, AT1G59870, AT1G66090, AT1G73805, AT1G74360, AT1G76070, AT1G78410, AT1G80820, AT2G02930, AT2G17290, AT2G18690, AT2G25735, AT2G31865, AT2G32030, AT2G35930, AT2G37940, AT2G38470, AT2G44490, AT3G01830, AT3G11840, AT3G16530, AT3G28930, AT3G45640, AT3G48090, AT3G49110, AT3G49120, AT3G52400, AT3G52430, AT3…
GO:0006766	vitamin metabolic process	102	9	3.21	0.00019	AT2G22330, AT2G30870, AT4G31500, AT4G33010, AT4G38970, AT5G09660, AT5G42650, AT2G46750, AT2G38230
GO:0042538	hyperosmotic salinity response	162	15	5.1	0.0002	AT1G01560, AT1G50640, AT2G17290, AT2G24850, AT3G05640, AT3G14050, AT3G19970, AT3G22160, AT3G23250, AT3G26090, AT3G28210, AT3G52400, AT4G25030, AT5G22540, AT5G54490
GO:0009805	coumarin biosynthetic process	54	8	1.7	0.00027	AT1G22885, AT1G51680, AT2G30870, AT3G16340, AT3G21230, AT3G53260, AT4G25030, AT5G24760
GO:0009106	lipoate metabolic process	45	7	1.42	0.00048	AT2G22330, AT2G30870, AT4G31500, AT4G33010, AT4G38970, AT5G09660, AT5G42650
GO:0006546	glycine catabolic process	53	8	1.67	0.00062	AT4G33010, AT2G22330, AT2G30870, AT3G52500, AT4G31500, AT4G38970, AT5G09660, AT5G42650
GO:0080167	response to karrikin	128	12	4.03	0.00074	AT1G33590, AT1G70000, AT2G01150, AT2G47930, AT3G17609, AT3G19450, AT3G44720, AT3G53260, AT4G35110, AT5G18470, AT5G48540, AT5G62680
GO:0006636	unsaturated fatty acid biosynthetic process	70	8	2.21	0.00158	AT1G42970, AT2G22330, AT2G30870, AT4G31500, AT4G33010, AT4G38970, AT5G09660, AT5G42650
GO:0008152	metabolic process	12930	466	407.34	0.00193	AT2G43530, AT3G19000, AT4G33010, AT5G13730, AT4G17090, AT1G29670, AT1G04020, AT1G26840, AT1G69770, AT3G23890, AT5G16690, AT5G45720, AT1G70310, AT2G22330, AT2G30870, AT4G31500, AT4G38970, AT5G09660, AT5G42650, AT3G22890, AT4G04610, AT4G14680, AT5G28237, AT1G01560, AT1G08050, AT1G18570, AT1G33590, AT1G57630, AT1G59870, AT1G73805, AT1G74360, AT1G78410, AT2G15080, AT2G17040, AT2G17290, AT2G35930, AT2…
GO:0009409	response to cold	628	31	19.78	0.00204	AT1G01560, AT1G08050, AT1G42970, AT1G56600, AT1G80820, AT2G17290, AT2G28900, AT2G30870, AT2G37760, AT2G38470, AT2G44490, AT2G46590, AT3G05640, AT3G11170, AT3G28930, AT3G45640, AT3G52400, AT3G52430, AT4G02330, AT4G02380, AT4G02520, AT4G12720, AT4G17090, AT4G34150, AT5G01540, AT5G04140, AT5G10030, AT5G26920, AT3G44720, AT3G46680, AT3G05740
GO:0006811	ion transport	1277	63	40.23	0.0021	AT2G19110, AT2G46750, AT5G17330, AT5G26280, AT1G01340, AT3G17690, AT4G01010, AT1G13210, AT1G16310, AT1G16380, AT1G79400, AT3G27870, AT5G17860, AT1G62480, AT1G14040, AT1G26730, AT1G35350, AT1G76430, AT2G17290, AT3G52400, AT2G04305, AT2G36950, AT3G12750, AT5G02600, AT5G03380, AT5G52750, AT2G26975, AT1G25390, AT1G44100, AT1G76930, AT2G24570, AT2G27660, AT2G43620, AT4G35180, AT4G37900, AT5G39580, AT5…
GO:0035556	intracellular signal transduction	756	68	23.82	0.00211	AT3G48100, AT5G62920, AT1G01560, AT1G08050, AT1G18570, AT1G33590, AT1G57630, AT1G59870, AT1G73805, AT1G74360, AT1G78410, AT2G15080, AT2G17040, AT2G17290, AT2G35930, AT2G38470, AT2G44490, AT3G01830, AT3G05660, AT3G05800, AT3G11840, AT3G28930, AT3G45640, AT3G48090, AT3G52400, AT3G52430, AT4G02380, AT4G12720, AT4G14365, AT4G23810, AT5G01540, AT5G09660, AT5G10380, AT5G20480, AT5G26920, AT5G39020, AT5…
GO:0019761	glucosinolate biosynthetic process	172	15	5.42	0.00233	AT1G18570, AT4G31500, AT1G08980, AT1G19150, AT2G22330, AT2G30870, AT2G43100, AT2G44490, AT2G46650, AT3G13110, AT3G22890, AT4G04610, AT4G39950, AT5G10380, AT5G42650
GO:0009817	defense response to fungus, incompatible interaction	44	6	1.39	0.00244	AT1G02920, AT1G56510, AT1G59870, AT1G61560, AT2G44490, AT3G15356
GO:0043090	amino acid import	75	8	2.36	0.00246	AT1G01010, AT1G57630, AT2G17290, AT3G13380, AT3G52400, AT3G55970, AT4G35110, AT5G26340
GO:0001666	response to hypoxia	100	14	3.15	0.00256	AT1G17290, AT1G32900, AT1G73805, AT3G02550, AT3G45640, AT3G48090, AT3G52430, AT4G19460, AT1G14540, AT1G26380, AT1G57630, AT4G19520, AT5G25250, AT5G26920
GO:0016036	cellular response to phosphate starvation	133	11	4.19	0.00329	AT1G02310, AT1G08310, AT1G14040, AT1G26730, AT1G35350, AT1G69930, AT1G73010, AT3G03520, AT3G25710, AT4G02380, AT5G09570
GO:0009733	response to auxin	425	24	13.39	0.0036	AT1G01560, AT1G04250, AT1G18570, AT1G70000, AT2G06850, AT2G17290, AT2G23170, AT2G24850, AT3G14050, AT3G15540, AT3G23030, AT3G23250, AT3G26090, AT3G28210, AT3G52400, AT3G59900, AT3G62100, AT4G12410, AT4G25030, AT5G13370, AT5G20810, AT5G54490, AT3G62150, AT1G59870
GO:0009617	response to bacterium	577	72	18.18	0.00442	AT1G09970, AT1G17750, AT1G47890, AT1G57630, AT1G71400, AT1G73805, AT1G76360, AT2G25735, AT3G13380, AT3G28930, AT4G14365, AT4G31800, AT5G24210, AT5G25440, AT5G26920, AT5G39020, AT5G52760, AT5G61560, AT1G02920, AT1G02930, AT1G18570, AT1G42970, AT1G59870, AT1G74360, AT1G78410, AT2G22330, AT2G24570, AT2G28900, AT2G30870, AT2G35930, AT2G38470, AT2G44490, AT2G46650, AT2G47130, AT3G01830, AT3G11840, AT3…
GO:0051707	response to other organism	1425	145	44.89	0.00555	AT3G52430, AT2G22330, AT4G39950, AT1G09970, AT1G17750, AT1G47890, AT1G57630, AT1G71400, AT1G73805, AT1G76360, AT2G25735, AT3G13380, AT3G28930, AT4G14365, AT4G31800, AT5G24210, AT5G25440, AT5G26920, AT5G39020, AT5G52760, AT5G61560, AT3G11930, AT5G10380, AT1G02920, AT1G02930, AT1G18570, AT1G42970, AT1G59870, AT1G74360, AT1G78410, AT2G24570, AT2G28900, AT2G30870, AT2G35930, AT2G38470, AT2G44490, AT2…
GO:0055114	oxidation-reduction process	1747	65	55.04	0.0057	AT1G19150, AT1G42970, AT4G33010, AT4G38970, AT5G09660, AT5G13730, AT5G19220, AT5G24420, AT1G04380, AT1G14540, AT1G26380, AT1G30040, AT1G30730, AT1G30760, AT1G32350, AT1G64900, AT1G77760, AT2G12190, AT2G19800, AT2G24580, AT2G27660, AT2G30830, AT2G37760, AT2G46750, AT3G11170, AT3G12900, AT3G19000, AT3G19010, AT3G19450, AT3G23580, AT3G26170, AT3G26200, AT3G46600, AT3G55970, AT4G04610, AT4G08770, AT4…
GO:0000096	sulfur amino acid metabolic process	347	17	10.93	0.00642	AT1G70310, AT2G22330, AT2G30870, AT4G31500, AT4G33010, AT4G38970, AT5G09660, AT5G42650, AT1G33110, AT1G42970, AT2G02130, AT2G23610, AT2G43100, AT3G13110, AT4G04610, AT4G15260, AT4G39950
GO:0009753	response to jasmonic acid	474	59	14.93	0.01134	AT1G01560, AT1G17750, AT1G18570, AT1G30040, AT1G44350, AT1G70000, AT1G76930, AT2G17290, AT2G24850, AT2G28900, AT3G14050, AT3G19970, AT3G23250, AT3G26090, AT3G28210, AT3G50760, AT3G52400, AT4G25030, AT5G20230, AT5G38710, AT5G42650, AT5G54490, AT5G47220, AT1G08050, AT1G28190, AT1G33590, AT1G57630, AT1G59870, AT1G66090, AT1G73805, AT1G74360, AT1G78410, AT2G15080, AT2G26530, AT2G35930, AT2G38470, AT2…
GO:0008652	cellular amino acid biosynthetic process	583	27	18.37	0.0121	AT4G31500, AT5G28237, AT3G13110, AT5G38710, AT5G16570, AT1G70310, AT2G22330, AT2G30870, AT4G33010, AT4G38970, AT5G09660, AT5G42650, AT3G44720, AT2G43100, AT1G33110, AT1G42970, AT2G02130, AT2G23610, AT4G04610, AT4G15260, AT4G39950, AT1G17290, AT2G24850, AT1G51680, AT2G46590, AT3G53260, AT4G33420
GO:0019375	galactolipid biosynthetic process	99	8	3.12	0.01297	AT1G02310, AT1G08310, AT1G32900, AT1G69930, AT1G73010, AT4G02380, AT4G19460, AT5G09570
GO:0048443	stamen development	177	10	5.58	0.01672	AT2G44810, AT1G09970, AT1G16070, AT1G17750, AT1G47890, AT1G71400, AT3G13380, AT5G51950, AT1G06830, AT3G15540
GO:0019684	photosynthesis, light reaction	333	11	10.49	0.02158	AT1G19150, AT1G42970, AT4G38970, AT5G09660, AT2G44490, AT3G28930, AT3G45640, AT4G12720, AT5G04140, AT5G19220, AT5G26920
GO:0009873	ethylene-activated signaling pathway	125	9	3.94	0.02299	AT1G17750, AT2G32030, AT3G23230, AT3G23250, AT3G26200, AT4G13820, AT5G47220, AT5G64870, AT1G50640
GO:0009834	secondary cell wall biogenesis	53	5	1.67	0.02829	AT4G18780, AT5G03170, AT5G44030, AT5G67210, AT4G28500
GO:0015824	proline transport	74	6	2.33	0.02911	AT1G14780, AT1G51620, AT2G27660, AT2G43620, AT4G02330, AT5G03030
GO:0030001	metal ion transport	623	23	19.63	0.0306	AT2G19110, AT2G46750, AT5G17330, AT5G26280, AT1G62480, AT2G04305, AT2G36950, AT3G12750, AT5G02600, AT5G03380, AT5G52750, AT2G26975, AT5G20230, AT1G59870, AT1G16380, AT1G79400, AT5G17860, AT2G17780, AT1G19150, AT2G30870, AT2G44490, AT3G19010, AT5G46370
GO:0042157	lipoprotein metabolic process	543	23	17.11	0.0313	AT1G08050, AT1G08860, AT1G09970, AT1G63350, AT1G63360, AT1G66480, AT2G17290, AT2G34670, AT3G11840, AT3G28600, AT3G47790, AT3G54030, AT4G21920, AT4G22710, AT5G01540, AT5G19110, AT5G25440, AT5G39580, AT5G58610, AT5G61560, AT5G63905, AT5G64120, AT2G20970
GO:0009814	defense response, incompatible interaction	539	73	16.98	0.03139	AT1G01560, AT1G08050, AT1G08930, AT1G09970, AT1G24150, AT1G25390, AT1G55210, AT1G59870, AT1G73805, AT1G76040, AT1G79400, AT2G24850, AT2G45760, AT3G11840, AT3G13100, AT3G25010, AT3G48080, AT3G48090, AT3G50930, AT3G52400, AT3G52430, AT3G57460, AT4G12720, AT4G14365, AT4G38550, AT4G39830, AT5G02490, AT5G10380, AT5G24210, AT5G25440, AT5G26920, AT5G39680, AT5G44580, AT5G47070, AT5G48485, AT5G52760, AT1…
GO:0034976	response to endoplasmic reticulum stress	352	37	11.09	0.03335	AT1G01560, AT1G08050, AT1G19020, AT1G24140, AT1G64300, AT1G74360, AT2G04305, AT2G17290, AT2G25735, AT3G01830, AT3G17609, AT3G28450, AT3G52400, AT3G52430, AT4G02380, AT4G12720, AT4G14365, AT4G20830, AT4G25030, AT4G34150, AT4G35180, AT5G01540, AT5G02490, AT5G10030, AT5G13190, AT5G26030, AT5G61560, AT1G18390, AT1G55210, AT1G56345, AT1G79400, AT3G05660, AT3G25010, AT3G48090, AT5G10380, AT5G39680, AT5…
GO:0009612	response to mechanical stimulus	63	6	1.98	0.03549	AT2G06850, AT2G26530, AT2G41090, AT2G41100, AT3G50930, AT4G34150
GO:0016051	carbohydrate biosynthetic process	896	35	28.23	0.045	AT4G17090, AT2G02130, AT2G06850, AT3G52500, AT4G23990, AT5G16000, AT5G19220, AT1G78580, AT2G22190, AT5G10170, AT3G59100, AT2G30870, AT3G22890, AT1G32900, AT4G12720, AT1G56600, AT2G35710, AT3G50760, AT4G16600, AT2G21590, AT2G43530, AT3G19000, AT4G33010, AT4G38970, AT5G13730, AT1G42970, AT2G46750, AT4G18780, AT5G44030, AT5G33290, AT1G30750, AT1G73640, AT3G52900, AT4G28500, AT5G67210
GO:0010114	response to red light	104	7	3.28	0.04624	AT1G19150, AT1G30040, AT1G42970, AT3G48100, AT4G31500, AT5G04140, AT5G19220
GO:0019344	cysteine biosynthetic process	210	12	6.62	0.04656	AT3G13110, AT1G33110, AT1G42970, AT2G02130, AT2G22330, AT2G23610, AT2G43100, AT4G04610, AT4G15260, AT4G33010, AT4G38970, AT4G39950

## Sheet: cluster 4 enriched GO
GO.ID	Term	Annotated	Significant	Expected	testScore	enrichedGenes
GO:0009737	response to abscisic acid	616	31	14.13	7.5e-07	AT1G01250, AT1G20440, AT1G22640, AT1G35720, AT1G51090, AT1G68670, AT2G01570, AT2G26110, AT2G35940, AT2G36830, AT2G36890, AT2G38940, AT2G47000, AT3G05120, AT3G13960, AT3G57870, AT4G08980, AT4G19120, AT4G35100, AT4G35310, AT4G39260, AT5G08080, AT5G13180, AT5G20635, AT5G25610, AT5G52310, AT2G03440, AT2G38290, AT3G08720, AT5G01810, AT1G27320
GO:0006355	regulation of transcription, DNA-templated	2376	94	54.52	2e-06	AT1G19850, AT1G75150, AT2G01630, AT1G01250, AT1G02230, AT1G04880, AT1G06160, AT1G07530, AT1G10120, AT1G10470, AT1G12860, AT1G22640, AT1G24625, AT1G27320, AT1G29160, AT1G30330, AT1G30500, AT1G35460, AT1G35560, AT1G53160, AT1G64380, AT1G67310, AT1G68640, AT1G68670, AT1G72010, AT1G77640, AT1G79840, AT2G01570, AT2G03710, AT2G16400, AT2G22540, AT2G27990, AT2G33310, AT2G34710, AT2G35940, AT2G36890, AT2…
GO:0045892	negative regulation of transcription, DNA-templated	399	18	9.16	3.2e-06	AT1G19850, AT1G75150, AT2G01630, AT1G30500, AT1G67600, AT2G22540, AT2G37630, AT2G42870, AT2G45130, AT3G02000, AT3G02980, AT3G05630, AT3G56400, AT4G38620, AT5G04820, AT5G13180, AT5G20410, AT5G44210
GO:0071805	potassium ion transmembrane transport	30	7	0.69	1.7e-05	AT2G26650, AT1G35720, AT2G30070, AT2G35060, AT4G13420, AT4G19960, AT5G14880
GO:0009409	response to cold	628	30	14.41	6e-05	AT1G01140, AT1G01250, AT1G20440, AT1G25450, AT1G27320, AT1G35720, AT1G51090, AT1G55920, AT1G68530, AT2G03440, AT2G21060, AT2G36830, AT2G38290, AT3G08720, AT3G56400, AT3G57240, AT4G19120, AT4G39260, AT5G04530, AT5G06760, AT5G20830, AT5G25610, AT5G52310, AT5G54590, AT1G27940, AT2G03710, AT4G03930, AT5G62165, AT1G12860, AT2G34710
GO:0009944	polarity specification of adaxial/abaxial axis	79	9	1.81	8.2e-05	AT1G19850, AT2G26330, AT2G27990, AT2G34710, AT2G37630, AT3G02210, AT4G36260, AT5G03680, AT5G10510
GO:0019375	galactolipid biosynthetic process	99	9	2.27	0.00046	AT1G30500, AT1G67600, AT2G45130, AT3G02980, AT3G05630, AT4G02280, AT5G11110, AT5G20410, AT5G20830
GO:0048439	flower morphogenesis	68	7	1.56	0.00093	AT1G14690, AT1G19850, AT1G30330, AT1G75520, AT2G30520, AT4G36260, AT5G03680
GO:0010051	xylem and phloem pattern formation	97	9	2.23	0.00119	AT1G19850, AT1G30330, AT2G27990, AT2G34710, AT3G02210, AT3G51060, AT4G36260, AT5G03680, AT1G27340
GO:0048451	petal formation	72	7	1.65	0.00131	AT1G65810, AT1G68640, AT3G02000, AT3G05470, AT3G12170, AT5G01660, AT5G03680
GO:0048453	sepal formation	72	7	1.65	0.00131	AT1G65810, AT1G68640, AT3G02000, AT3G05470, AT3G12170, AT5G01660, AT5G03680
GO:0048580	regulation of post-embryonic development	484	22	11.11	0.00166	AT1G19850, AT1G23000, AT1G27320, AT1G30330, AT1G68640, AT2G34710, AT2G40080, AT3G02210, AT3G13960, AT4G35900, AT5G03680, AT5G62165, AT2G22540, AT5G24860, AT2G01570, AT5G10510, AT2G24790, AT1G53160, AT3G15270, AT3G07650, AT2G36400, AT1G77000
GO:0009269	response to desiccation	39	5	0.89	0.00189	AT1G35720, AT2G36830, AT4G19120, AT5G25610, AT5G52310
GO:0010014	meristem initiation	171	11	3.92	0.0019	AT1G19850, AT1G30330, AT2G26650, AT2G27990, AT2G34710, AT3G02210, AT3G15170, AT4G36260, AT5G03680, AT5G10510, AT2G34925
GO:0006261	DNA-dependent DNA replication	168	12	3.85	0.00203	AT1G07370, AT1G80190, AT2G29570, AT3G02820, AT3G09660, AT3G12170, AT4G14770, AT5G23420, AT5G41880, AT1G75150, AT3G23740, AT1G65070
GO:0010075	regulation of meristem growth	171	11	3.92	0.00205	AT1G04680, AT1G13710, AT1G71695, AT1G74160, AT2G26330, AT2G34710, AT4G14770, AT4G29020, AT5G03680, AT5G10510, AT5G65700
GO:0080167	response to karrikin	128	9	2.94	0.00282	AT1G31350, AT2G16660, AT2G29980, AT2G40080, AT4G02940, AT4G14440, AT4G30400, AT5G51550, AT5G57710
GO:0009965	leaf morphogenesis	198	14	4.54	0.00479	AT1G19850, AT2G22540, AT2G26330, AT2G34710, AT2G37630, AT2G41940, AT3G13960, AT4G27440, AT4G36870, AT5G03790, AT5G28640, AT1G13710, AT1G27340, AT2G42200
GO:0006857	oligopeptide transport	119	8	2.73	0.00621	AT1G17890, AT1G27930, AT2G38940, AT3G16180, AT4G24240, AT4G38620, AT5G11000, AT5G44210
GO:0009414	response to water deprivation	419	21	9.61	0.00631	AT1G35720, AT2G36830, AT4G19120, AT5G25610, AT5G52310, AT1G01250, AT1G20440, AT1G27320, AT1G51090, AT1G69600, AT2G17820, AT2G26650, AT2G47000, AT2G47800, AT4G02280, AT4G24020, AT5G06760, AT5G20830, AT5G61590, AT3G10500, AT3G05630
GO:0009855	determination of bilateral symmetry	122	8	2.8	0.00719	AT1G19850, AT1G30330, AT2G27990, AT2G34710, AT3G02210, AT4G36260, AT5G03680, AT5G10510
GO:0006833	water transport	155	10	3.56	0.00784	AT1G20440, AT1G60010, AT2G01570, AT2G36830, AT3G54820, AT4G16980, AT4G35100, AT5G20700, AT5G60360, AT2G26330
GO:0048481	ovule development	158	10	3.63	0.00852	AT1G19850, AT1G21270, AT1G30330, AT1G68530, AT2G22540, AT2G41940, AT3G57230, AT5G28640, AT5G62165, AT2G34710
GO:0006569	tryptophan catabolic process	79	6	1.81	0.00962	AT2G46330, AT3G14310, AT3G23820, AT4G33050, AT4G39940, AT5G66040
GO:0009739	response to gibberellin	166	15	3.81	0.0102	AT1G22640, AT2G14900, AT2G36890, AT2G37630, AT3G05120, AT5G24860, AT5G50915, AT1G20650, AT2G01570, AT2G36830, AT3G07310, AT3G18050, AT5G61850, AT3G51060, AT4G36260
GO:0016036	cellular response to phosphate starvation	133	8	3.05	0.01179	AT1G27320, AT1G30500, AT1G67600, AT2G16430, AT2G45130, AT3G02980, AT3G05630, AT5G20410
GO:0048653	anther development	87	6	2	0.01501	AT5G65700, AT1G71695, AT2G42200, AT3G02000, AT4G24972, AT4G33040
GO:0019344	cysteine biosynthetic process	210	12	4.82	0.01516	AT1G55920, AT2G17640, AT1G31650, AT1G35720, AT1G58080, AT2G24270, AT2G30520, AT2G35940, AT4G27440, AT4G38770, AT5G14120, AT5G23060
GO:0048440	carpel development	257	16	5.9	0.01594	AT1G27940, AT2G03710, AT3G15170, AT5G62165, AT3G29140, AT3G51060, AT4G36260, AT1G19850, AT1G21270, AT1G30330, AT1G68530, AT2G22540, AT2G41940, AT3G57230, AT5G28640, AT2G34710
GO:0051726	regulation of cell cycle	295	10	6.77	0.01672	AT1G80370, AT5G25380, AT1G07370, AT1G75150, AT3G02820, AT3G23740, AT5G67260, AT2G34710, AT3G50410, AT5G61960
GO:0006873	cellular ion homeostasis	181	5	4.15	0.01706	AT3G09390, AT1G35720, AT5G40890, AT1G66970, AT3G02040
GO:0009740	gibberellic acid mediated signaling pathway	82	9	1.88	0.01729	AT1G20650, AT2G01570, AT2G36830, AT3G05120, AT3G07310, AT3G18050, AT5G61850, AT3G51060, AT4G36260
GO:0009651	response to salt stress	784	27	17.99	0.01761	AT1G01140, AT1G20440, AT1G22640, AT1G27320, AT1G35720, AT1G60010, AT1G60940, AT2G01570, AT2G26650, AT2G30520, AT2G35940, AT2G36830, AT2G37630, AT2G47000, AT3G08720, AT3G51730, AT4G16980, AT4G19120, AT4G35100, AT4G39260, AT5G03760, AT5G13180, AT5G20700, AT5G25610, AT5G52310, AT5G60360, AT3G05120
GO:0010150	leaf senescence	72	6	1.65	0.01763	AT1G27320, AT3G10500, AT5G13180, AT5G52310, AT5G62165, AT3G56400
GO:0006270	DNA replication initiation	66	5	1.51	0.01773	AT1G75150, AT1G80190, AT3G02820, AT3G09660, AT3G23740
GO:0009751	response to salicylic acid	473	22	10.85	0.01806	AT1G21270, AT1G22640, AT2G36890, AT2G37630, AT2G46410, AT3G50410, AT3G56400, AT4G38620, AT2G22540, AT2G35940, AT2G38290, AT2G41940, AT3G02000, AT3G57240, AT4G27450, AT4G33050, AT5G20830, AT5G24530, AT1G27320, AT2G01570, AT3G05120, AT3G08720
GO:0006629	lipid metabolic process	1665	53	38.2	0.01996	AT1G25450, AT1G68530, AT2G15090, AT1G06080, AT1G56670, AT1G66970, AT1G66980, AT2G03980, AT2G04570, AT2G29980, AT2G39220, AT3G02040, AT3G03310, AT3G51730, AT5G03610, AT5G41890, AT5G20410, AT5G04530, AT1G23440, AT1G27320, AT2G29470, AT3G05630, AT3G19860, AT5G23060, AT5G66450, AT1G35430, AT5G14410, AT5G56520, AT5G57240, AT1G49530, AT3G23480, AT3G23510, AT5G04490, AT3G13640, AT4G14440, AT4G27430, AT1…
GO:0015706	nitrate transport	207	10	4.75	0.02169	AT1G17860, AT1G55920, AT2G26650, AT3G58810, AT4G26970, AT4G36790, AT5G14120, AT5G19970, AT5G20380, AT5G40890
GO:0007030	Golgi organization	178	9	4.08	0.02208	AT1G20440, AT1G35720, AT2G01570, AT2G30520, AT2G36830, AT3G51730, AT5G03760, AT5G20700, AT5G60360
GO:0009637	response to blue light	126	8	2.89	0.02302	AT1G66840, AT1G68530, AT2G24790, AT5G23060, AT5G28490, AT5G38150, AT2G30520, AT2G36890
GO:0048444	floral organ morphogenesis	232	14	5.32	0.02462	AT3G15170, AT2G01570, AT3G05120, AT3G29140, AT3G02000, AT1G23000, AT3G02210, AT3G13960, AT1G65810, AT1G68640, AT3G05470, AT3G12170, AT5G01660, AT5G03680
GO:0032502	developmental process	4118	135	94.49	0.02537	AT2G46410, AT4G24972, AT5G25380, AT1G77740, AT1G02230, AT3G10500, AT3G58040, AT3G61790, AT5G13180, AT1G19850, AT2G21060, AT3G15170, AT5G06760, AT2G34710, AT1G04680, AT1G14690, AT1G75520, AT2G27990, AT5G03680, AT1G30330, AT4G36260, AT5G10510, AT5G65510, AT1G08180, AT1G79840, AT3G05630, AT5G60360, AT5G66040, AT2G35060, AT3G09660, AT2G22540, AT3G57230, AT4G27660, AT5G23060, AT1G10470, AT1G21270, AT1…
GO:0010218	response to far red light	99	6	2.27	0.02656	AT2G35940, AT1G68530, AT2G01570, AT2G24790, AT5G23060, AT5G28490
GO:0009909	regulation of flower development	359	15	8.24	0.02666	AT1G19850, AT1G23000, AT1G27320, AT1G30330, AT1G68640, AT2G34710, AT2G40080, AT3G02210, AT3G13960, AT4G35900, AT5G03680, AT5G62165, AT2G22540, AT5G24860, AT5G10510
GO:0001666	response to hypoxia	100	6	2.29	0.02773	AT3G56400, AT4G02280, AT4G27450, AT5G11110, AT5G20830, AT5G24530
GO:0002237	response to molecule of bacterial origin	101	6	2.32	0.02893	AT1G13230, AT2G38290, AT2G42800, AT4G28490, AT4G33050, AT5G05190
GO:0008610	lipid biosynthetic process	1065	33	24.44	0.02909	AT1G06080, AT1G25450, AT1G68530, AT2G15090, AT5G04530, AT2G29980, AT5G23060, AT5G66450, AT1G35430, AT5G14410, AT5G56520, AT1G49530, AT3G23480, AT3G23510, AT5G04490, AT5G20410, AT4G27430, AT1G24470, AT1G35720, AT4G37540, AT5G04220, AT5G21105, AT3G11320, AT5G24910, AT1G30500, AT1G67600, AT2G45130, AT3G02980, AT3G05630, AT4G02280, AT5G11110, AT5G20830, AT1G48300
GO:0010310	regulation of hydrogen peroxide metabolic process	187	9	4.29	0.02913	AT2G22540, AT2G38290, AT2G41940, AT3G56400, AT3G57240, AT4G27450, AT4G33050, AT5G20830, AT5G24530
GO:0048767	root hair elongation	188	9	4.31	0.03001	AT1G04680, AT1G21310, AT1G58080, AT1G68530, AT2G26650, AT2G47000, AT4G35310, AT5G11000, AT5G65700
GO:0009862	systemic acquired resistance, salicylic acid mediated signaling pathway	251	11	5.76	0.03102	AT2G22540, AT2G35940, AT2G38290, AT2G41940, AT3G02000, AT3G56400, AT3G57240, AT4G27450, AT4G33050, AT5G20830, AT5G24530
GO:0009733	response to auxin	425	19	9.75	0.03163	AT1G16510, AT1G19850, AT1G22640, AT1G30330, AT1G75580, AT2G01570, AT2G33310, AT2G35940, AT2G37630, AT2G47000, AT3G05630, AT3G07390, AT3G12830, AT3G16500, AT3G50410, AT1G27940, AT1G27340, AT5G10510, AT5G65510
GO:0006816	calcium ion transport	120	7	2.75	0.03811	AT1G35720, AT2G30520, AT2G36830, AT3G51730, AT5G03760, AT5G20700, AT5G60360
GO:0010167	response to nitrate	197	9	4.52	0.03867	AT1G17860, AT1G55920, AT2G26650, AT3G58810, AT4G24020, AT4G26970, AT5G14120, AT5G19970, AT5G40890
GO:0043248	proteasome assembly	182	6	4.18	0.03966	AT1G21310, AT1G80370, AT2G47000, AT5G25380, AT2G29470, AT3G05630
GO:0009684	indoleacetic acid biosynthetic process	109	6	2.5	0.03979	AT2G46330, AT3G14310, AT3G23820, AT4G33050, AT4G39940, AT5G66040
GO:0009410	response to xenobiotic stimulus	82	5	1.88	0.04036	AT1G07530, AT1G68640, AT1G69600, AT3G02000, AT4G35900
GO:0009624	response to nematode	82	5	1.88	0.04036	AT2G36400, AT2G38290, AT2G47800, AT3G14310, AT4G18210
GO:0030001	metal ion transport	623	27	14.29	0.04118	AT2G26650, AT4G37410, AT2G30070, AT2G35060, AT4G13420, AT4G19960, AT5G14880, AT1G35720, AT2G30520, AT2G36830, AT3G51730, AT5G03760, AT5G20700, AT5G60360, AT1G23000, AT1G51090, AT1G66240, AT3G06130, AT4G38580, AT5G19090, AT5G60800, AT3G54820, AT3G58810, AT5G19970, AT5G40890, AT1G27320, AT1G01140
GO:0060918	auxin transport	106	5	2.43	0.04524	AT1G04680, AT1G20925, AT2G47000, AT1G27940, AT1G16510
GO:0010118	stomatal movement	94	6	2.16	0.04539	AT2G47800, AT4G24020, AT5G01820, AT4G33050, AT2G26650, AT5G23060
GO:0043481	anthocyanin accumulation in tissues in response to UV light	113	6	2.59	0.04607	AT1G04680, AT1G27940, AT1G68530, AT2G03710, AT5G62165, AT5G65700

## Sheet: cluster 5 enriched GO
GO.ID	Term	Annotated	Significant	Expected	testScore	enrichedGenes
GO:0009644	response to high light intensity	224	21	2.91	2e-12	AT1G01470, AT1G16030, AT1G53540, AT1G54050, AT1G71000, AT1G74310, AT2G20560, AT2G32120, AT2G46240, AT2G47180, AT3G09350, AT3G12580, AT3G24500, AT3G45780, AT3G51910, AT4G12400, AT5G12020, AT5G12030, AT5G51440, AT5G52640, AT5G64510
GO:0042542	response to hydrogen peroxide	264	20	3.43	5.6e-12	AT1G16030, AT1G53540, AT1G54050, AT1G71000, AT1G74310, AT2G20560, AT2G32120, AT2G46240, AT2G47180, AT3G09350, AT3G12580, AT3G24500, AT3G51910, AT4G12400, AT5G12020, AT5G12030, AT5G51440, AT5G52640, AT5G64510, AT3G26520
GO:0006457	protein folding	341	22	4.43	8.7e-10	AT1G16030, AT1G53540, AT1G54050, AT1G59860, AT1G71000, AT1G74310, AT1G76700, AT2G20550, AT2G20560, AT2G32120, AT2G46240, AT3G09350, AT3G12580, AT3G24500, AT3G51910, AT4G12400, AT5G05420, AT5G12020, AT5G12030, AT5G51440, AT5G52640, AT5G64510
GO:0009408	response to heat	303	23	3.94	2.5e-08	AT1G07400, AT1G16030, AT1G53540, AT1G54050, AT1G59860, AT1G71000, AT1G74310, AT2G20560, AT2G32120, AT2G46240, AT2G47180, AT3G09350, AT3G12580, AT3G24500, AT3G46230, AT3G51910, AT4G12400, AT5G12020, AT5G12030, AT5G51440, AT5G52640, AT5G64510, AT1G01470
GO:0034976	response to endoplasmic reticulum stress	352	15	4.58	3.1e-07	AT1G76700, AT3G58120, AT1G16030, AT1G53540, AT1G74310, AT2G20560, AT2G46240, AT3G12580, AT3G24500, AT4G12400, AT4G23300, AT5G12020, AT5G12030, AT5G51440, AT5G64510
GO:0015824	proline transport	74	8	0.96	5.3e-06	AT1G79410, AT2G38870, AT2G39200, AT3G47380, AT3G52450, AT5G16970, AT5G39090, AT5G49520
GO:0009611	response to wounding	335	16	4.36	9.2e-06	AT1G01470, AT1G04220, AT1G05800, AT1G52200, AT1G62380, AT1G69260, AT1G79270, AT2G26690, AT2G34810, AT2G38870, AT2G46510, AT2G47890, AT3G48520, AT4G05100, AT5G53750, AT5G63450
GO:0009414	response to water deprivation	419	23	5.45	1.2e-05	AT1G01470, AT1G29395, AT2G05520, AT1G11210, AT1G69260, AT1G73480, AT2G26740, AT2G46510, AT2G47180, AT3G02480, AT3G14440, AT3G24500, AT3G52450, AT4G05100, AT4G20260, AT5G06530, AT5G45340, AT1G70670, AT1G16370, AT1G70820, AT1G79410, AT2G34500, AT2G20880
GO:0010583	response to cyclopentenone	148	10	1.92	2.5e-05	AT1G05560, AT1G77450, AT1G78340, AT1G79410, AT2G34500, AT2G39200, AT4G18170, AT4G23700, AT5G16970, AT5G54510
GO:0010286	heat acclimation	84	7	1.09	0.00011	AT1G01470, AT1G16030, AT1G74310, AT2G32120, AT2G46240, AT4G12400, AT5G12030
GO:0009694	jasmonic acid metabolic process	160	11	2.08	0.00023	AT3G48520, AT4G33905, AT4G37150, AT5G40460, AT5G63450, AT1G05800, AT2G34810, AT2G46510, AT3G25770, AT4G05100, AT5G53750
GO:0009737	response to abscisic acid	616	20	8.01	0.0007	AT1G01470, AT1G11210, AT1G17020, AT1G29395, AT1G70670, AT1G73480, AT2G05520, AT2G30040, AT2G45190, AT2G46510, AT2G47180, AT2G47770, AT3G14440, AT3G24500, AT4G05100, AT5G44190, AT5G65310, AT1G07430, AT1G62810, AT1G69260
GO:0042631	cellular response to water deprivation	67	5	0.87	0.0018	AT1G16370, AT1G29395, AT1G70820, AT1G79410, AT2G34500
GO:0009407	toxin catabolic process	211	9	2.74	0.00185	AT1G05560, AT1G77450, AT1G78340, AT1G79410, AT2G34500, AT2G39200, AT4G18170, AT4G23700, AT5G16970
GO:0009695	jasmonic acid biosynthetic process	136	7	1.77	0.00206	AT1G05800, AT2G34810, AT2G46510, AT3G25770, AT3G48520, AT4G05100, AT5G53750
GO:0000038	very long-chain fatty acid metabolic process	53	5	0.69	0.0023	AT1G04220, AT2G16280, AT3G16370, AT5G57800, AT2G31360
GO:0006355	regulation of transcription, DNA-templated	2376	41	30.89	0.00436	AT1G22490, AT1G68360, AT1G68550, AT1G77450, AT2G20880, AT2G22200, AT2G36470, AT2G40970, AT2G46510, AT2G47260, AT2G47890, AT3G01220, AT3G06640, AT3G11280, AT3G25730, AT3G45780, AT3G51910, AT3G54340, AT3G57370, AT3G58120, AT4G00050, AT4G00870, AT4G05100, AT4G08150, AT4G18170, AT4G27950, AT4G35610, AT5G07060, AT5G25190, AT5G25220, AT5G25810, AT5G49520, AT5G53660, AT5G56270, AT5G65310, AT5G66940, AT1…
GO:0009825	multidimensional cell growth	111	7	1.44	0.00447	AT1G70940, AT3G16370, AT3G26520, AT5G25810, AT5G28646, AT1G26770, AT2G39700
GO:0009308	amine metabolic process	263	8	3.42	0.00696	AT1G52200, AT2G05520, AT5G01750, AT3G13650, AT1G62810, AT4G14940, AT5G56970, AT3G25730
GO:0048519	negative regulation of biological process	1226	14	15.94	0.00778	AT1G07430, AT5G03840, AT5G44190, AT3G45780, AT2G18500, AT1G05800, AT4G20260, AT2G36470, AT3G47380, AT4G30340, AT1G69260, AT1G79420, AT4G08150, AT2G30370
GO:0048507	meristem development	501	8	6.51	0.00898	AT2G45190, AT1G79420, AT4G08150, AT1G71040, AT1G70940, AT2G33810, AT3G11000, AT3G54340
GO:0009753	response to jasmonic acid	474	13	6.16	0.01133	AT1G69260, AT2G26690, AT2G30040, AT2G34810, AT2G46510, AT3G48520, AT4G05100, AT4G33905, AT5G40460, AT5G53750, AT5G63450, AT2G36470, AT3G47380
GO:0042538	hyperosmotic salinity response	162	6	2.11	0.01952	AT1G29395, AT1G69260, AT1G73480, AT2G46510, AT3G14440, AT4G05100
GO:0070838	divalent metal ion transport	202	7	2.63	0.02189	AT3G26520, AT4G01480, AT4G20260, AT1G52200, AT2G13360, AT2G26690, AT5G01750
GO:0009651	response to salt stress	784	23	10.19	0.02287	AT1G29395, AT1G59860, AT1G62380, AT2G05520, AT2G13360, AT2G20880, AT2G47180, AT2G47770, AT3G06370, AT3G09350, AT3G26520, AT4G01480, AT4G05100, AT4G20260, AT5G44190, AT5G50950, AT5G53370, AT1G69260, AT1G73480, AT2G46510, AT3G14440, AT1G16370, AT1G79410
GO:0009826	unidimensional cell growth	504	13	6.55	0.02316	AT1G26770, AT2G39700, AT3G45970, AT5G54510, AT1G16360, AT1G61290, AT2G33810, AT3G54340, AT3G62230, AT1G70940, AT3G16370, AT3G26520, AT4G20260
GO:0009873	ethylene-activated signaling pathway	125	5	1.63	0.02387	AT1G64710, AT2G30040, AT3G24500, AT4G05100, AT5G25190
GO:0008544	epidermis development	690	11	8.97	0.02575	AT5G44700, AT5G28646, AT2G45190, AT4G10060, AT3G57370, AT1G70940, AT3G16370, AT3G26520, AT4G20260, AT2G30432, AT2G30370
GO:0048569	post-embryonic organ development	730	8	9.49	0.02604	AT2G45190, AT3G11000, AT3G54340, AT5G53390, AT3G48520, AT2G33810, AT1G76700, AT2G41230
GO:0007169	transmembrane receptor protein tyrosine kinase signaling pathway	130	5	1.69	0.02767	AT1G79620, AT3G03770, AT3G47090, AT5G44700, AT5G67280
GO:0009750	response to fructose	144	5	1.87	0.04027	AT1G08630, AT2G13360, AT3G26520, AT4G23870, AT5G53370

## Sheet: cluster 6 enriched GO
GO.ID	Term	Annotated	Significant	Expected	testScore	enrichedGenes
GO:0010583	response to cyclopentenone	148	11	1.6	6.8e-07	AT1G17170, AT1G17180, AT1G73590, AT2G29420, AT3G04730, AT3G28740, AT4G15610, AT4G21120, AT4G37990, AT5G01380, AT5G13330
GO:0006355	regulation of transcription, DNA-templated	2376	46	25.76	9.9e-07	AT5G43810, AT1G01030, AT1G08810, AT1G13600, AT1G24260, AT1G25550, AT1G26780, AT1G30650, AT1G30950, AT1G33760, AT1G50420, AT1G62360, AT1G68130, AT1G79700, AT2G02450, AT2G02540, AT2G22800, AT2G33880, AT2G45650, AT3G04070, AT3G04730, AT3G17600, AT3G23050, AT3G44290, AT3G57670, AT3G58780, AT4G18960, AT4G25410, AT4G36900, AT5G01380, AT5G06710, AT5G13330, AT5G46350, AT5G53210, AT5G54630, AT5G56840, AT5…
GO:0015824	proline transport	74	8	0.8	1.4e-06	AT1G76520, AT2G02990, AT3G21690, AT4G21120, AT5G12010, AT5G17000, AT5G47330, AT5G55050
GO:0006865	amino acid transport	270	18	2.93	2e-05	AT4G21120, AT2G02990, AT2G21050, AT2G38120, AT2G41190, AT3G04070, AT3G53150, AT4G15610, AT4G37990, AT5G01240, AT5G17000, AT5G47330, AT5G50200, AT4G13510, AT1G76520, AT3G21690, AT5G12010, AT5G55050
GO:0009407	toxin catabolic process	211	11	2.29	2.1e-05	AT1G10060, AT1G10070, AT1G17170, AT1G17180, AT2G29420, AT3G28740, AT4G15610, AT4G21120, AT4G37990, AT5G01380, AT5G13330
GO:0048481	ovule development	158	8	1.71	0.00034	AT1G24260, AT1G62360, AT2G27880, AT2G45650, AT3G58780, AT4G18960, AT5G21150, AT5G65070
GO:0015706	nitrate transport	207	9	2.24	0.00045	AT1G25550, AT1G70410, AT1G79360, AT2G39360, AT3G01290, AT4G15610, AT4G31910, AT5G50200, AT5G65210
GO:0010167	response to nitrate	197	8	2.14	0.00144	AT1G25550, AT1G70410, AT2G39360, AT3G01290, AT4G15610, AT4G31910, AT5G50200, AT5G65210
GO:0009926	auxin polar transport	102	6	1.11	0.00167	AT1G73590, AT1G76520, AT2G38120, AT3G23050, AT5G48900, AT4G31820
GO:0009737	response to abscisic acid	616	12	6.68	0.00183	AT1G08810, AT1G80080, AT2G33880, AT3G23050, AT4G03400, AT4G13510, AT4G22200, AT4G25000, AT5G13330, AT5G46350, AT5G65730, AT1G61120
GO:0009624	response to nematode	82	5	0.89	0.00199	AT1G71880, AT1G73590, AT2G21050, AT2G38120, AT5G53010
GO:0010089	xylem development	84	5	0.91	0.00222	AT1G73590, AT2G03090, AT2G45420, AT4G00220, AT5G15120
GO:0010260	organ senescence	98	6	1.06	0.00266	AT1G76680, AT2G35980, AT5G37600, AT3G04070, AT5G13330, AT5G65210
GO:0048507	meristem development	501	13	5.43	0.00288	AT1G30950, AT1G62360, AT2G27250, AT1G73590, AT2G31160, AT5G43810, AT1G18250, AT2G21050, AT2G33880, AT1G70560, AT1G24260, AT3G58780, AT4G18960
GO:0016036	cellular response to phosphate starvation	133	6	1.44	0.00334	AT2G02990, AT2G45570, AT3G04530, AT4G04040, AT4G30490, AT5G20150
GO:0019375	galactolipid biosynthetic process	99	5	1.07	0.00451	AT2G45570, AT3G04530, AT4G04040, AT4G30490, AT5G20150
GO:0048467	gynoecium development	267	12	2.89	0.00471	AT3G57670, AT5G67060, AT1G24260, AT1G62360, AT2G33880, AT3G58780, AT4G18960, AT1G70560, AT2G27880, AT2G45650, AT5G21150, AT5G65070
GO:0009723	response to ethylene	353	10	3.83	0.00541	AT1G61120, AT1G70560, AT2G20900, AT2G29410, AT2G38120, AT4G11370, AT4G37290, AT5G13330, AT5G57220, AT5G65600
GO:0043069	negative regulation of programmed cell death	170	6	1.84	0.01076	AT2G35980, AT3G01290, AT3G13950, AT4G13510, AT4G21120, AT5G50200
GO:0023052	signaling	2095	21	22.71	0.01096	AT2G35980, AT3G13950, AT3G48640, AT5G43810, AT1G61120, AT1G80080, AT2G01505, AT2G27250, AT1G07650, AT5G46330, AT2G20900, AT4G33000, AT2G21880, AT3G06750, AT4G13510, AT5G15120, AT5G65210, AT1G19300, AT5G05600, AT1G30220, AT3G01290
GO:0009851	auxin biosynthetic process	124	5	1.34	0.01105	AT1G19300, AT1G70560, AT2G30990, AT4G32540, AT5G20960
GO:0009611	response to wounding	335	9	3.63	0.01125	AT1G01120, AT1G52030, AT1G61120, AT1G76680, AT2G02990, AT3G23050, AT5G05600, AT5G10300, AT5G50200
GO:0009886	post-embryonic morphogenesis	502	15	5.44	0.012	AT1G62360, AT3G58780, AT4G18960, AT1G34245, AT1G24260, AT2G33880, AT1G80080, AT5G53210, AT2G38120, AT2G45420, AT4G13510, AT1G73590, AT2G31160, AT5G43810, AT5G67060
GO:0009826	unidimensional cell growth	504	13	5.46	0.0125	AT1G17060, AT2G03090, AT3G55500, AT5G60880, AT2G29410, AT2G37540, AT3G57670, AT4G18960, AT2G38120, AT3G23050, AT4G33000, AT1G52290, AT2G39360
GO:0010051	xylem and phloem pattern formation	97	6	1.05	0.01293	AT1G19300, AT1G62360, AT1G73590, AT5G43810, AT1G70560, AT2G21050
GO:0080167	response to karrikin	128	5	1.39	0.01297	AT4G13510, AT4G37290, AT5G05600, AT5G48500, AT5G57785
GO:0044036	cell wall macromolecule metabolic process	326	6	3.53	0.01559	AT1G30650, AT1G19300, AT1G73590, AT2G03090, AT2G45420, AT5G15120
GO:0034220	ion transmembrane transport	235	5	2.55	0.02144	AT4G21120, AT5G46330, AT1G79360, AT5G47560, AT5G53010
GO:0010087	phloem or xylem histogenesis	107	7	1.16	0.02478	AT1G70560, AT4G31910, AT1G73590, AT2G03090, AT2G45420, AT4G00220, AT5G15120
GO:0009617	response to bacterium	577	13	6.26	0.02789	AT1G80080, AT3G13950, AT1G70560, AT2G35980, AT3G48640, AT5G46330, AT5G46350, AT5G57220, AT5G65210, AT1G33930, AT1G61120, AT4G37990, AT5G18130
GO:0007389	pattern specification process	353	15	3.83	0.03457	AT1G62360, AT2G31160, AT2G38120, AT3G23050, AT5G48900, AT1G73590, AT5G43810, AT1G19300, AT1G24260, AT2G33880, AT1G26780, AT4G00220, AT2G20875, AT1G70560, AT2G21050
GO:0050832	defense response to fungus	348	8	3.77	0.03673	AT2G35980, AT3G01290, AT3G13950, AT3G48640, AT4G28350, AT5G09440, AT5G46350, AT5G57220
GO:0009751	response to salicylic acid	473	11	5.13	0.03828	AT1G08810, AT1G76680, AT2G29420, AT5G13330, AT2G35980, AT3G13950, AT3G48640, AT4G13510, AT5G15120, AT5G65210, AT1G19300
GO:0071555	cell wall organization	620	12	6.72	0.04163	AT2G03090, AT3G55500, AT2G29410, AT3G57670, AT4G18960, AT1G19300, AT5G46330, AT5G57220, AT2G38120, AT2G45420, AT3G23050, AT4G33000
GO:0009890	negative regulation of biosynthetic process	429	5	4.65	0.04276	AT5G43810, AT2G32100, AT3G04530, AT5G20150, AT1G76560
GO:0048443	stamen development	177	5	1.92	0.04407	AT1G73590, AT1G80080, AT2G27880, AT3G58780, AT4G18960
GO:0045087	innate immune response	869	17	9.42	0.045	AT5G43810, AT5G63530, AT4G37990, AT5G50200, AT5G57220, AT2G35980, AT3G13950, AT3G48640, AT4G13510, AT5G15120, AT5G65210, AT1G19300, AT2G30930, AT3G01290, AT4G21120, AT2G27250, AT5G18130
GO:0000271	polysaccharide biosynthetic process	586	6	6.35	0.04609	AT2G38120, AT3G23050, AT4G24000, AT4G33000, AT1G19300, AT1G30650

## Sheet: cluster 7 enriched GO
GO.ID	Term	Annotated	Significant	Expected	testScore	enrichedGenes
GO:0009737	response to abscisic acid	616	18	4.47	1.6e-06	AT1G52890, AT1G71030, AT2G15970, AT2G16720, AT2G28550, AT2G33380, AT3G11240, AT3G11410, AT3G15500, AT3G20300, AT3G51810, AT3G61890, AT4G25480, AT4G34000, AT5G06980, AT5G17300, AT5G54230, AT1G02340
GO:0006355	regulation of transcription, DNA-templated	2376	36	17.24	1.5e-05	AT1G19220, AT1G22810, AT1G51140, AT1G52880, AT1G52890, AT1G53170, AT1G71030, AT1G75410, AT2G02710, AT2G13960, AT2G16720, AT2G18300, AT2G18550, AT2G24430, AT2G28550, AT2G40740, AT2G45680, AT3G02310, AT3G11020, AT3G15500, AT3G47500, AT3G61890, AT4G18390, AT4G23550, AT4G25470, AT4G25480, AT4G31680, AT4G34000, AT4G38000, AT5G11060, AT5G15310, AT5G17300, AT5G22290, AT5G43700, AT5G54230, AT5G57660
GO:0009651	response to salt stress	784	20	5.69	0.00014	AT1G62660, AT1G71030, AT2G15970, AT2G16720, AT2G28550, AT2G33380, AT3G26450, AT3G61890, AT4G34000, AT5G02020, AT5G06980, AT5G15310, AT5G17300, AT5G20270, AT5G54230, AT1G52890, AT3G11410, AT3G15500, AT3G20300, AT4G25480
GO:0009751	response to salicylic acid	473	10	3.43	0.00022	AT1G71030, AT2G14560, AT2G16720, AT2G33380, AT5G15310, AT5G17300, AT5G54230, AT1G52890, AT3G15500, AT4G34000
GO:0042538	hyperosmotic salinity response	162	6	1.18	0.0012	AT1G52890, AT2G33380, AT3G11410, AT3G15500, AT3G20300, AT4G25480
GO:0009414	response to water deprivation	419	12	3.04	0.00199	AT2G15970, AT2G33380, AT1G52890, AT3G11020, AT3G11410, AT3G15500, AT3G20300, AT3G61890, AT4G25480, AT4G34000, AT1G32940, AT5G57660
GO:0009723	response to ethylene	353	9	2.56	0.00407	AT1G19220, AT1G52890, AT1G71030, AT3G15500, AT5G15310, AT5G17300, AT1G53170, AT2G16720, AT4G34000
GO:0007275	multicellular organismal development	3625	31	26.3	0.01334	AT1G52880, AT1G52890, AT2G24430, AT3G15500, AT5G22290, AT2G28550, AT5G65870, AT1G15330, AT3G11020, AT3G03650, AT3G51810, AT4G37470, AT3G02310, AT3G10570, AT4G18390, AT3G11240, AT1G30870, AT5G67400, AT1G45616, AT5G45850, AT4G38000, AT1G19220, AT3G51600, AT4G24510, AT5G45950, AT2G45680, AT5G63340, AT1G75410, AT5G11060, AT1G51140, AT5G17300
GO:0051173	positive regulation of nitrogen compound metabolic process	481	6	3.49	0.02142	AT3G61890, AT4G18390, AT4G34000, AT4G38000, AT5G22290, AT4G27260
GO:0009733	response to auxin	425	7	3.08	0.04288	AT1G19220, AT1G52890, AT3G15500, AT4G27260, AT5G15310, AT5G17300, AT5G43700
GO:0009753	response to jasmonic acid	474	7	3.44	0.04764	AT1G52890, AT1G71030, AT2G16720, AT3G15500, AT5G15310, AT5G17300, AT2G14560

## Sheet: cluster 8 enriched GO
GO.ID	Term	Annotated	Significant	Expected	testScore	enrichedGenes
GO:0006355	regulation of transcription, DNA-templated	2376	35	16.27	5e-06	AT2G36350, AT1G02220, AT1G06180, AT1G25250, AT1G26310, AT1G51070, AT1G69780, AT1G75540, AT1G80580, AT2G01430, AT2G17770, AT2G17950, AT2G28160, AT2G29660, AT2G44910, AT2G44940, AT2G45050, AT3G16220, AT3G24310, AT3G47620, AT3G50870, AT4G02670, AT4G26070, AT4G32980, AT4G36920, AT4G40060, AT5G06250, AT5G06870, AT5G11190, AT5G11590, AT5G57390, AT5G60690, AT5G60850, AT3G52525, AT3G52770
GO:0016132	brassinosteroid biosynthetic process	118	7	0.81	1.7e-05	AT2G29660, AT2G39180, AT3G07570, AT3G16460, AT3G43960, AT5G05690, AT5G57740
GO:0010073	meristem maintenance	285	9	1.95	0.00035	AT2G36350, AT3G52770, AT4G32980, AT4G36920, AT5G06250, AT5G60690, AT2G22420, AT2G17950, AT1G26310
GO:0009750	response to fructose	144	5	0.99	0.00317	AT3G15450, AT3G15630, AT3G61430, AT3G61440, AT5G21170
GO:0097305	response to alcohol	723	10	4.95	0.00668	AT1G75750, AT3G20470, AT3G47620, AT3G50970, AT5G57390, AT2G40180, AT4G17870, AT5G06860, AT3G61460, AT2G17950
GO:0010167	response to nitrate	197	5	1.35	0.01163	AT1G13110, AT3G12500, AT3G16460, AT3G19930, AT4G20110
GO:0015706	nitrate transport	207	5	1.42	0.01415	AT1G13110, AT3G12500, AT3G16460, AT3G19930, AT4G20110
GO:0050832	defense response to fungus	348	7	2.38	0.01822	AT2G15890, AT3G07525, AT3G12500, AT3G50970, AT4G26070, AT5G06860, AT5G38900
GO:0005975	carbohydrate metabolic process	1977	17	13.54	0.02589	AT3G22210, AT3G48200, AT4G26070, AT1G75750, AT5G05690, AT2G43570, AT3G12500, AT3G13784, AT3G15720, AT3G47050, AT4G10960, AT4G14130, AT5G17500, AT3G61430, AT3G61440, AT1G24320, AT5G25820
GO:0031325	positive regulation of cellular metabolic process	524	6	3.59	0.04655	AT1G22740, AT4G26070, AT2G45050, AT4G32980, AT4G40060, AT5G11590
GO:0009751	response to salicylic acid	473	6	3.24	0.04715	AT1G06180, AT3G20470, AT4G04695, AT4G26070, AT5G06860, AT5G06870
GO:0055085	transmembrane transport	821	9	5.62	0.04994	AT1G80830, AT1G54730, AT2G46430, AT3G05165, AT3G18830, AT3G19930, AT3G60970, AT3G61430, AT4G36670

## Sheet: cluster 9 enriched GO
GO.ID	Term	Annotated	Significant	Expected	testScore	enrichedGenes
GO:0009963	positive regulation of flavonoid biosynthetic process	103	5	0.5	0.00015	AT1G67870, AT3G15353, AT3G19030, AT4G34230, AT5G09220
GO:0010363	regulation of plant-type hypersensitive response	371	8	1.8	0.00046	AT1G07640, AT1G67870, AT2G42540, AT3G15353, AT3G19030, AT4G22980, AT4G34230, AT5G09220
GO:0006612	protein targeting to membrane	383	8	1.86	0.00057	AT1G07640, AT1G67870, AT2G42540, AT3G15353, AT3G19030, AT4G22980, AT4G34230, AT5G09220
GO:0009611	response to wounding	335	7	1.62	0.00126	AT1G07640, AT2G24210, AT3G06490, AT3G11480, AT4G28680, AT4G34230, AT5G04230
GO:0006629	lipid metabolic process	1665	13	8.07	0.01763	AT1G06350, AT1G06360, AT1G75900, AT3G05180, AT5G52570, AT4G25850, AT1G01180, AT2G24210, AT5G24140, AT5G24155, AT1G28130, AT1G37130, AT2G38170
GO:0055114	oxidation-reduction process	1747	14	8.47	0.03843	AT1G07440, AT1G01590, AT1G06350, AT1G06360, AT1G12200, AT1G37130, AT1G57750, AT2G38080, AT4G33790, AT4G34230, AT5G24140, AT5G24155, AT5G52570, AT4G25830

[truncated: 7 more sheets: cluster 10 enriched GO, cluster 11 enriched GO, cluster 12 enriched GO, cluster 13 enriched GO, cluster 14 enriched GO, cluster 15 enriched GO, qunatification of GO terms]
