# Supplementary material for: An integrated analysis of cell-type specific gene expression reveals genes regulated by REVOLUTA and KANADI1 in the Arabidopsis shoot apical meristem
Source: PLoS Genet. 2020 Apr 15;16(4):e1008661. doi: 10.1371/journal.pgen.1008661 (PMC7266345; doi:10.1371/journal.pgen.1008661)
Supplement: S12 Table — (XLSX) [file pgen.1008661.s023.xlsx]

## Sheet: S12
Comparision of DEGs identified after pAtML1>>REVr-2VENUS/pAtML1>>KAN1-2GFP induction with previously published studies in which REV or KAN1 were induced in seedlings.
A. Comparision of DEGs after pAtML1>>REVr-2VENUS induction with previousely published studies in seedlings
A.1. Comparision with Reinhart et al., 2013 study
Genes overlaping between a) pAtML1>>REVr 6hr up regualted genes and & b) genes up-regulated by REV in Reinhart et al., 2013 study										AT1G13110	AT1G22030	AT1G33790	AT1G74940	AT2G32390	AT3G43960	AT3G52770	AT3G60390	AT4G02810	AT4G17460	AT4G17870	AT5G05690	AT5G47060	AT5G56040
Genes overlaping between a) pAtML1>>REVr 16hr up regualted genes and & b) genes up-regulated by REV in Reinhart et al., 2013 study										AT1G02220	AT1G22030	AT1G24440	AT1G63800	AT1G74940	AT2G20180	AT2G36870	AT2G41940	AT2G45450	AT3G16180	AT3G43960	AT3G52770	AT3G60390	AT4G02810	AT4G17460	AT4G17870	AT4G37580	AT5G05690	AT5G06710	AT5G16030	AT5G19340	AT5G56040
Genes overlaping between a) pAtML1>>REVr (6 or 16hr) up regualted genes and & b) genes up-regulated by REV in Reinhart et al., 2013 study										AT1G02220	AT1G13110	AT1G22030	AT1G24440	AT1G33790	AT1G63800	AT1G74940	AT2G20180	AT2G32390	AT2G36870	AT2G41940	AT2G45450	AT3G16180	AT3G43960	AT3G52770	AT3G60390	AT4G02810	AT4G17460	AT4G17870	AT4G37580	AT5G05690	AT5G06710	AT5G16030	AT5G19340	AT5G47060	AT5G56040
Genes overlapping among a) genes upregulated by REV in pAtML1>>REVr (6hr or 16hr), b) enriched expression in REV cells, & c) up-regulated by REV in Reinhart et al., 2013 study study										AT1G33790	AT2G41940	AT2G45450	AT3G43960	AT3G52770	AT3G60390	AT4G37580	AT5G05690	AT5G56040
Genes overlaping between a) pAtML1>>REVr down regualted genes and & b) genes down regulated by REV in Reinhart et al., 2013 study										AT1G20823	AT1G26770	AT1G35140	AT1G60270	AT1G79160	AT2G16890	AT2G20142	AT2G35290	AT2G36970	AT2G39350	AT2G39830	AT3G17690	AT3G24770	AT3G28210	AT3G30180	AT4G14440	AT4G21380	AT4G25810	AT4G29100	AT5G01540	AT5G01740	AT5G12020	AT5G26920	AT5G35735	AT5G52760	AT5G65310
Genes overlapping among a) genes down regulated by pAtML1>>REVr (6hr or 16hr) b) enriched expression in non-REV cells & c) down-regulated by REV in Reinhart et al., 2013 study										AT1G20823	AT1G26770	AT2G20142	AT2G35290	AT2G39350	AT3G24770	AT3G28210	AT4G14440	AT4G25810	AT5G01540	AT5G26920	AT5G35735	AT5G52760	AT5G65310
A.2. Comparision with Brandt et al., 2012 study
Genes differentially expressed in pAtML1>>REVr line and have REV binding site in Brandt et al., 2012 study										AT1G03170	AT1G05420	AT1G08320	AT1G12080	AT1G12090	AT1G12200	AT1G13700	AT1G13710	AT1G13930	AT1G17750	AT1G20990	AT1G21100	AT1G21110	AT1G22570	AT1G23205	AT1G24625	AT1G25250	AT1G27020	AT1G46480	AT1G61660	AT1G64620	AT1G64625	AT1G66940	AT1G66950	AT1G68520	AT1G68570	AT1G69580	AT1G69920	AT1G69930	AT1G70300	AT1G70310	AT1G71870	AT1G71880	AT1G74930	AT1G74940	AT1G77110	AT2G02070	AT2G14080	AT2G26975	AT2G29660
Genes Upregulated by REV in pAtML1>>REVr line and enriched in REV cells, and and have REV binding site in Brandt et al., 2012 study										AT1G08320	AT1G22570	AT2G41940	AT2G45450	AT3G12920	AT3G15720	AT3G52525	AT3G57130	AT3G60390	AT3G61430	AT4G32980	AT5G05690	AT5G05810	AT5G65170
Genes down regulated by REV in pAtML1>>REVr line and enriched in non-REV cells, and and have REV binding site in Brandt et al., 2012 study										AT1G21110	AT1G66950	AT1G69920	AT1G69930	AT1G70300	AT1G71880	AT2G14080	AT2G31160	AT2G36950	AT2G39705	AT2G40435	AT3G52500	AT4G18880	AT4G19030	AT4G19700	AT4G23810	AT4G27260	AT4G27657	AT5G15160	AT5G38410
B. Comparision of DEGs after pAtML1>>KAN1-2GFP induction with previousely published studies in seedlings
B.1. Comparision of genes down regualted in pAtML1>>KAN1-2GFP with genes down regulated by KAN1 in previous studies
Previuos study	Total no. of down regulated genes in the previous study	Overlap with this study	Overlap %	p-value
Merelo et al., 2013	509	143	28.0943	4.586e-16
Reinhart et al., 2013	249	114	45.7831	5.601e-33
Huang et al., 2014	137	71	51.8248	4.263e-25
Xie et al., 2015	969	406	41.8989	7.278e-102
B.2. Comparision of genes up regualted in pAtML1>>KAN1-2GFP with genes up regulated by KAN1 in previous studies
Previuos study	Total no. of up regulated genes in the previous study	Overlap No.	Overlap %	p-value
Merelo et al., 2013	30	2	6.66667	0.359
Reinhart et al., 2013	116	24	20.6897	1.68e-06
Huang et al., 2014	94	16	17.0213	0.000889
Xie et al., 2015	NA	NA	NA	NA
Overlap between a) genes down regulated by KAN1 in pAtML1>>KAN1 & b) genes down regulated by KAN1 in Merelo et al., 2013 study (143)										AT1G27320	AT1G28580	AT1G29160	AT1G31650	AT1G35350	AT1G36060	AT1G50600	AT1G50630	AT1G51805	AT1G52290	AT1G62380	AT1G62422	AT1G65070	AT1G66840	AT1G67050	AT1G68130	AT1G69160	AT1G69760	AT1G70290	AT1G70530	AT1G71030	AT1G71040	AT1G71880	AT1G72450	AT1G73590	AT1G75410	AT1G75450	AT1G75820	AT1G77640	AT1G79700	AT1G80180	AT1G80440	AT2G01420	AT2G01570	AT2G01630	AT2G15880	AT2G15960	AT2G16400	AT2G17550	AT2G17820
Overlap between a) genes down regulated by KAN1 in pAtML1>>KAN1and b) genes down regulated by KAN1 in Xie et al., 2015 study (406)										AT1G01120	AT1G01130	AT1G01140	AT1G01490	AT1G02400	AT1G02610	AT1G07590	AT1G08180	AT1G08810	AT1G08920	AT1G09070	AT1G10060	AT1G10657	AT1G11175	AT1G11700	AT1G12950	AT1G13245	AT1G14210	AT1G14440	AT1G14690	AT1G16510	AT1G17830	AT1G17990	AT1G18250	AT1G19300	AT1G19400	AT1G21000	AT1G21270	AT1G21590	AT1G21830	AT1G22570	AT1G22640	AT1G22710	AT1G23000	AT1G23480	AT1G24147	AT1G24260	AT1G24400	AT1G24625	AT1G25425
Overlap between a) genes down regulated by KAN1 in pAtML1>>KAN1 and b) genes down regulated by KAN1 in Reinhart et al., 2013 study (114)										AT1G01120	AT1G01140	AT1G01490	AT1G08180	AT1G08315	AT1G11700	AT1G17990	AT1G20640	AT1G21000	AT1G21270	AT1G21590	AT1G21830	AT1G23480	AT1G24625	AT1G25550	AT1G28670	AT1G35350	AT1G50420	AT1G51805	AT1G52190	AT1G52290	AT1G61100	AT1G65620	AT1G66840	AT1G68130	AT1G69760	AT1G70550	AT1G71880	AT1G71970	AT1G72450	AT1G76360	AT1G76520	AT1G78170	AT1G80440	AT2G01420	AT2G02450	AT2G16400	AT2G17220	AT2G17820	AT2G21210
Overlap between a) genes down regulated by KAN1 in pAtML1>>KAN1 and b) genes down regulated by KAN1 in Huang et al., 2014 study (71)										at1g02400	at1g11210	at1g17990	at1g21000	at1g21100	at1g21590	at1g21830	at1g22570	at1g22810	at1g23480	at1g25550	at1g26210	at1g35350	at1g51805	at1g52290	at1g57980	at1g57990	at1g66160	at1g69760	at1g70560	at1g76520	at2g01420	at2g02450	at2g30990	at2g32100	at2g38290	at2g39360	at2g40000	at2g44080	at2g45210	at3g04210	at3g07350	at3g14560	at3g14770	at3g19930	at3g23030	at3g24550	at3g49780	at3g52340	at4g04040
Overlapbetween a) genes down regulated by KAN1 in pAtML1>>KAN1 and b) genes having KAN1 binding site in Merelo et al., 2013 study (1261)										AT1G01030	AT1G01120	AT1G01130	AT1G01140	AT1G01250	AT1G01340	AT1G01470	AT1G01490	AT1G01500	AT1G01830	AT1G02230	AT1G02340	AT1G02360	AT1G02400	AT1G02405	AT1G02610	AT1G03740	AT1G03850	AT1G04520	AT1G04680	AT1G05000	AT1G05010	AT1G06160	AT1G07150	AT1G07160	AT1G07430	AT1G07485	AT1G07530	AT1G07590	AT1G07610	AT1G07620	AT1G07630	AT1G07650	AT1G07720	AT1G07885	AT1G07890	AT1G08180	AT1G08315	AT1G08320	AT1G08465
Overlap between a) genes up regulated by KAN1 in pAtML1>>KAN1 and b) genes up regulated by KAN1 in Reinhart et al., 2013 study (25)										AT1G12710	AT1G43910	AT1G68570	AT2G23000	AT2G32830	AT2G34610	AT2G35950	AT3G43800	AT3G54990	AT3G55110	AT4G17670	AT4G22753	AT4G35840	AT4G37320	AT4G39010	AT4G39480	AT5G02230	AT5G03670	AT5G11930	AT5G37980	AT5G42200	AT5G47640	AT5G54530	AT5G59490
Overlap between a) genes up regulated by KAN1 in pAtML1>>KAN1 and b) genes up regulated by KAN1 in Huang et al., 2014 study (16)										at1g17190	at1g21250	at1g68570	at1g70700	at2g32530	at2g32690	at2g34490	at2g39705	at3g03470	at3g09520	at4g23680	at5g02230	at5g24150	at5g62360	at5g63800	at5g65890
Overlap between a) genes up regulated by KAN1 in pAtML1>>KAN1 and b) genes up regulated by KAN1 in Merelo et al., 2013 study (2)										at2g31980	at2g42530
[truncated: 1,223 more columns]
