# Supplementary material for: An integrated analysis of cell-type specific gene expression reveals genes regulated by REVOLUTA and KANADI1 in the Arabidopsis shoot apical meristem
Source: PLoS Genet. 2020 Apr 15;16(4):e1008661. doi: 10.1371/journal.pgen.1008661 (PMC7266345; doi:10.1371/journal.pgen.1008661)
Supplement: S13 Table — (XLSX) [file pgen.1008661.s024.xlsx]

## Sheet: S13
Number of genes in each epidermal cell-type and their overlap with REV/KAN1 regualted genes
	Total No. of cell-type enriched genes	REV 6hr up	REV 16hr up	REV 6hr down	REV 16hr down	KAN1 6hr up	KAN1 16hr up	KAN1 6hr down	KAN1 16hr down
REV epidermis	1261	30	34	21	140	39	110	123	185
REV epidermis & BFP-only epidermis	411	23	58	25	51	4	13	193	231
BFP-only epidermis	871	24	40	71	120	33	80	156	281
KAN1 epidermis & BFP-only epidermis	679	94	22	95	180	60	86	75	208
KAN1 epidermis	1314	77	32	77	191	103	154	37	266
REV epidermis & KAN1 epidermis	97	9	4	5	16	17	13	1	12
Total no. of regulated genes (up or down) after REV or KAN1 induction		418	356	433	1370	556	1227	946	2910
Total no. of REV/KAN1 regulated genes (up or down) which overlap with cell-type enriched genes		257	190	294	698	256	456	585	1183
Total no. of REV/KAN1 regulated genes which don not overlap with cell-type enriched genes		161	166	139	672	300	771	361	1727
% of REV/KAN1 regulated genes which don not overlap with cell-type enriched genes		38.5167	46.6292	32.1016	49.0511	53.9568	62.8362	38.1607	59.3471
