# Supplementary material for: An integrated analysis of cell-type specific gene expression reveals genes regulated by REVOLUTA and KANADI1 in the Arabidopsis shoot apical meristem
Source: PLoS Genet. 2020 Apr 15;16(4):e1008661. doi: 10.1371/journal.pgen.1008661 (PMC7266345; doi:10.1371/journal.pgen.1008661)
Supplement: S14 Table — (XLSX) [file pgen.1008661.s025.xlsx]

## Sheet: S14
Cluster 3 genes from fig. 2A which are expressed more highly outside REV domain			GO term enrichment analysis of genes present in column A in this sheet
AT1G01560			Analysis Type:	PANTHER Overrepresentation Test (Released 20181113)
AT1G02310			Annotation Version and Release Date:	GO Ontology database Released 2018-10-08
AT1G02650			Analyzed List:	upload_1 (Arabidopsis thaliana)
AT1G02930			Reference List:	Arabidopsis thaliana (all genes in database)
AT1G05670			Test Type:	FISHER
AT1G05710			Correction:	BONFERRONI
AT1G08310			Bonferroni count:	2743
AT1G11340			GO biological process complete	Annotated	Significant	expected	fold Enrichment	P-value
AT1G12950			defense response by callose deposition in cell wall (GO:0052544)	16	5	0.17	29.04	0.00642
AT1G13210			defense response by cell wall thickening (GO:0052482)	17	5	0.18	27.33	0.00824
AT1G14540			defense response by callose deposition (GO:0052542)	18	5	0.19	25.81	0.0104
AT1G18382			indole glucosinolate metabolic process (GO:0042343)	35	8	0.38	21.24	4.33e-05
AT1G18390			induced systemic resistance (GO:0009682)	31	6	0.33	17.98	0.00669
AT1G19030			response to chitin (GO:0010200)	136	19	1.46	12.98	1.49e-11
AT1G20823			toxin metabolic process (GO:0009404)	71	8	0.76	10.47	0.00559
AT1G22180			indole-containing compound metabolic process (GO:0042430)	90	10	0.97	10.32	0.000329
AT1G22220			response to hypoxia (GO:0001666)	66	7	0.71	9.85	0.0354
AT1G23550			response to oomycetes (GO:0002239)	88	9	0.95	9.5	0.00269
AT1G24140			response to organonitrogen compound (GO:0010243)	230	20	2.48	8.08	9.65e-09
AT1G26380			S-glycoside metabolic process (GO:0016143)	136	10	1.46	6.83	0.0109
AT1G28190			glucosinolate metabolic process (GO:0019760)	136	10	1.46	6.83	0.0109
AT1G30800			glycosinolate metabolic process (GO:0019757)	136	10	1.46	6.83	0.0109
AT1G32350			response to nitrogen compound (GO:1901698)	294	21	3.16	6.64	8.8e-08
AT1G32960			innate immune response (GO:0045087)	310	21	3.34	6.29	2.21e-07
AT1G50640			immune response (GO:0006955)	316	21	3.4	6.17	3.08e-07
AT1G51670			defense response, incompatible interaction (GO:0009814)	168	11	1.81	6.08	0.0103
AT1G51680			immune system process (GO:0002376)	373	24	4.01	5.98	2.61e-08
AT1G52410			response to toxic substance (GO:0009636)	211	12	2.27	5.28	0.0148
AT1G53430			secondary metabolic process (GO:0019748)	389	22	4.19	5.25	1.97e-06
AT1G56060			defense response to bacterium (GO:0042742)	394	21	4.24	4.95	1.31e-05
AT1G56520			response to drug (GO:0042493)	592	30	6.37	4.71	1.87e-08
AT1G59870			response to bacterium (GO:0009617)	493	24	5.31	4.52	5.57e-06
AT1G61370			sulfur compound metabolic process (GO:0006790)	390	18	4.2	4.29	0.00128
AT1G61560			defense response (GO:0006952)	1513	57	16.28	3.5	7.83e-13
AT1G66090			response to oxidative stress (GO:0006979)	460	17	4.95	3.43	0.0453
AT1G66110			defense response to other organism (GO:0098542)	952	34	10.25	3.32	5.43e-06
AT1G66480			response to external biotic stimulus (GO:0043207)	1253	43	13.49	3.19	1.06e-07
AT1G67856			response to other organism (GO:0051707)	1253	43	13.49	3.19	1.06e-07
AT1G72140			response to biotic stimulus (GO:0009607)	1266	43	13.63	3.16	1.45e-07
AT1G72210			response to external stimulus (GO:0009605)	1659	48	17.86	2.69	1.89e-06
AT1G73810			response to oxygen-containing compound (GO:1901700)	1619	42	17.43	2.41	0.000516
AT1G74360			multi-organism process (GO:0051704)	1759	45	18.93	2.38	0.000372
AT1G78310			response to stress (GO:0006950)	3552	87	38.23	2.28	3.26e-10
AT1G78860			response to chemical (GO:0042221)	2874	66	30.93	2.13	1.42e-05
AT2G02000			response to organic substance (GO:0010033)	2026	46	21.81	2.11	0.00533
AT2G02930			cellular response to stimulus (GO:0051716)	2697	59	29.03	2.03	0.000583
AT2G15080			response to stimulus (GO:0050896)	6214	124	66.88	1.85	6.74e-10
AT2G19130			Unclassified (UNCLASSIFIED)	4961	43	53.39	0.81	0
AT2G19800			nucleobase-containing compound metabolic process (GO:0006139)	2272	5	24.45	0.2	0.00537
AT2G20970			nucleic acid metabolic process (GO:0090304)	1776	3	19.11	0.16	0.0305
AT2G22880			RNA metabolic process (GO:0016070)	1335	1	14.37	0.07	0.0377
AT2G22890			gene expression (GO:0010467)	1605	1	17.27	0.06	0.00253
AT2G23170
AT2G24600
AT2G26390
AT2G26530
AT2G27660
AT2G29430
AT2G29670
AT2G31690
AT2G31865
AT2G32020
AT2G35637
AT2G35640
AT2G35710
AT2G36950
AT2G37760
AT2G37940
AT2G38470
AT2G40435
AT2G40711
AT2G41640
AT2G43620
AT2G44810
AT2G46600
AT2G46650
AT2G46750
AT3G01830
AT3G02550
AT3G02800
AT3G05370
AT3G09405
AT3G12730
AT3G12750
AT3G23230
AT3G23250
AT3G23570
AT3G27870
AT3G29000
AT3G44350
AT3G44400
AT3G46600
AT3G47540
AT3G48080
AT3G48090
AT3G48610
AT3G48700
AT3G52400
AT3G53810
AT3G56810
AT3G57620
AT3G57640
AT3G57740
AT3G57760
AT3G60120
AT4G08555
AT4G14370
AT4G15530
AT4G15975
AT4G16600
AT4G17090
AT4G17900
AT4G19510
AT4G21830
AT4G21920
AT4G23810
AT4G27970
AT4G28485
AT4G30210
AT4G30280
AT4G30850
AT4G31500
AT4G31940
AT4G31950
AT4G33565
AT4G35110
AT4G39580
AT4G39830
AT4G39950
AT5G01540
AT5G01542
AT5G19230
AT5G20230
AT5G20480
AT5G21100
AT5G22540
AT5G22545
AT5G24150
AT5G24420
AT5G24800
AT5G25920
AT5G25930
AT5G26030
AT5G35735
AT5G36000
AT5G41550
AT5G42250
AT5G43420
AT5G44568
AT5G44580
AT5G45280
AT5G47070
AT5G47220
AT5G48530
AT5G48540
AT5G52020
AT5G52750
AT5G52830
AT5G52870
AT5G53030
AT5G53200
AT5G54490
AT5G56960
AT5G58170
AT5G58630
AT5G58650
AT5G64120
AT5G67210
AT1G02920
AT1G03220
AT1G03230
AT1G05675
AT1G07620
AT1G08930
AT1G08940
AT1G09970
AT1G14040
AT1G14780
AT1G16130
AT1G17147
AT1G18570
AT1G19020
AT1G19025
AT1G21100
AT1G21110
AT1G21120
AT1G21130
AT1G22360
AT1G22885
AT1G25390
AT1G29670
AT1G30730
AT1G30750
AT1G30755
AT1G30760
AT1G33590
AT1G35290
AT1G44100
AT1G53080
AT1G55450
AT1G56240
AT1G56242
AT1G56250
AT1G56540
AT1G56600
AT1G63360
AT1G64065
AT1G67920
AT1G69920
AT1G69930
AT1G76360
AT1G77760
AT1G78830
AT1G78850
AT2G01670
AT2G02010
AT2G14080
AT2G16210
AT2G18210
AT2G18690
AT2G20562
AT2G23610
AT2G23770
AT2G25260
AT2G25735
AT2G26975
AT2G29720
AT2G31990
AT2G32030
AT2G33710
AT2G35930
AT2G40095
AT2G43530
AT2G43535
AT2G44490
AT2G46710
AT3G11840
AT3G12900
AT3G12910
AT3G15356
AT3G15540
AT3G16530
AT3G19010
AT3G26170
AT3G26200
AT3G28210
AT3G28930
AT3G29030
AT3G44720
AT3G46110
AT3G50760
AT3G52430
AT3G52520
AT3G53310
AT3G56410
AT3G59880
AT3G62150
AT4G02330
AT4G02410
AT4G02420
AT4G02520
AT4G09160
AT4G10640
AT4G11000
AT4G11170
AT4G18197
AT4G18205
AT4G18250
AT4G18880
AT4G19520
AT4G20780
AT4G20830
AT4G21400
AT4G21870
AT4G22690
AT4G22710
AT4G25030
AT4G29310
AT4G38420
AT4G38550
AT4G38552
AT5G03380
AT5G18310
AT5G18490
AT5G19240
AT5G24110
AT5G25250
AT5G26340
AT5G26920
AT5G28610
AT5G28630
AT5G36925
AT5G38310
AT5G39020
AT5G39670
AT5G44870
AT5G46780
AT5G46915
AT5G47590
AT5G48657
AT5G52760
AT5G54710
AT5G54720
AT5G61560
