# Supplementary material for: An integrated analysis of cell-type specific gene expression reveals genes regulated by REVOLUTA and KANADI1 in the Arabidopsis shoot apical meristem
Source: PLoS Genet. 2020 Apr 15;16(4):e1008661. doi: 10.1371/journal.pgen.1008661 (PMC7266345; doi:10.1371/journal.pgen.1008661)
Supplement: S16 Table — (XLSX) [file pgen.1008661.s027.xlsx]

## Sheet: REV_6hrup
Fold change (Log2) of genes (which have role in development and up-regulated by REV at 6hr) at various time points of REV/KAN1 induction and their expression pattern in cell-types and effects of auxin response
Gene ID	Annotation	REV 6hr	REV 16hr	KAN1 6hr	KAN1 16hr	epidermal expression domain	Auxin response
AT5G06250	NGATHA-LIKE PROTEIN 3	2.12759	1.85019	-1.24324	-1.51926	BFP-only
AT1G21120	IGMT2	3.02479	-1.7095			BFP-only, KAN1
AT1G43800	FLORAL TRANSITION AT THE MERISTEM1 (FTM1)	2.07928			5.08337	BFP-only, KAN1	4hr up
AT1G21110	IGMT3	3.64311	-1.46252			BFP-only, KAN1
AT1G21130	IGMT4	2.51387	-1.88094			BFP-only, KAN1	30 min up
AT3G50870	HANABA TANARU (HAN)	2.37111	1.19966	-1.08463		KAN1	30 min IAA down
AT4G39950	CYP79B2	1.76354	-2.0761			KAN1	12, 16 hr down
AT4G17460	HAT1/JAIBA	1.75482	1.78879		-3.72915	KAN1	30 min up
AT2G36307	ZPR4	10.169	8.22082			REV	12hr up
AT3G52770	ZPR3	5.59223	7.09808	-1.34731		REV	12hr up
AT3G62100	IAA30	2.86965				REV	4hr, 12hr, 16hr up
AT2G17950	WUSCHEL (WUS)	2.65852				REV	4hr up
AT1G75500	Walls are thin	2.46165	1.60666		1.12146	REV
AT5G57390	AINTEGUMENTA-LIKE 5 (AIL5) / PLETHORA 5 (PLT5)	1.81786	2.4891		-1.20222	REV
AT4G37790	HAT22	1.27772	1.05321	-1.96183	-3.31308	REV	30 min up
AT3G50410	OBF BINDING PROTEIN 1 (OBP1)	1.2221		-1.32104	-2.50798	REV	30 min up
AT3G17185	TRANS-ACTING SIRNA3 (TAS3)	3.02426	2.46011	-2.04546		REV, BFP-only
AT5G06300	LOG7	1.68889	1.79616	-2.24529	-2.71321	REV, BFP-only	16hr up
AT5G23000	REGULATOR OF AXILLARY MERISTEMS 1 (RAX1)	1.50486	2.856	-2.04341	-2.09635	REV, BFP-only	12hr up
AT3G58850	PHY RAPIDLY REGULATED 2 (PAR2)	1.31045	1.89573			REV, BFP-only
AT3G60390	HAT3	1.16561	2.03722	-2.67613	-1.45503	REV, BFP-only	30 min up
AT1G65620	AS2	1.0559	1.52042	-3.78823	-3.50997	REV, BFP-only
AT5G41410	BELL 1	1.0476	3.31505	-3.44412	-4.22772	REV, BFP-only

## Sheet: REV_16hrup
Fold change (Log2) of genes (which have role in development and up-regulated by REV at 16hr) at various time point of REV/KAN1 induction and their expression pattern in cell-types and effects of auxin response
Gene ID	Annotation	REV 6hr	REV 16hr	KAN1 6hr	KAN1 16hr	epidermal expression domain	Auxin response
AT3G26210	ARGOS-LIKE (ARL)		1.96053	-2.31952	-1.76274	BFP-only	30 min up
AT1G51170	UNICORN		1.85136		-1.1449	BFP-only	30 min up
AT5G06250	NGATHA-LIKE PROTEIN 3	2.12759	1.85019	-1.24324	-1.51926	BFP-only
AT5G06710	HAT14		1.07971	-1.47938	1.07971	BFP-only
AT1G69780	ATHB13		2.25464			BFP-only, KAN1	30 min up
AT1G25250	AtIDD16		2.21063			KAN1
AT4G17460	HAT1/JAIBA	1.75482	1.78879		-3.72915	KAN1	30 min up
AT3G50870	HANABA TANARU (HAN)	2.37111	1.19966	-1.08463		KAN1	30 min IAA down
AT2G36307	ZPR4	10.169	8.22082			REV	12hr up
AT3G52770	ZPR3	5.59223	7.09808	-1.34731		REV	12hr up
AT5G57390	AINTEGUMENTA-LIKE 5 (AIL5) / PLETHORA 5 (PLT5)	1.81786	2.4891		-1.20222	REV
AT1G26310	AGL10		1.74612			REV
AT4G32980	ATH1 (HOMEOBOX GENE 1)		1.66836	-1.13931		REV
AT1G12980	DORNROSCHEN (DRN)		1.64198	-4.24195	-2.89585	REV	30 min up
AT1G75500	Walls are thin	2.46165	1.60666		1.12146	REV
AT1G19790	SHI-RELATED SEQUENCE 7		1.17017			REV	4, 12 hr up
AT4G37790	HAT22	1.27772	1.05321	-1.96183	-3.31308	REV	30 min up
AT4G31820	NPY1		1.02185	-2.64642	-2.5447	REV
AT2G45450	ZPR1		4.41662			REV, BFP-only
AT3G27920	GLABRA 1 (GL1)		2.93226	-2.40097	-2.99121	REV, BFP-only
AT5G23000	REGULATOR OF AXILLARY MERISTEMS 1 (RAX1)	1.50486	2.856	-2.04341	-2.09635	REV, BFP-only	12hr up
AT3G17185	TRANS-ACTING SIRNA3 (TAS3)	3.02426	2.46011	-2.04546		REV, BFP-only
AT2G41370	BOP2		2.06088	-3.47143	-2.72581	REV, BFP-only	30 min down, 12hr up
AT3G60390	HAT3	1.16561	2.03722	-2.67613	-1.45503	REV, BFP-only	30 min up
AT3G58850	PHY RAPIDLY REGULATED 2 (PAR2)	1.31045	1.89573			REV, BFP-only
AT5G06300	LOG7	1.68889	1.79616	-2.24529	-2.71321	REV, BFP-only	16hr up
AT1G74890	ARR15		1.66237	-1.60124	-2.43498	REV, BFP-only
AT1G65620	AS2	1.0559	1.52042	-3.78823	-3.50997	REV, BFP-only
AT3G57130	BOP1		1.39885	-5.29241	-3.66944	REV, BFP-only	30 min, 4hr, 16hr up
AT1G16510	SAUR41		1.36329	-1.35841	-1.34931	REV, BFP-only
AT2G22800	HAT9		1.02155		-2.84309	REV, BFP-only
AT5G41410	BELL 1	1.0476	3.31505	-3.44412	-4.22772	REV, BFP-only
AT5G64800	CLE21		1.29669	-4.06397		REV, BFP-only
AT3G25905	CLE27		2.09441	-1.54411		REV, BFP-only
AT2G03710	SEPALLATA 4 (SEP4)		1.24165	-1.39285		REV, BFP-only
AT2G01940	IDD15		2.40813	-2.38087	-2.10144	REV, BFP-only
AT2G41940	ZINC FINGER PROTEIN 8		1.16427	-1.91212	-1.52109	REV, BFP-only

## Sheet: REV_6hrdown
Fold change (Log2) of genes (which have role in development and down-regulated by REV at 6hr) at various time point of REV/KAN1 induction and their expression pattern in cell-types and effects of auxin response
Gene ID	Annotation	REV 6hr	REV 16hr	KAN1 6hr	KAN1 16hr	epidermal expression domain	Auxin response
AT4G17695	KAN3	-4.71922	-3.23519	-2.82255	-2.73003	BFP-only
AT1G32240	KAN2	-4.6911	-4.52323	-2.25244	-2.13912	BFP-only
AT1G62770	PMEI9	-3.18402		-2.12966	-3.41177	BFP-only
AT1G55580	LATERAL SUPPRESSOR (LAS)	-2.00222		-2.23431	-4.11926	BFP-only
AT1G14440	ATHB31	-1.61486		-1.28666		BFP-only
AT2G45190	YAB1	-1.39584	-2.77494	-2.26004	-1.48336	BFP-only	12hr, 16hr up
AT1G75410	BEL1-like homeodomain 3	-1.10377			-1.17428	BFP-only
AT5G16560	KAN1	-4.37682	-2.98922	7.98932	8.75012	BFP-only, KAN1
AT1G28130	GH3.17	-3.14485				BFP-only, KAN1
AT1G26960	ATHB23	-2.87146	-1.48991	-1.35687		BFP-only, KAN1
AT2G28085	SAUR42	-2.652	-1.38307		-2.02972	BFP-only, KAN1
AT4G00180	YAB3	-2.31838	-1.32178	-2.98557	-4.44493	BFP-only, KAN1	16hr up
AT3G23630	IPT7	-2.12409			-2.06749	BFP-only, KAN1
AT5G65310	ATHB5	-2.08142	-1.25961			BFP-only, KAN1	12hr down
AT1G80440	KISS ME DEADLY 1 (KMD1)	-1.87174		-1.34934	-3.92385	BFP-only, KAN1
AT3G61890	ATHB12	-1.77947			-2.16107	BFP-only, KAN1
AT2G27220	BEL1-like homeodomain 5	-1.76184		-3.17988	-2.86994	BFP-only, KAN1
AT1G08465	YAB2	-1.53904		-1.98518	-2.47987	BFP-only, KAN1
AT1G23080	PIN7	-1.33351	-1.4333	1.89807	3.2848	BFP-only, KAN1
AT4G00050	unfertilized embryo sac 10 (UNE10)	-1.3084	-1.36147		-1.44785	BFP-only, KAN1
AT4G08150	KNAT1	-1.09373	-1.77999	-1.40564	-1.32009	BFP-only, KAN1	16hr down
AT2G35290	SAUR79	-1.06551	-1.30939			BFP-only, KAN1
AT2G46685	MIR166A	-3.70664			-1.21753	KAN1
AT5G13320	GH3.12	-2.1234	-3.65067		-1.7545	KAN1
AT5G43700	IAA4	-1.86787				KAN1	30 min, 12hr up
AT1G63650	ENHANCER OF GLABRA 3 (EGL3)	-1.24544	-1.08473		1.39879	KAN1
AT5G54510	GH3.6	-1.1777	-1.74121			KAN1	16hr down
AT4G27260	GH3.5	-1.15929				KAN1	30 min up
AT3G18550	BRANCHED 1 (BRC1)	-5.41862				REV
AT5G11320	YUCCA4 (YUC4)	-1.44841				REV
AT3G02000	ROXY 1	-1.44768	-1.95225	-2.52212	-1.07064	REV	30 min, 4hr, 16hr up
AT5G67420	AS2-LIKE 39	-1.37792		-2.06308	-3.15701	REV
AT5G10510	AIL6	-1.12426	-1.42642	-2.00472	-1.36706	REV	12hr up
AT4G32280	IAA29	-1.04346			3.87392	REV	4hr, 16hr up
AT2G34710	ATHB14/PHB	-1.00224		-1.08788		REV	12hr up
AT1G76420	CUP SHAPED COTYLEDON3 (CUC3)	-2.14676		-2.8639	-2.28698	REV, BFP-only
AT4G36380	ROTUNDIFOLIA 3 (ROT3)	-1.99383		-1.87608	-3.16478	REV, BFP-only
AT3G15170	CUP SHAPED COTYLEDON1 (CUC1)	-1.52308		-1.33296		REV, BFP-only
AT4G37750	ANT	-1.03463	-1.38344	-3.43574	-2.51541	REV, BFP-only

## Sheet: REV_16hrdown
Fold change (Log2) of genes (which have role in development and down-regulated by REV at 16hr) at various time point of REV/KAN1 induction and their expression pattern in cell-types and effects of auxin response
Gene ID	Annotation	REV 6hr	REV 16hr	KAN1 6hr	KAN1 16hr	epidermal expression domain	Auxin response
AT3G24770	CLE41		-5.3893			BFP-only
AT1G32240	KAN2	-4.6911	-4.52323	-2.25244	-2.13912	BFP-only
AT4G17695	KAN3	-4.71922	-3.23519	-2.82255	-2.73003	BFP-only
AT2G45190	YAB1	-1.39584	-2.77494	-2.26004	-1.48336	BFP-only	12hr, 16hr up
AT2G26700	PINOID2 (PID2)		-2.09575			BFP-only
AT2G28610	PRESSED FLOWER (PRS)		-1.99935	-2.925	-5.42329	BFP-only
AT4G14560	IAA1		-1.95485	1.13892	1.21781	BFP-only	30 min, 16hr up
AT3G02170	LONGIFOLIA2 (LNG2)		-1.93766		-1.25044	BFP-only	16hr down
AT3G23030	IAA2		-1.41715		-2.95617	BFP-only	30 mi, 12hr up
AT4G14550	IAA14		-3.85798	-3.77239	-4.51342	BFP-only, KAN1
AT5G15160	BANQUO 2 (BNQ2)		-3.17014			BFP-only, KAN1	4hr, 16hr down
AT5G16560	KAN1	-4.37682	-2.98922	7.98932	8.75012	BFP-only, KAN1
AT1G04250	IAA17/AXR3		-2.21667			BFP-only, KAN1
AT4G08150	KNAT1	-1.09373	-1.77999	-1.40564	-1.32009	BFP-only, KAN1	16hr down
AT1G21120	IGMT2	3.02479	-1.7095			BFP-only, KAN1
AT1G26960	ATHB23	-2.87146	-1.48991	-1.35687		BFP-only, KAN1
AT1G23080	PIN7	-1.33351	-1.4333	1.89807	3.2848	BFP-only, KAN1
AT5G39760	ATHB23		-1.39156		-1.38478	BFP-only, KAN1
AT2G28085	SAUR42	-2.652	-1.38307		-2.02972	BFP-only, KAN1
AT4G00050	unfertilized embryo sac 10 (UNE10)	-1.3084	-1.36147		-1.44785	BFP-only, KAN1
AT4G00180	YAB3	-2.31838	-1.32178	-2.98557	-4.44493	BFP-only, KAN1	16hr up
AT2G35290	SAUR79	-1.06551	-1.30939			BFP-only, KAN1
AT5G65310	ATHB5	-2.08142	-1.25961			BFP-only, KAN1	12hr down
AT1G21110	IGMT3	3.64311	-1.46252			BFP-only, KAN2
AT3G15540	IAA19		-1.04843			BFP-only, KAN2	30 min, 16hr up
AT1G21130	IGMT4	2.51387	-1.88094			BFP-only, KAN3	30 min up
AT5G13320	GH3.12	-2.1234	-3.65067		-1.7545	KAN1
AT3G25290	Auxin-responsive family protein		-2.8672			KAN1
AT2G23170	GH3.3		-2.67816		1.46915	KAN1	30 min, 4hr, 12hr up
AT4G39950	CYP79B2	1.76354	-2.0761			KAN1	12, 16 hr down
AT2G39705	ROTUNDIFOLIA LIKE 8 (RTFL8)		-1.98315	1.17533		KAN1	12hr, 16hr down
AT5G35735	Auxin-responsive family protein		-1.85849			KAN1
AT4G00150	HAM3		-1.75859		1.27276	KAN1
AT5G54510	GH3.6	-1.1777	-1.74121			KAN1	16hr down
AT4G31500	SUPERROOT 2 (SUR2)		-1.59141		-1.09733	KAN1
AT1G22220	AUXIN UP-REGULATED F-BOX PROTEIN 2 (AUF2)		-1.47669			KAN1
AT5G54490	PINOID-BINDING PROTEIN 1 (PBP1)		-1.45448			KAN1	up yb auxin
AT1G63650	ENHANCER OF GLABRA 3 (EGL3)	-1.24544	-1.08473		1.39879	KAN1
AT2G46590	DOF AFFECTING GERMINATION 2 (DAG2)		-4.31798			REV
AT3G45610	DOF6		-4.25829	1.64182		REV
AT5G19530	ACAULIS 5 (ACL5)		-3.81895			REV	30 min, 16hr up
AT1G77110	PIN6		-3.49493			REV
AT5G60200	TMO6		-3.38287	1.98256	-1.21781	REV	30 min, 12hr up
AT4G32880	ATHB8		-2.16319	1.68162		REV	30 min up
AT3G02000	ROXY 1	-1.44768	-1.95225	-2.52212	-1.07064	REV	30 min, 4hr, 16hr up
AT4G36740	ATHB40		-1.94549			REV
AT2G28305	LOG1		-1.58239		-1.26598	REV
AT5G10510	AIL6	-1.12426	-1.42642	-2.00472	-1.36706	REV	12hr up
AT3G51060	STYLISH 1		-1.01313	-1.9572	-1.04897	REV	4, 12, 16 hr up
AT3G63530	BIG BROTHER (BB)		-1.00643			REV
AT1G04020	REPRESSOR OF WUSCHEL1 (ROW1)		-1.00413			REV	12hr up
AT1G70940	PIN3		-2.34703			REV, BFP-only
AT2G27880	ARGONAUTE 5 (AGO5)		-1.90256			REV, BFP-only	12hr, 16 hr up
AT4G37750	ANT	-1.03463	-1.38344	-3.43574	-2.51541	REV, BFP-only
AT4G29740	CKX4		-1.37831			REV, BFP-only
AT5G65510	AINTEGUMENTA-LIKE 7 (AIL7) / PLETHORA 7 (PLT7)		-1.27213	-1.29938	-1.27213	REV, BFP-only
AT3G13380	BRI1-LIKE 3 (BRL3)		-1.81283			REV, KAN1	12hr up
AT1G80100	AHP6		-1.80766	2.04805	4.15838	REV, KAN1	30 min, 4hr, 12hr up
AT2G35600	BREVIS RADIX-LIKE 1 (BRXL1)		-1.46048			REV, KAN1	12hr, 16hr up

## Sheet: KAN1_6hrup
Fold change (Log2) of genes (which have role in development and up-regulated by KAN1 at 6hr) at various time point of REV/KAN1 induction and their expression pattern in cell-types and effects of auxin response
Gene ID	Annotation	REV 6hr	REV 16hr	KAN1 6hr	KAN1 16hr	epidermal expression domain	Auxin response
AT4G14560	IAA1		-1.95485	1.13892	1.21781	BFP-only	30 min, 16hr up
AT1G26600	CLE9			1.21965		BFP-only
AT1G23080	PIN7	-1.33351	-1.4333	1.89807	3.2848	BFP-only, KAN1
AT5G16560	KAN1	-4.37682	-2.98922	7.98932	8.75012	BFP-only, KAN1
AT5G10990	SAUR69			1.12725		KAN1
AT2G39705	ROTUNDIFOLIA LIKE 8 (RTFL8)		-1.98315	1.17533		KAN1	12hr, 16hr down
AT4G37390	GH3.2			1.30794	1.37624	KAN1	30 min, 4hr, 12hr up
AT4G34810	SAUR5			1.70324		KAN1
AT3G45610	DOF6		-4.25829	1.64182		REV
AT4G32880	ATHB8		-2.16319	1.68162		REV	30 min up
AT5G60200	TMO6		-3.38287	1.98256	-1.21781	REV	30 min, 12hr up
AT1G80100	AHP6		-1.80766	2.04805	4.15838	REV, KAN1	30 min, 4hr, 12hr up

## Sheet: KAN1_16hrup
Fold change (Log2) of genes (which have role in development and up-regulated by KAN1 at 16hr) at various time point of REV/KAN1 induction and their expression pattern in cell-types and effects of auxin response
Gene ID	Annotation	REV 6hr	REV 16hr	KAN1 6hr	KAN1 16hr	epidermal expression domain	Auxin response
AT5G06710	HAT14		1.07971	-1.47938	1.07971	BFP-only
AT4G14560	IAA1		-1.95485	1.13892	1.21781	BFP-only	30 min, 16hr up
AT5G43170	YUCCA 3				1.27677	BFP-only
AT2G45660	AGL20				1.10055	BFP-only, KAN1
AT1G23080	PIN7	-1.33351	-1.4333	1.89807	3.2848	BFP-only, KAN1
AT1G43800	FLORAL TRANSITION AT THE MERISTEM1 (FTM1)	2.07928			5.08337	BFP-only, KAN1	4hr up
AT5G16560	KAN1	-4.37682	-2.98922	7.98932	8.75012	BFP-only, KAN1
AT4G00150	HAM3		-1.75859		1.27276	KAN1
AT4G37390	GH3.2			1.30794	1.37624	KAN1	30 min, 4hr, 12hr up
AT1G63650	ENHANCER OF GLABRA 3 (EGL3)	-1.24544	-1.08473		1.39879	KAN1
AT2G23170	GH3.3		-2.67816		1.46915	KAN1	30 min, 4hr, 12hr up
AT1G59500	GH3.4				1.68994	KAN1
AT4G03190	GRR1-like protein 1				1.69244	KAN1
AT1G55610	BRI1 LIKE (BRL1)				1.10055	REV	30 min, 12hr up
AT1G75500	Walls are thin	2.46165	1.60666		1.12146	REV
AT4G32280	IAA29	-1.04346			3.87392	REV	4hr, 16hr up
AT1G80100	AHP6		-1.80766	2.04805	4.15838	REV, KAN1	30 min, 4hr, 12hr up

## Sheet: KAN1_6hrdown
Fold change (Log2) of genes (which have role in development and down-regulated by KAN1 at 6hr) at various time point of REV/KAN1 induction and their expression pattern in cell-types and effects of auxin response
Gene ID	Annotation	REV 6hr	REV 16hr	KAN1 6hr	KAN1 16hr	epidermal expression domain	Auxin response
AT2G28610	PRESSED FLOWER (PRS)		-1.99935	-2.925	-5.42329	BFP-only
AT4G17695	KAN3	-4.71922	-3.23519	-2.82255	-2.73003	BFP-only
AT4G32540	YUCCA 1			-2.8121	-2.29706	BFP-only
AT5G03680	PETAL LOSS (PTL)			-2.43342	-1.52593	BFP-only
AT3G26210	ARGOS-LIKE (ARL)		1.96053	-2.31952	-1.76274	BFP-only	30 min up
AT2G45190	YAB1	-1.39584	-2.77494	-2.26004	-1.48336	BFP-only	12hr, 16hr up
AT1G32240	KAN2	-4.6911	-4.52323	-2.25244	-2.13912	BFP-only
AT1G55580	LATERAL SUPPRESSOR (LAS)	-2.00222		-2.23431	-4.11926	BFP-only
AT4G36870	BEL1-LIKE HOMEODOMAIN 2/SAW1			-2.19464		BFP-only
AT1G62770	PMEI9	-3.18402		-2.12966	-3.41177	BFP-only
AT5G63090	LATERAL ORGAN BOUNDARIES (LOB)			-2.08569		BFP-only
AT5G65410	ATHB25			-2.01995	-1.70115	BFP-only
AT3G23050	IAA7			-1.91934	-3.69222	BFP-only
AT2G23760	BEL1-LIKE HOMEODOMAIN 4/SAW2			-1.88821	-2.02088	BFP-only
AT1G30330	ARF6			-1.74142		BFP-only
AT2G46870	NGATHA1 (NGA1)			-1.58636		BFP-only
AT5G03790	ATHB51			-1.49063		BFP-only
AT5G06710	HAT14		1.07971	-1.47938	1.07971	BFP-only
AT4G18960	AGAMOUS			-1.44191	-2.84435	BFP-only
AT4G36260	STYLISH 2 (STY2)			-1.33884	-2.3217	BFP-only	12, 16 hr up auxin responsive
AT1G14440	ATHB31	-1.61486		-1.28666		BFP-only
AT5G06250	NGATHA-LIKE PROTEIN 3	2.12759	1.85019	-1.24324	-1.51926	BFP-only
AT2G35940	BEL1-LIKE HOMEODOMAIN 1			-1.09496	-1.10732	BFP-only	16hr down
AT4G14550	IAA14		-3.85798	-3.77239	-4.51342	BFP-only, KAN1
AT2G27220	BEL1-like homeodomain 5	-1.76184		-3.17988	-2.86994	BFP-only, KAN1
AT4G00180	YAB3	-2.31838	-1.32178	-2.98557	-4.44493	BFP-only, KAN1	16hr up
AT1G08465	YAB2	-1.53904		-1.98518	-2.47987	BFP-only, KAN1
AT5G06650	GLABROUS INFLORESCENCE STEMS 2 (GIS2)			-1.95114		BFP-only, KAN1
AT4G08150	KNAT1	-1.09373	-1.77999	-1.40564	-1.32009	BFP-only, KAN1	16hr down, rerpesses by auxin
AT1G26960	ATHB23	-2.87146	-1.48991	-1.35687		BFP-only, KAN1
AT1G80440	KISS ME DEADLY 1 (KMD1)	-1.87174		-1.34934	-3.92385	BFP-only, KAN1
AT2G45650	AGAMOUS-LIKE 6 (AGL6)			-1.03251	-2.94868	BFP-only, KAN1
AT3G03260	HOMEODOMAIN GLABROUS 8 (HDG8)			-1.32852		KAN1
AT3G50870	HANABA TANARU (HAN)	2.37111	1.19966	-1.08463		KAN1	30 min IAA down
AT1G12980	DORNROSCHEN (DRN)		1.64198	-4.24195	-2.89585	REV	30 min up
AT1G67770	TERMINAL EAR1-LIKE 2 (TEL2)			-3.31478	-2.441	REV
AT1G70560	TAA1			-2.77762	-2.54214	REV
AT4G31820	NPY1		1.02185	-2.64642	-2.5447	REV
AT3G02000	ROXY1	-1.44768	-1.95225	-2.52212	-1.07064	REV	30 min, 4hr, 16hr up
AT2G21050	LAX2			-2.25427	-1.9748	REV	12hr, 16hr up
AT1G62360	STM			-2.171	-2.47459	REV
AT3G17600	IAA31			-2.11154	-2.37245	REV
AT5G67420	AS2-LIKE 39	-1.37792		-2.06308	-3.15701	REV
AT5G10510	AIL6	-1.12426	-1.42642	-2.00472	-1.36706	REV	12hr up
AT4G37790	HAT22	1.27772	1.05321	-1.96183	-3.31308	REV	30 min up
AT3G51060	STYLISH 1		-1.01313	-1.9572	-1.04897	REV	4, 12, 16 hr up
AT5G18560	PUCHI			-1.86721		REV
AT5G61850	LEAFY (LFY)			-1.69359	-1.53351	REV
AT1G68130	AtIDD14			-1.53542	-3.05554	REV
AT1G24590	DRNL			-1.38076		REV	4, 12, 16 hr up
AT1G10470	ARR4			-1.35392	-1.37328	REV
AT3G52770	ZPR3	5.59223	7.09808	-1.34731		REV	12hr up
AT3G50410	OBF BINDING PROTEIN 1 (OBP1)	1.2221		-1.32104	-2.50798	REV	30 min up
AT1G31280	ARGONAUTE 2 (AGO2)			-1.23111	-1.797	REV
AT4G24972	TAPETUM DETERMINANT 1 (TPD1)			-1.20941	-2.07761	REV	30 min up
AT4G32980	ATH1 (HOMEOBOX GENE 1)		1.66836	-1.13931		REV
AT2G34710	ATHB14/PHB	-1.00224		-1.08788		REV	12hr up
AT3G57130	BOP1		1.39885	-5.29241	-3.66944	REV, BFP-only	30 min, 4hr, 16hr up
AT5G64800	CLE21			-4.06397		REV, BFP-only
AT1G65620	AS2	1.0559	1.52042	-3.78823	-3.50997	REV, BFP-only
AT3G26120	TERMINAL EAR1-LIKE 1 (TEL1)			-3.78135	-3.14277	REV, BFP-only
AT4G39070	BZS1			-3.53792	-5.70357	REV, BFP-only
AT2G41370	BOP2		2.06088	-3.47143	-2.72581	REV, BFP-only	30 min down, 12hr up
AT5G41410	BELL 1			-3.44412	-4.22772	REV, BFP-only
AT4G37750	ANT	-1.03463	-1.38344	-3.43574	-2.51541	REV, BFP-only
AT2G38120	AUX1			-3.29195	-2.80694	REV, BFP-only	30 min, 4hr, 12hr, 16hr up
AT2G27250	CLAVATA3			-3.17297	-1.53461	REV, BFP-only
AT1G69440	ARGONAUTE7 (AGO7)			-3.1258	-2.51861	REV, BFP-only
AT1G73590	PIN1			-3.12451	-2.01501	REV, BFP-only	30 min, 4hr, 16hr up
AT2G33880	WOX9/STIMPY			-3.00149	-2.20593	REV, BFP-only
AT1G76420	CUP SHAPED COTYLEDON3 (CUC3)	-2.14676		-2.8639	-2.28698	REV, BFP-only
AT3G57670	NO TRANSMITTING TRACT (NTT)			-2.84688	-1.81743	REV, BFP-only
AT3G60390	HAT3	1.16561	2.03722	-2.67613	-1.45503	REV, BFP-only	30 min up
AT2G02540	ATHB21			-2.53653	-1.92715	REV, BFP-only
AT1G30950	UFO			-2.44665	-1.47579	REV, BFP-only
AT4G00220	JAGGED LATERAL ORGANS (JLO)			-2.40149	-2.40014	REV, BFP-only
AT3G27920	GLABRA 1 (GL1)		2.93226	-2.40097	-2.99121	REV, BFP-only
AT1G26780	LATERAL ORGAN FUSION 1 (LOF1)			-2.37549	-2.73474	REV, BFP-only
AT5G06300	LOG7	1.68889	1.79616	-2.24529	-2.71321	REV, BFP-only	16hr up
AT2G01505	CLE16			-2.2412		REV, BFP-only
AT5G01240	LAX1			-2.14373	-2.54526	REV, BFP-only	30 min up
AT3G17185	TRANS-ACTING SIRNA3 (TAS3)	3.02426	2.46011	-2.04546		REV, BFP-only
AT5G23000	REGULATOR OF AXILLARY MERISTEMS 1 (RAX1)	1.50486	2.856	-2.04341	-2.09635	REV, BFP-only	12hr up
AT5G43810	ARGONAUTE 10 (AGO10)			-1.93786	-2.1895	REV, BFP-only
AT4G36380	ROTUNDIFOLIA 3 (ROT3)	-1.99383		-1.87608	-3.16478	REV, BFP-only
AT2G33310	IAA13			-1.74575	-1.55733	REV, BFP-only	30 min up
AT2G42870	PHY RAPIDLY REGULATED 1 (PAR1)			-1.68979		REV, BFP-only	auxin upregulated
AT3G16500	phytochrome-associated protein 1			-1.64336		REV, BFP-only	30 min up, 16hr down
AT1G74890	ARR15		1.66237	-1.60124	-2.43498	REV, BFP-only
AT3G25905	CLE27			-1.54411		REV, BFP-only
AT3G05630	phospholipase D P2			-1.5038	-2.31803	REV, BFP-only
AT1G76520	PIN-LIKES 3 (PILS3)			-1.45646	-2.83637	REV, BFP-only
AT1G16510	SAUR41		1.36329	-1.35841	-1.34931	REV, BFP-only
AT3G15170	CUP SHAPED COTYLEDON1 (CUC1)	-1.52308		-1.33296		REV, BFP-only	Litreture
AT3G12830	SAUR72			-1.3315		REV, BFP-only
AT5G65510	AINTEGUMENTA-LIKE 7 (AIL7) / PLETHORA 7 (PLT7)		-1.27213	-1.29938	-1.27213	REV, BFP-only
AT5G21150	ARGONAUTE 9 (AGO9)			-1.23966	-4.40128	REV, BFP-only
AT5G66350	SHORT INTERNODES (SHI)			-1.20243		REV, BFP-only	12, 16 hr up

## Sheet: KAN1_16hrdown
Fold change (Log2) of genes (which have role in development and down-regulated by KAN1 at 16hr) at various time point of REV/KAN1 induction and their expression pattern in cell-types and effects of auxin response
Gene ID	Annotation	REV 6hr	REV 16hr	KAN1 6hr	KAN1 16hr	expression domain	Auxin response
AT2G28610	PRESSED FLOWER (PRS)		-1.99935	-2.925	-5.42329	BFP-only
AT1G55580	LATERAL SUPPRESSOR (LAS)	-2.00222		-2.23431	-4.11926	BFP-only
AT3G23050	IAA7			-1.91934	-3.69222	BFP-only
AT1G62770	PMEI9	-3.18402		-2.12966	-3.41177	BFP-only
AT3G23030	IAA2		-1.41715		-2.95617	BFP-only	30 mi, 12hr up
AT4G18960	AGAMOUS			-1.44191	-2.84435	BFP-only
AT4G17695	KAN3	-4.71922	-3.23519	-2.82255	-2.73003	BFP-only
AT1G52880	NO APICAL MERISTEM (NAM)				-2.5688	BFP-only
AT4G36260	STYLISH 2 (STY2)			-1.33884	-2.3217	BFP-only	12, 16 hr up auxin responsive
AT4G32540	YUCCA 1			-2.8121	-2.29706	BFP-only
AT1G32240	KAN2	-4.6911	-4.52323	-2.25244	-2.13912	BFP-only
AT2G23760	BEL1-LIKE HOMEODOMAIN 4/SAW2			-1.88821	-2.02088	BFP-only
AT3G26210	ARGOS-LIKE (ARL)		1.96053	-2.31952	-1.76274	BFP-only	30 min up
AT5G65410	ATHB25			-2.01995	-1.70115	BFP-only
AT5G41315	GLABROUS 3 (GL3)				-1.59782	BFP-only
AT5G03680	PETAL LOSS (PTL)			-2.43342	-1.52593	BFP-only
AT5G06250	NGATHA-LIKE PROTEIN 3	2.12759	1.85019	-1.24324	-1.51926	BFP-only
AT2G45190	YAB1	-1.39584	-2.77494	-2.26004	-1.48336	BFP-only	12hr, 16hr up
AT2G26740	soluble epoxide hydrolase				-1.45869	BFP-only
AT3G02170	LONGIFOLIA2 (LNG2)		-1.93766		-1.25044	BFP-only	16hr down
AT1G75410	BEL1-like homeodomain 3	-1.10377			-1.17428	BFP-only
AT1G51170	UNICORN		1.85136		-1.1449	BFP-only	30 min up
AT2G35940	BEL1-LIKE HOMEODOMAIN 1			-1.09496	-1.10732	BFP-only	16hr down
AT4G14550	IAA14		-3.85798	-3.77239	-4.51342	BFP-only, KAN1
AT4G00180	YAB3	-2.31838	-1.32178	-2.98557	-4.44493	BFP-only, KAN1	16hr up
AT1G80440	KISS ME DEADLY 1 (KMD1)	-1.87174		-1.34934	-3.92385	BFP-only, KAN1
AT2G45650	AGAMOUS-LIKE 6 (AGL6)			-1.03251	-2.94868	BFP-only, KAN1
AT2G27220	BEL1-like homeodomain 5	-1.76184		-3.17988	-2.86994	BFP-only, KAN1
AT1G08465	YAB2	-1.53904		-1.98518	-2.47987	BFP-only, KAN1
AT3G61890	ATHB12	-1.77947			-2.16107	BFP-only, KAN1
AT3G23630	IPT7	-2.12409			-2.06749	BFP-only, KAN1
AT2G28085	SAUR42	-2.652	-1.38307		-2.02972	BFP-only, KAN1
AT1G21100	IGMT1				-1.45177	BFP-only, KAN1
AT4G00050	unfertilized embryo sac 10 (UNE10)	-1.3084	-1.36147		-1.44785	BFP-only, KAN1
AT5G39760	ATHB23		-1.39156		-1.38478	BFP-only, KAN1
AT2G36080	NGATHA-LIKE 1 (NGAL1) / ABNORMAL SHOOT 2 (ABS2)				-1.32803	BFP-only, KAN1
AT4G08150	KNAT1	-1.09373	-1.77999	-1.40564	-1.32009	BFP-only, KAN1	16hr down, rerpesses by auxin
AT4G17460	HAT1/JAIBA	1.75482	1.78879		-3.72915	KAN1	30 min up
AT5G03840	TERMINAL FLOWER 1				-2.6698	KAN1	4 hr down
AT2G29450	glutathione S-transferase tau 5				-2.03531	KAN1	16hr down, auxin responsive
AT5G13320	GH3.12	-2.1234	-3.65067		-1.7545	KAN1
AT2G18550	ATHB21				-1.75013	KAN1	30 min down
AT5G56970	CKX3				-1.4109	KAN1	30 min up, 4hr down
AT2G46685	MIR166A	-3.70664			-1.21753	KAN1
AT1G78380	glutathione S-transferase TAU 19				-1.20966	KAN1	4hr down
AT5G05730	anthranilate synthase alpha subunit 1 (ASA1				-1.20291	KAN1	16hr down, auxin responsive
AT4G31500	SUPERROOT 2 (SUR2)		-1.59141		-1.09733	KAN1
AT4G24390	AFB4				-1.02743	KAN1
AT4G37790	HAT22	1.27772	1.05321	-1.96183	-3.31308	REV	30 min up
AT5G67420	AS2-LIKE 39	-1.37792		-2.06308	-3.15701	REV
AT1G68130	AtIDD14			-1.53542	-3.05554	REV
AT1G24260	SEPALLATA3				-2.90187	REV
AT1G12980	DORNROSCHEN (DRN)		1.64198	-4.24195	-2.89585	REV	30 min up
AT5G20960	AAO1				-2.56139	REV
AT4G31820	NPY1		1.02185	-2.64642	-2.5447	REV
AT1G70560	TAA1			-2.77762	-2.54214	REV
AT3G50410	OBF BINDING PROTEIN 1 (OBP1)	1.2221		-1.32104	-2.50798	REV	30 min up
AT1G62360	STM			-2.171	-2.47459	REV
AT1G67770	TERMINAL EAR1-LIKE 2 (TEL2)			-3.31478	-2.441	REV
AT3G17600	IAA31			-2.11154	-2.37245	REV
AT4G24972	TAPETUM DETERMINANT 1 (TPD1)			-1.20941	-2.07761	REV	30 min up
AT4G02235	AGAMOUS-LIKE 51 (AGL51)				-2.06818	REV
AT2G21050	LAX2			-2.25427	-1.9748	REV	12hr, 16hr up
AT2G17820	HISTIDINE KINASE 1 (HK1)				-1.86998	REV
AT1G31280	ARGONAUTE 2 (AGO2)			-1.23111	-1.797	REV
AT5G61850	LEAFY (LFY)			-1.69359	-1.53351	REV
AT1G10470	ARR4			-1.35392	-1.37328	REV
AT5G10510	AIL6	-1.12426	-1.42642	-2.00472	-1.36706	REV	12hr up
AT2G28305	LOG1		-1.58239		-1.26598	REV
AT5G60200	TMO6		-3.38287	1.98256	-1.21781	REV	30 min, 12hr up
AT5G57390	AINTEGUMENTA-LIKE 5 (AIL5) / PLETHORA 5 (PLT5)	1.81786	2.4891		-1.20222	REV
AT3G02000	ROXY 1	-1.44768	-1.95225	-2.52212	-1.07064	REV	30 min, 4hr, 16hr up
AT3G51060	STYLISH 1		-1.01313	-1.9572	-1.04897	REV	4, 12, 16 hr up
AT4G39070	BZS1			-3.53792	-5.70357	REV, BFP-only
AT5G21150	ARGONAUTE 9 (AGO9)			-1.23966	-4.40128	REV, BFP-only
AT1G01030	NGATHA3 (NGA3)				-4.29487	REV, BFP-only
AT5G41410	BELL 1			-3.44412	-4.22772	REV, BFP-only
AT1G25425	CLE43				-4.00812	REV, BFP-only
AT3G57130	BOP1		1.39885	-5.29241	-3.66944	REV, BFP-only	30 min, 4hr, 16hr up
AT1G65620	AS2	1.0559	1.52042	-3.78823	-3.50997	REV, BFP-only
AT4G36380	ROTUNDIFOLIA 3 (ROT3)	-1.99383		-1.87608	-3.16478	REV, BFP-only
AT3G26120	TERMINAL EAR1-LIKE 1 (TEL1)			-3.78135	-3.14277	REV, BFP-only
AT3G27920	GLABRA 1 (GL1)		2.93226	-2.40097	-2.99121	REV, BFP-only
AT2G22800	HAT9		1.02155		-2.84309	REV, BFP-only
AT1G76520	PIN-LIKES 3 (PILS3)			-1.45646	-2.83637	REV, BFP-only
AT2G38120	AUX1			-3.29195	-2.80694	REV, BFP-only	30 min, 4hr, 12hr, 16hr up
AT2G01420	PIN4				-2.77296	REV, BFP-only
AT1G26780	LATERAL ORGAN FUSION 1 (LOF1			-2.37549	-2.73474	REV, BFP-only
AT2G41370	BOP2		2.06088	-3.47143	-2.72581	REV, BFP-only	30 min down, 12hr up
AT5G06300	LOG7	1.68889	1.79616	-2.24529	-2.71321	REV, BFP-only	16hr up
AT5G01240	LAX1			-2.14373	-2.54526	REV, BFP-only	30 min up
AT1G69440	ARGONAUTE7 (AGO7)			-3.1258	-2.51861	REV, BFP-only
AT4G37750	ANT	-1.03463	-1.38344	-3.43574	-2.51541	REV, BFP-only
AT1G74890	ARR15		1.66237	-1.60124	-2.43498	REV, BFP-only
AT4G00220	JAGGED LATERAL ORGANS (JLO)			-2.40149	-2.40014	REV, BFP-only
AT3G05630	phospholipase D P2			-1.5038	-2.31803	REV, BFP-only
AT1G76420	CUP SHAPED COTYLEDON3 (CUC3)	-2.14676		-2.8639	-2.28698	REV, BFP-only
AT2G33880	WOX9/STIMPY			-3.00149	-2.20593	REV, BFP-only
AT5G43810	ARGONAUTE 10 (AGO10)			-1.93786	-2.1895	REV, BFP-only
AT5G23000	REGULATOR OF AXILLARY MERISTEMS 1 (RAX1)	1.50486	2.856	-2.04341	-2.09635	REV, BFP-only	12hr up
AT1G73590	PIN1			-3.12451	-2.01501	REV, BFP-only	30 min, 4hr, 16hr up
AT2G02540	ATHB21			-2.53653	-1.92715	REV, BFP-only
AT3G57670	NO TRANSMITTING TRACT (NTT)			-2.84688	-1.81743	REV, BFP-only
AT2G33310	IAA13			-1.74575	-1.55733	REV, BFP-only	30 min up
AT2G27250	CLAVATA3			-3.17297	-1.53461	REV, BFP-only
AT1G30950	UFO			-2.44665	-1.47579	REV, BFP-only
AT1G30950	UFO			-2.44665	-1.47579	REV, BFP-only
AT3G60390	HAT3	1.16561	2.03722	-2.67613	-1.45503	REV, BFP-only	30 min up
AT5G11060	KNAT4				-1.39633	REV, BFP-only
AT1G16510	SAUR41		1.36329	-1.35841	-1.34931	REV, BFP-only
AT5G65510	AINTEGUMENTA-LIKE 7 (AIL7) / PLETHORA 7 (PLT7)		-1.27213	-1.29938	-1.27213	REV, BFP-only
AT1G22985	CYTOKININ RESPONSE FACTOR 7 (CRF7)				-1.57069	REV, KAN1

## Sheet: REV epi.
Fold change (Log2) of REV domain specific genes (which have role in development) at various time point of REV/KAN1 induction and effects of auxin response
Gene ID	Annotation	REV 6hr	REV 16hr	KAN1 6hr	KAN1 16hr	Auxin response
AT5G67420	AS2-LIKE 39	-1.37792		-2.06308	-3.15701
AT5G20960	AAO1				-2.56139
AT5G19530	ACAULIS 5 (ACL5)		-3.81895			30 min, 16hr up
AT4G02235	AGAMOUS-LIKE 51 (AGL51)				-2.06818
AT1G26310	AGL10		1.74612
AT5G10510	AIL6	-1.12426	-1.42642	-2.00472	-1.36706	12hr up
AT5G57390	AINTEGUMENTA-LIKE 5 (AIL5) / PLETHORA 5 (PLT5)	1.81786	2.4891		-1.20222
AT1G58340	ARABIDOPSIS ABNORMAL SHOOT4		-2.26553		-2.25748
AT1G31280	ARGONAUTE 2 (AGO2)			-1.23111	-1.797
AT1G10470	ARR4			-1.35392	-1.37328
AT4G32980	ATH1 (HOMEOBOX GENE 1)		1.66836	-1.13931
AT2G34710	ATHB14/PHB	-1.00224		-1.08788		12hr up
AT4G36740	ATHB40		-1.94549
AT4G32880	ATHB8		-2.16319	1.68162		30 min up
AT1G68130	AtIDD14			-1.53542	-3.05554
AT3G63530	BIG BROTHER (BB)		-1.00643
AT1G55610	BRI1 LIKE (BRL1)				1.10055	30 min, 12hr up
AT2G46590	DOF AFFECTING GERMINATION 2 (DAG2)		-4.31798
at4g24060	DOF4.6		-3.26792	1.41464	-1.00096
AT5G66940	DOF5.8		-1.89156		-1.18535	30 min, 12hr, 16hr up
AT3G45610	DOF6		-4.25829	1.64182
AT1G12980	DORNROSCHEN (DRN)		1.64198	-4.24195	-2.89585	30 min up
AT1G24590	DRNL			-1.38076		4hr, 12hr, 16 hr up
AT4G37790	HAT22	1.27772	1.05321	-1.96183	-3.31308	30 min up
AT2G17820	HISTIDINE KINASE 1 (HK1)				-1.86998
AT4G32280	IAA29	-1.04346			3.87392	4hr, 16hr up
AT3G62100	IAA30	2.86965				4hr, 12hr, 16hr up
AT3G17600	IAA31			-2.11154	-2.37245
AT2G21050	LAX2			-2.25427	-1.9748	12hr, 16hr up
AT5G61850	LEAFY (LFY)			-1.69359	-1.53351
AT2G28305	LOG1		-1.58239		-1.26598
AT4G31820	NPY1		1.02185	-2.64642	-2.5447
AT3G50410	OBF BINDING PROTEIN 1 (OBP1)	1.2221		-1.32104	-2.50798	30 min up
AT1G77110	PIN6		-3.49493
AT5G18560	PUCHI			-1.86721
AT1G04020	REPRESSOR OF WUSCHEL1 (ROW1)		-1.00413			12hr up
AT3G02000	ROXY 1	-1.44768	-1.95225	-2.52212	-1.07064	30 min, 4hr, 16hr up
AT1G24260	SEPALLATA3				-2.90187
AT1G19790	SHI-RELATED SEQUENCE 7		1.17017			4hr, 12 hr up
AT1G62360	STM			-2.171	-2.47459
AT3G51060	STYLISH 1		-1.01313	-1.9572	-1.04897	4hr, 12hr, 16 hr up
AT1G70560	TAA1			-2.77762	-2.54214
AT4G24972	TAPETUM DETERMINANT 1 (TPD1)			-1.20941	-2.07761	30 min up
AT1G67770	TERMINAL EAR1-LIKE 2 (TEL2)			-3.31478	-2.441
AT3G25710	TMO5		-2.24504			30 min, 12hr up
AT5G60200	TMO6		-3.38287	1.98256	-1.21781	30 min, 12hr up
AT1G75500	Walls are thin	2.46165	1.60666		1.12146
AT2G17950	WUSCHEL (WUS)	2.65852				4hr up
AT5G11320	YUCCA4 (YUC4)	-1.44841
AT3G52770	ZPR3	5.59223	7.09808	-1.34731		12hr up
AT2G36307	ZPR4	10.169	8.22082			12hr up

## Sheet: REV & BFP-only epi.
Fold change (Log2) of 'both REV & BFP-only' domain specific genes (which haverole in development) at various time point of REV/KAN1 induction and effects of auxin response
Gene ID	Annotation	REV 6hr	REV 16hr	KAN1 6hr	KAN1 16hr	Auxin response
AT3G60390	HAT3	1.16561	2.03722	-2.67613	-1.45503	30 min up
AT2G22800	HAT9		1.02155		-2.84309
AT2G02540	ATHB21			-2.53653	-1.92715
AT2G45450	ZPR1		4.41662
AT5G11060	KNAT4				-1.39633
AT2G33880	WOX9/STIMPY			-3.00149	-2.20593
AT2G27250	CLAVATA3			-3.17297	-1.53461
AT2G01505	CLE16			-2.2412
AT5G64800	CLE21		1.29669	-4.06397
AT3G25905	CLE27		2.09441	-1.54411
AT1G25425	CLE43				-4.00812
AT1G76420	CUP SHAPED COTYLEDON3 (CUC3)	-2.14676		-2.8639	-2.28698
AT3G15170	CUP SHAPED COTYLEDON1 (CUC1)	-1.52308		-1.33296
AT1G73590	PIN1			-3.12451	-2.01501	30 min, 4hr, 16hr up
AT1G70940	PIN3		-2.34703
AT2G01420	PIN4				-2.77296
AT1G76520	PIN-LIKES 3 (PILS3)			-1.45646	-2.83637
AT2G33310	IAA13			-1.74575	-1.55733	30 min up
AT2G38120	AUX1			-3.29195	-2.80694	30 min, 4hr, 12hr, 16hr up
AT1G16510	SAUR41		1.36329	-1.35841	-1.34931
AT3G12830	SAUR72			-1.3315
AT5G01240	LAX1			-2.14373	-2.54526	30 min up
AT3G58850	PHY RAPIDLY REGULATED 2 (PAR2)	1.31045	1.89573
AT2G42870	PHY RAPIDLY REGULATED 1 (PAR1)			-1.68979
AT3G05630	phospholipase D P2			-1.5038	-2.31803
AT3G16500	phytochrome-associated protein 1			-1.64336		30 min up, 16hr down
AT2G01940	IDD15		2.40813	-2.38087	-2.10144
AT5G06300	LOG7	1.68889	1.79616	-2.24529	-2.71321	16hr up
AT1G74890	ARR15		1.66237	-1.60124	-2.43498
AT4G29740	CKX4		-1.37831
AT4G39070	BZS1			-3.53792	-5.70357
AT1G65620	AS2	1.0559	1.52042	-3.78823	-3.50997
AT4G36380	ROTUNDIFOLIA 3 (ROT3)	-1.99383		-1.87608	-3.16478
AT2G03710	SEPALLATA 4 (SEP4)	1.24165	1.24165	-1.39285
AT4G37750	ANT	-1.03463	-1.38344	-3.43574	-2.51541
AT5G65510	AINTEGUMENTA-LIKE 7 (AIL7) / PLETHORA 7 (PLT7)		-1.27213	-1.29938	-1.27213
AT1G30950	UFO			-2.44665	-1.47579
AT2G27880	ARGONAUTE 5 (AGO5)		-1.90256	-2.19583	-2.35053	12hr, 16 hr up
AT5G43810	ARGONAUTE 10 (AGO10)			-1.93786	-2.1895
AT5G21150	ARGONAUTE 9 (AGO9)			-1.23966	-4.40128
AT1G69440	ARGONAUTE7 (AGO7)			-3.1258	-2.51861
AT3G27920	GLABRA 1 (GL1)		2.93226	-2.40097	-2.99121
AT3G57130	BOP1		1.39885	-5.29241	-3.66944	30 min, 4hr, 16hr up
AT2G41370	BOP2		2.06088	-3.47143	-2.72581	30 min down, 12hr up
AT5G41410	BELL 1	1.0476	3.31505	-3.44412	-4.22772
AT1G01030	NGATHA3 (NGA3)				-4.29487
AT4G00220	JAGGED LATERAL ORGANS (JLO)			-2.40149	-2.40014
AT1G26780	LATERAL ORGAN FUSION 1 (LOF1			-2.37549	-2.73474
AT5G23000	REGULATOR OF AXILLARY MERISTEMS 1 (RAX1)	1.50486	2.856	-2.04341	-2.09635	12hr up
AT3G26120	TERMINAL EAR1-LIKE 1 (TEL1)			-3.78135	-3.14277
AT3G17185	TRANS-ACTING SIRNA3 (TAS3)	3.02426	2.46011	-2.04546
AT5G66350	SHORT INTERNODES (SHI)			-1.20243		12hr, 16 hr up
AT1G30950	UFO			-2.44665	-1.47579
AT3G57670	NO TRANSMITTING TRACT (NTT)			-2.84688	-1.81743
AT2G41940	ZINC FINGER PROTEIN 8		1.16427	-1.91212	-1.52109

[truncated: 6 more sheets: BFP-only epi., KAN1 & BFP-only epi., KAN1 epi., REV & KAN1 epi., gene function categories, Sheet1]
