# Supplementary material for: An integrated analysis of cell-type specific gene expression reveals genes regulated by REVOLUTA and KANADI1 in the Arabidopsis shoot apical meristem
Source: PLoS Genet. 2020 Apr 15;16(4):e1008661. doi: 10.1371/journal.pgen.1008661 (PMC7266345; doi:10.1371/journal.pgen.1008661)
Supplement: S17 Table — (XLSX) [file pgen.1008661.s028.xlsx]

## Sheet: S17
Genes down regualted by REV and up-regulated by KAN1 in pAtML1>>REVr-2VENUS and pAtML1>>KAN1 lines, respectively, at their 6hr induction (28)		Genes up regualted by REV and down regulated by KAN1 in pAtML1>>REVr-2VENUS and pAtML1>>KAN1 lines, respectively, at their 6hr induction (44)		Genes co-repressed by both REV and KAN1 in pAtML1>>REVr-2VENUS and pAtML1>>KAN1 lines, respectively, at their 6hr induction (110)		Genes up-regulated by both REV and KAN1 in pAtML1>>REVr-2VENUS and pAtML1>>KAN1 lines, respectively, after their 6hr of induction (22)		Genes co-repressed by both REV and KAN in pAtML1>>REVr-2VENUS and pAtML1>>KAN1 lines, respectively, at their 6hr of induction and enriched in both REV and BFP-only cells (15)		Genes co-repressed by both REV and KAN in pAtML1>>REVr-2VENUS and pAtML1>>KAN1 lines, respectively, at their 6hr of induction and enriched in both KAN1 and BFP-only cells (19)		Genes co-repressed by both REV and KAN in pAtML1>>REVr-2VENUS and pAtML1>>KAN1 lines, respectively, at their 6hr of induction and enriched exclusively in BFP-only cells (30)
AT1G06350		AT1G14600		AT1G01120		AT1G33790		AT1G04880		AT1G01120		AT1G10690
AT1G07280		AT1G22030		AT1G04880		AT1G54010		AT1G24400		AT1G08465		AT1G14440
AT1G10560		AT1G35750		AT1G08465		AT1G70430		AT1G36060		AT1G12240		AT1G22640
AT1G23080		AT1G60060		AT1G10070		AT1G72900		AT1G69040		AT1G26960		AT1G26210
AT1G35140		AT1G65620		AT1G10690		AT1G74070		AT1G76420		AT1G64710		AT1G30280
AT1G58270		AT1G66700		AT1G11600		AT1G75050		AT2G40460		AT1G80440		AT1G30282
AT1G60190		AT1G73010		AT1G12240		AT1G76430		AT3G15170		AT2G05380		AT1G32240
AT2G27360		AT2G02060		AT1G13700		AT1G80280		AT3G30180		AT2G27220		AT1G52190
AT2G34600		AT2G02061		AT1G14440		AT3G05640		AT4G21690		AT3G13980		AT1G52855
AT2G39850		AT2G26560		AT1G19340		AT3G20370		AT4G36380		AT4G00180		AT1G55580
AT2G45600		AT2G38940		AT1G22640		AT3G62130		AT4G37750		AT4G00950		AT1G62770
AT2G46730		AT2G40095		AT1G24400		AT4G23680		AT4G38770		AT4G08150		AT1G70830
AT2G47370		AT2G44940		AT1G25450		AT4G34980		AT5G22940		AT4G16190		AT1G71970
AT3G19500		AT3G01290		AT1G26210		AT5G05290		AT5G26000		AT4G25830		AT1G72150
AT3G48350		AT3G04210		AT1G26960		AT5G06870		AT5G65380		AT5G53550		AT1G79700
AT4G03420		AT3G17185		AT1G27300		AT5G26290				AT5G59310		AT2G16280
AT4G21650		AT3G25610		AT1G30280		AT5G35940				AT5G65530		AT2G27920
AT4G28680		AT3G26180		AT1G30282		AT5G36260				AT5G66040		AT2G38090
AT4G34230		AT3G43960		AT1G32240		AT5G38660				AT5G66400		AT2G45190
AT4G36220		AT3G48640		AT1G36060		AT5G51190						AT3G10000
AT4G36950		AT3G50410		AT1G45120		AT5G66985						AT3G28080
AT4G39510		AT3G50630		AT1G47990		AT5G67460						AT3G59270
AT5G16560		AT3G50870		AT1G52190								AT4G17695
AT5G24570		AT3G52770		AT1G52855								AT4G25420
AT5G24660		AT3G60390		AT1G55200								AT5G06610
AT5G57130		AT3G61430		AT1G55580								AT5G10150
AT5G57480		AT3G61440		AT1G62770								AT5G20700
AT5G62100		AT4G02810		AT1G64110								AT5G20740
		AT4G23270		AT1G64710								AT5G40890
		AT4G27300		AT1G67260								AT5G59320
		AT4G27450		AT1G68320								AT5G65590
		AT4G27970		AT1G68620
		AT4G30140		AT1G69040
		AT4G31000		AT1G69180
		AT4G33050		AT1G70830
		AT4G37790		AT1G71970
		AT5G03610		AT1G72150
		AT5G06250		AT1G76420
		AT5G06300		AT1G77660
		AT5G20150		AT1G79700
		AT5G23000		AT1G80440
		AT5G41410		AT2G05380
		AT5G47060		AT2G05540
		AT5G65390		AT2G16280
				AT2G18050
				AT2G22980
				AT2G23060
				AT2G27220
				AT2G27920
				AT2G27990
				AT2G31160
				AT2G33830
				AT2G34710
				AT2G38090
				AT2G40460
				AT2G45190
				AT2G46680
				AT3G02000
				AT3G10000
				AT3G13960
				AT3G13980
				AT3G15170
				AT3G27025
				AT3G28080
				AT3G30180
				AT3G50170
				AT3G53980
				AT3G59270
				AT4G00180
				AT4G00870
				AT4G00950
				AT4G03400
				AT4G08150
				AT4G14740
				AT4G16190
				AT4G17695
				AT4G21690
				AT4G22560
				AT4G25420
				AT4G25830
				AT4G31690
				AT4G36380
				AT4G37300
				AT4G37750
				AT4G38770
				AT5G01740
				AT5G06610
				AT5G09440
				AT5G10150
				AT5G10510
				AT5G20700
				AT5G20740
				AT5G22940
				AT5G26000
				AT5G40890
				AT5G48500
				AT5G50915
				AT5G52310
				AT5G53550
				AT5G57180
				AT5G57785
				AT5G59310
				AT5G59320
				AT5G65380
				AT5G65530
				AT5G65590
				AT5G65660
				AT5G66040
				AT5G66400
				AT5G67420
