# Supplementary material for: An integrated analysis of cell-type specific gene expression reveals genes regulated by REVOLUTA and KANADI1 in the Arabidopsis shoot apical meristem
Source: PLoS Genet. 2020 Apr 15;16(4):e1008661. doi: 10.1371/journal.pgen.1008661 (PMC7266345; doi:10.1371/journal.pgen.1008661)
Supplement: S18 Table — (XLSX) [file pgen.1008661.s029.xlsx]

## Sheet: S18
Genes down regualted by REV and up-regulated by KAN1 in pAtML1>>REV2-2VENUS and pAtML1>>KAN1 lines, respectively, at their 16hr induction (185)		Genes up regualted by REV and down regulated by KAN1 in pAtML1>>REV2-2VENUS and pAtML1>>KAN1 lines, respectively, at their 16hr induction (145)		Genes co-repressed by both REV and KAN1 in pAtML1>>REV2-2VENUS and pAtML1>>KAN1 lines, respectively, at their 16hr induction (331)		Genes up-regulated by both REV and KAN1 in pAtML1>>REV2-2VENUS and pAtML1>>KAN1 lines, respectively, after their 16hr of induction (41)		Genes co-repressed by both REV and KAN in pAtML1>>REV2-2VENUS and pAtML1>>KAN1 lines, respectively, at their 16hr of induction and enriched in both REV and BFP-only cells (18)		Genes co-repressed by both REV and KAN in pAtML1>>REV2-2VENUS and pAtML1>>KAN1 lines, respectively, at their 6hr of induction and enriched in both KAN1 and BFP-only cells (50)		Genes co-repressed by both REV and KAN1 in pAtML1>>REV2-2VENUS and pAtML1>>KAN1 lines, respectively, at their 6hr of induction and enriched exclusively in BFP-only cells (55)
AT1G02730		AT1G02610		AT1G01140		AT1G02450		AT1G36060		AT1G01470		AT1G01900
AT1G02850		AT1G03400		AT1G01470		AT1G05870		AT2G19110		AT1G02920		AT1G04660
AT1G03170		AT1G06160		AT1G01900		AT1G12805		AT2G27880		AT1G08500		AT1G14370
AT1G06350		AT1G07720		AT1G02920		AT1G13280		AT2G39220		AT1G08940		AT1G19540
AT1G06360		AT1G08320		AT1G03720		AT1G13930		AT3G16650		AT1G14040		AT1G22710
AT1G06640		AT1G10140		AT1G04150		AT1G53480		AT3G25760		AT1G14780		AT1G25370
AT1G09500		AT1G11175		AT1G04660		AT1G53490		AT3G27400		AT1G19020		AT1G26730
AT1G10640		AT1G12980		AT1G05560		AT1G70210		AT3G48770		AT1G19025		AT1G26920
AT1G12090		AT1G14600		AT1G07880		AT1G74940		AT4G17470		AT1G22990		AT1G32240
AT1G14240		AT1G15380		AT1G08500		AT1G75050		AT4G18050		AT1G28230		AT1G50630
AT1G14580		AT1G16510		AT1G08940		AT1G75500		AT4G29740		AT1G29720		AT1G52190
AT1G15000		AT1G22160		AT1G11210		AT1G79060		AT4G30270		AT1G30750		AT1G55690
AT1G15080		AT1G22570		AT1G12200		AT2G04450		AT4G31805		AT1G52040		AT1G57750
AT1G21250		AT1G22640		AT1G12950		AT2G14520		AT4G37750		AT1G56600		AT1G57990
AT1G22490		AT1G24400		AT1G14040		AT2G20180		AT5G26000		AT1G62790		AT1G58460
AT1G22530		AT1G24440		AT1G14370		AT2G36026		AT5G33370		AT1G64710		AT1G61820
AT1G23080		AT1G31750		AT1G14540		AT2G36050		AT5G43870		AT1G69930		AT1G66950
AT1G23090		AT1G33811		AT1G14780		AT2G47460		AT5G65510		AT1G71520		AT1G72150
AT1G23205		AT1G34460		AT1G16030		AT3G13970				AT1G71880		AT1G76930
AT1G24070		AT1G48740		AT1G18200		AT3G16380				AT1G72416		AT2G01660
AT1G27660		AT1G48742		AT1G19020		AT3G20370				AT1G75900		AT2G16280
AT1G29920		AT1G51170		AT1G19025		AT3G50650				AT1G76360		AT2G16700
AT1G30515		AT1G54000		AT1G19540		AT3G54770				AT2G18500		AT2G16750
AT1G30840		AT1G54730		AT1G19550		AT4G03210				AT2G25735		AT2G16990
AT1G32540		AT1G54740		AT1G20160		AT4G14104				AT2G28085		AT2G26690
AT1G42705		AT1G60060		AT1G21830		AT4G23680				AT2G29720		AT2G27920
AT1G43910		AT1G64110		AT1G22710		AT4G32890				AT2G33710		AT2G28610
AT1G47655		AT1G64400		AT1G22990		AT4G34980				AT2G38790		AT2G30432
AT1G47670		AT1G65620		AT1G24147		AT4G35840				AT2G39350		AT2G33480
AT1G51820		AT1G65690		AT1G25370		AT4G39710				AT2G40095		AT2G34510
AT1G52560		AT1G66860		AT1G26380		AT5G01840				AT2G46140		AT2G45190
AT1G52565		AT1G68470		AT1G26730		AT5G06270				AT3G01290		AT3G02170
AT1G58270		AT1G69252		AT1G26920		AT5G07460				AT3G16530		AT3G03770
AT1G59740		AT1G74890		AT1G28190		AT5G07930				AT4G00050		AT3G05400
AT1G59950		AT1G75730		AT1G28230		AT5G10430				AT4G00180		AT3G23030
AT1G62500		AT1G75750		AT1G29715		AT5G14330				AT4G00950		AT3G25180
AT1G63650		AT1G78020		AT1G29720		AT5G26230				AT4G08150		AT3G27150
AT1G65900		AT1G80830		AT1G29980		AT5G37740				AT4G14550		AT3G47800
AT1G67830		AT2G01520		AT1G30750		AT5G56040				AT4G18880		AT3G49110
AT1G68250		AT2G01940		AT1G32240		AT5G62900				AT4G19030		AT3G52820
AT1G68568		AT2G02060		AT1G35350		AT5G67180				AT4G19520		AT4G09890
AT1G68570		AT2G02061		AT1G36060						AT4G20830		AT4G14680
AT1G68740		AT2G05540		AT1G50590						AT4G22710		AT4G15450
AT1G70370		AT2G15271		AT1G50630						AT4G23870		AT4G17695
AT1G71450		AT2G15880		AT1G52040						AT4G25830		AT5G01100
AT1G71870		AT2G15890		AT1G52190						AT4G38410		AT5G06610
AT1G72210		AT2G17550		AT1G52690						AT5G26340		AT5G17700
AT1G72260		AT2G18540		AT1G53540						AT5G39050		AT5G20740
AT1G73805		AT2G18969		AT1G55210						AT5G59310		AT5G23760
AT1G78370		AT2G18970		AT1G55690						AT5G65530		AT5G23870
AT1G78490		AT2G20670		AT1G56600								AT5G25400
AT1G80100		AT2G21140		AT1G57630								AT5G44530
AT1G80280		AT2G22800		AT1G57750								AT5G49330
AT2G02070		AT2G23060		AT1G57990								AT5G51950
AT2G02100		AT2G26560		AT1G58340								AT5G59320
AT2G05070		AT2G29660		AT1G58460
AT2G06925		AT2G36320		AT1G61290
AT2G06950		AT2G36890		AT1G61740
AT2G10940		AT2G39400		AT1G61810
AT2G13820		AT2G41370		AT1G61820
AT2G20142		AT2G41940		AT1G62180
AT2G20515		AT2G43510		AT1G62380
AT2G20570		AT2G44670		AT1G62570
AT2G23170		AT2G44940		AT1G62790
AT2G23600		AT3G01080		AT1G63440
AT2G24560		AT3G04290		AT1G64710
AT2G24700		AT3G05160		AT1G64780
AT2G26440		AT3G12710		AT1G66950
AT2G27360		AT3G13130		AT1G67820
AT2G28790		AT3G18560		AT1G68330
AT2G34070		AT3G19930		AT1G69790
AT2G36570		AT3G21560		AT1G69870
AT2G37040		AT3G25905		AT1G69930
AT2G37260		AT3G26210		AT1G71000
AT2G37390		AT3G26220		AT1G71040
AT2G38160		AT3G27270		AT1G71520
AT2G39010		AT3G27920		AT1G71880
AT2G41340		AT3G43960		AT1G72140
AT2G42260		AT3G46500		AT1G72150
AT2G42760		AT3G47340		AT1G72416
AT2G46760		AT3G48200		AT1G75280
AT3G04520		AT3G50630		AT1G75900
AT3G05180		AT3G50970		AT1G76360
AT3G06880		AT3G52340		AT1G76700
AT3G10520		AT3G57130		AT1G76930
AT3G12610		AT3G57520		AT1G77450
AT3G14420		AT3G59010		AT1G78860
AT3G15670		AT3G60390		AT1G79170
AT3G15840		AT3G61430		AT1G79420
AT3G19000		AT3G62570		AT1G80370
AT3G21770		AT3G63210		AT2G01660
AT3G22120		AT4G00210		AT2G04050
AT3G22121		AT4G02810		AT2G05520
AT3G22142		AT4G02830		AT2G16280
AT3G26330		AT4G11040		AT2G16700
AT3G27640		AT4G15480		AT2G16750
AT3G28040		AT4G17460		AT2G16890
AT3G28180		AT4G18120		AT2G16895
AT3G28220		AT4G18970		AT2G16990
AT3G42670		AT4G22485		AT2G18193
AT3G43800		AT4G22505		AT2G18500
AT3G45140		AT4G23270		AT2G19110
AT3G48100		AT4G24000		AT2G20100
AT3G48350		AT4G26255		AT2G21060
AT3G49360		AT4G28240		AT2G22890
AT3G54050		AT4G30140		AT2G22960
AT3G54390		AT4G31820		AT2G25735
AT3G54400		AT4G32650		AT2G26690
AT3G54600		AT4G33000		AT2G27500
AT3G60490		AT4G34881		AT2G27880
AT3G62740		AT4G36790		AT2G27920
AT3G62750		AT4G37470		AT2G28085
AT3G63350		AT4G37540		AT2G28305
AT4G00150		AT4G37580		AT2G28610
AT4G03420		AT4G37790		AT2G29430
AT4G04830		AT5G01210		AT2G29460
AT4G08770		AT5G04500		AT2G29500
AT4G08910		AT5G05690		AT2G29720
AT4G10390		AT5G06250		AT2G30432
AT4G11170		AT5G06300		AT2G31730
AT4G11320		AT5G06690		AT2G31750
AT4G11911		AT5G06710		AT2G32130
AT4G12080		AT5G06860		AT2G32140
AT4G13410		AT5G06865		AT2G32870
AT4G14560		AT5G07780		AT2G33480
AT4G14750		AT5G08150		AT2G33710
AT4G15200		AT5G10946		AT2G34510
AT4G15210		AT5G20700		AT2G34830
AT4G16590		AT5G23000		AT2G34850
AT4G18540		AT5G25390		AT2G36270
AT4G20270		AT5G25400		AT2G36800
AT4G20320		AT5G38940		AT2G36950
AT4G20430		AT5G41410		AT2G37430
AT4G20820		AT5G45000		AT2G38080
AT4G23500		AT5G45310		AT2G38790
AT4G23600		AT5G51850		AT2G38800
AT4G26050		AT5G54145		AT2G38870
AT4G31615		AT5G56550		AT2G39200
AT4G35620		AT5G57390		AT2G39220
AT4G36220		AT5G59990		AT2G39350
AT4G37390		AT5G60120		AT2G40095
AT4G37930		AT5G60400		AT2G40970
AT4G39010		AT5G61590		AT2G41230
AT4G39510		AT5G64800		AT2G42150
AT4G39800		AT5G65500		AT2G42540
AT5G02220				AT2G44290
AT5G02430				AT2G45190
AT5G02460				AT2G45210
AT5G03150				AT2G46140
AT5G03668				AT2G46240
AT5G03670				AT2G46600
AT5G08000				AT2G47950
AT5G09876				AT3G01220
AT5G11540				AT3G01290
AT5G11930				AT3G02000
AT5G13140				AT3G02170
AT5G16560				AT3G02480
AT5G17760				AT3G03770
AT5G19100				AT3G04140
AT5G24580				AT3G04660
AT5G28030				AT3G05400
AT5G38120				AT3G06490
AT5G38410				AT3G07870
AT5G38700				AT3G11000
AT5G42530				AT3G11260
AT5G43910				AT3G11280
AT5G43935				AT3G11930
AT5G45650				AT3G12750
AT5G46050				AT3G13520
AT5G47600				AT3G13650
AT5G47635				AT3G13950
AT5G49660				AT3G14050
AT5G49770				AT3G14060
AT5G51720				AT3G14570
AT5G51800				AT3G14690
AT5G52860				AT3G16530
AT5G54250				AT3G16650
AT5G55450				AT3G17110
AT5G58980				AT3G21070
AT5G61070				AT3G21230
AT5G61520				AT3G21670
AT5G63800				AT3G22740
AT5G64570				AT3G22830
AT5G64572				AT3G22890
AT5G67200				AT3G23030
				AT3G25180
				AT3G25240
				AT3G25610
				AT3G25620
				AT3G25760
				AT3G25770
				AT3G26840
				AT3G27150
				AT3G27400
				AT3G28345
				AT3G28600
				AT3G28740
				AT3G44350
				AT3G45970
				AT3G46230
				AT3G47790
				AT3G47800
				AT3G48450
				AT3G48520
				AT3G48770
				AT3G49110
				AT3G49120
				AT3G49130
				AT3G49570
				AT3G50270
				AT3G50440
				AT3G51060
				AT3G51895
				AT3G52820
				AT3G55240
				AT3G56275
				AT4G00050
				AT4G00180
				AT4G00950
				AT4G01480
				AT4G04610
				AT4G08150
				AT4G08555
				AT4G09890
				AT4G11910
				AT4G12400
				AT4G14550
				AT4G14680
				AT4G15450
				AT4G15960
				AT4G17470
				AT4G17695
				AT4G18050
				AT4G18170
				AT4G18880
				AT4G19030
				AT4G19520
				AT4G20830
				AT4G21390
				AT4G21850
				AT4G21930
				AT4G21990
				AT4G22710
				AT4G22980
				AT4G23700
				AT4G23870
				AT4G24060
				AT4G24120
				AT4G25830
				AT4G27890
				AT4G27970
				AT4G27980
				AT4G28140
				AT4G29700
				AT4G29740
				AT4G30270
				AT4G31500
				AT4G31805
				AT4G33040
				AT4G33905
				AT4G34135
				AT4G34138
				AT4G34230
				AT4G35180
				AT4G36000
				AT4G36160
				AT4G36740
				AT4G37750
				AT4G37770
				AT4G38410
				AT5G01100
				AT5G01370
				AT5G01820
				AT5G02200
				AT5G04230
				AT5G05180
				AT5G05340
				AT5G06610
				AT5G09610
				AT5G09970
				AT5G10100
				AT5G10510
				AT5G12020
				AT5G13320
				AT5G13790
				AT5G16960
				AT5G16970
				AT5G17700
				AT5G18860
				AT5G19740
				AT5G19875
				AT5G20740
				AT5G22540
				AT5G23760
				AT5G23870
				AT5G25190
				AT5G25400
				AT5G25450
				AT5G26000
				AT5G26340
				AT5G28640
				AT5G28646
				AT5G33370
				AT5G35770
				AT5G39050
				AT5G43870
				AT5G44530
				AT5G44700
				AT5G47330
				AT5G49330
				AT5G49360
				AT5G49520
				AT5G49665
				AT5G50160
				AT5G51950
				AT5G52570
				AT5G53370
				AT5G53750
				AT5G54165
				AT5G56510
				AT5G56960
				AT5G59310
				AT5G59320
				AT5G60200
				AT5G62920
				AT5G62960
				AT5G63450
				AT5G64240
				AT5G65510
				AT5G65530
				AT5G66940
