# Supplementary material for: An integrated analysis of cell-type specific gene expression reveals genes regulated by REVOLUTA and KANADI1 in the Arabidopsis shoot apical meristem
Source: PLoS Genet. 2020 Apr 15;16(4):e1008661. doi: 10.1371/journal.pgen.1008661 (PMC7266345; doi:10.1371/journal.pgen.1008661)
Supplement: S19 Table — (XLSX) [file pgen.1008661.s030.xlsx]

## Sheet: S19
Log2 FC, cell-type expression and auxin response of genes which are co-regulated by REV and KAN1 and have development related role
Up-regulated by REV & Down-regulated by KAN1 and enriched in BFP-only domain
Gene ID	Annotation	REV 6hr	REV 16hr	KAN1 6hr	KAN1 16hr	expression domain	Auxin response
AT3G60390	HAT3	1.16561	2.03722	-2.67613	-1.45503	REV, BFP-only	30 min up
AT2G22800	HAT9		1.02155		-2.84309	REV, BFP-only
AT4G37790	HAT22	1.27772	1.05321	-1.96183	-3.31308	REV	30 min up
AT4G32980	ATH1 (HOMEOBOX GENE 1)		1.66836	-1.13931		REV
AT3G52770	ZPR3	5.59223	7.09808	-1.34731		REV	12hr up
AT5G64800	CLE21		1.29669	-4.06397		REV, BFP-only
AT3G25905	CLE27		2.09441	-1.54411		REV, BFP-only
AT1G16510	SAUR41		1.36329	-1.35841	-1.34931	REV, BFP-only
AT5G06300	LOG7	1.68889	1.79616	-2.24529	-2.71321	REV, BFP-only	16hr up
AT1G74890	ARR15		1.66237	-1.60124	-2.43498	REV, BFP-only
AT1G65620	AS2	1.0559	1.52042	-3.78823	-3.50997	REV, BFP-only
AT3G27920	GLABRA 1 (GL1)		2.93226	-2.40097	-2.99121	REV, BFP-only
AT3G50410	OBF BINDING PROTEIN 1 (OBP1)	1.2221		-1.32104	-2.50798	REV	30 min up
AT3G57130	BOP1		1.39885	-5.29241	-3.66944	REV, BFP-only	30 min, 4hr, 16hr up
AT2G41370	BOP2		2.06088	-3.47143	-2.72581	REV, BFP-only	30 min down, 12hr up
AT5G41410	BELL 1	1.0476	3.31505	-3.44412	-4.22772	REV, BFP-only
AT1G12980	DORNROSCHEN (DRN)		1.64198	-4.24195	-2.89585	REV	30 min up
AT4G31820	NPY1		1.02185	-2.64642	-2.5447	REV
AT5G23000	REGULATOR OF AXILLARY MERISTEMS 1 (RAX1)	1.50486	2.856	-2.04341	-2.09635	REV, BFP-only	12hr up
AT3G17185	TRANS-ACTING SIR 3 (TAS3)	3.02426	2.46011	-2.04546		REV, BFP-only
Up-regulated by KAN1 & Down-regulated by REV and enriched in KAN1 domain
AT1G23080	PIN7	-1.33351	-1.4333	1.89807	3.2848	BFP-only, KAN1
AT2G23170	GH3.3		-2.67816		1.46915	KAN1	30 min, 4hr, 12hr up
AT2G39705	ROTUNDIFOLIA LIKE 8 (RTFL8)		-1.98315	1.17533		KAN1	12hr, 16hr down
AT1G63650	ENHANCER OF GLABRA 3 (EGL3)	-1.24544	-1.08473		1.39879	KAN1
AT4G00150	HAM3		-1.75859		1.27276	KAN1
Down-regulated by both REV and KAN1 and enriched exclusively in BFP-only domain
AT1G14440	ATHB31	-1.61486		-1.28666		BFP-only
AT1G75410	BEL1-like homeodomain 3	-1.10377			-1.17428	BFP-only
AT1G55580	LATERAL SUPPRESSOR (LAS)	-2.00222		-2.23431	-4.11926	BFP-only
AT1G32240	KAN2	-4.6911	-4.52323	-2.25244	-2.13912	BFP-only
AT4G17695	KAN3	-4.71922	-3.23519	-2.82255	-2.73003	BFP-only
AT2G45190	YAB1/FIL	-1.39584	-2.77494	-2.26004	-1.48336	BFP-only	12hr, 16hr up
AT3G23030	IAA2		-1.41715		-2.95617	BFP-only	30 min, 12hr up
AT1G62770	PMEI9	-3.18402		-2.12966	-3.41177	BFP-only
AT3G02170	LONGIFOLIA2 (LNG2)		-1.93766		-1.25044	BFP-only	16hr down
AT2G28610	PRESSED FLOWER (PRS)		-1.99935	-2.925	-5.42329	BFP-only
Down-regulated by both REV and KAN1 and enriched in both REV and BFP-only domain
AT4G37750	ANT	-1.03463	-1.38344	-3.43574	-2.51541	REV, BFP-only
AT5G65510	AIL7/PLT7		-1.27213	-1.29938	-1.27213	REV, BFP-only
AT3G15170	CUC1	-1.52308		-1.33296		REV, BFP-only
AT1G76420	CUC3	-2.14676		-2.8639	-2.28698	REV, BFP-only
AT4G21690	GIBBERELLIN 3-OXIDASE 3 (GA3OX3)	-1.66467		-2.96725	-2.08657	REV, BFP-only
AT4G29740	CYTOKININ OXIDASE 4 (CKX4)		-1.37831		-1.37369	REV, BFP-only
AT3G30180	BRASSINOSTEROID-6-OXIDASE 2	-1.28747		-2.8837	-4.58707	REV, BFP-only
Down-regulated by both REV and KAN1 and enriched in both KAN1 and BFP-only domain
AT2G27220	BEL1-like homeodomain 5	-1.76184		-3.17988	-2.86994	BFP-only, KAN1
AT4G08150	K T1	-1.09373	-1.77999	-1.40564	-1.32009	BFP-only, KAN1	16hr down
AT1G08465	YAB2	-1.53904		-1.98518	-2.47987	BFP-only, KAN1
AT4G00180	YAB3	-2.31838	-1.32178	-2.98557	-4.44493	BFP-only, KAN1	16hr up
AT2G28085	SAUR42	-2.652	-1.38307		-2.02972	BFP-only, KAN1
AT1G80440	KISS ME DEADLY 1 (KMD1)	-1.87174		-1.34934	-3.92385	BFP-only, KAN1
AT3G23630	IPT7	-2.12409			-2.06749	BFP-only, KAN1
AT4G14550	IAA14		-3.85798	-3.77239	-4.51342	BFP-only, KAN1
AT1G26960	ATHB23	-2.87146	-1.48991	-1.35687		BFP-only, KAN1
AT3G61890	ATHB12	-1.77947			-2.16107	BFP-only, KAN1
