# Supplementary material for: An integrated analysis of cell-type specific gene expression reveals genes regulated by REVOLUTA and KANADI1 in the Arabidopsis shoot apical meristem
Source: PLoS Genet. 2020 Apr 15;16(4):e1008661. doi: 10.1371/journal.pgen.1008661 (PMC7266345; doi:10.1371/journal.pgen.1008661)
Supplement: S20 Table — (XLSX) [file pgen.1008661.s031.xlsx]

## Sheet: S20
List of genes up-regulated by auxin (Log2 FC >2 at 30 min) that are functionally characterized in the literature (according to TAIR)
Gene ID	Info	Name 1	Name 2	Cell type specific expression (Y/N)?	Cell type enrichment
AT4G38860	SAUR-like auxin-responsive protein family;(source:Araport11)	SMALL AUXIN UPREGULATED RNA 16 (SAUR16)	SMALL AUXIN UPREGULATED RNA 16 (SAUR16)	Y	BFP-only epidermis, REV subepidermis
AT4G14560	auxin (indole-3-acetic acid) induced gene (IAA1) encoding a short-lived nuclear-localized transcriptional regulator protein. The mRNA is cell-to-cell mobile.	INDOLE-3-ACETIC ACID INDUCIBLE 1 (IAA1)	INDOLE-3-ACETIC ACID INDUCIBLE 1 (IAA1), AUXIN RESISTANT 5 (AXR5)	Y	BFP-only epidermis, REV subepidermis
AT3G23030	auxin inducible gene expressed in the nucleus	INDOLE-3-ACETIC ACID INDUCIBLE 2 (IAA2)	INDOLE-3-ACETIC ACID INDUCIBLE 2 (IAA2)	Y	BFP-only epidermis, REV subepidermis
AT2G23170	encodes an IAA-amido synthase that conjugates Asp and other amino acids to auxin in vitro.	(GH3.3)	(GH3.3)	Y	KAN1 epidermis
AT3G15540	Primary auxin-responsive gene. Involved in the regulation stamen filaments development.	INDOLE-3-ACETIC ACID INDUCIBLE 19 (IAA19)	INDOLE-3-ACETIC ACID INDUCIBLE 19 (IAA19)	Y	KAN1 epidermis & BFP-only epidermis
AT4G37390	Encodes an IAA-amido synthase that conjugates Asp and other amino acids to auxin in vitro. Lines carrying insertions in this gene are hypersensitive to auxin. May function as a negative component in auxin signaling by regulating auxin activity.	(BRU6)	YADOKARI 1 (YDK1), (GH3-2)	Y	KAN1 epidermis, KAN1 subepidermis
AT4G27260	encodes an IAA-amido synthase that conjugates Asp and other amino acids to auxin in vitro. Lines carrying insertions in this gene are hypersensitive to auxin. It is involved in camalexin biosynthesis via conjugating indole-3-carboxylic acid (ICA) and cysteine (Cys). The mRNA is cell-to-cell mobile.	(WES1)	(GH3.5)	Y	KAN1 epidermis, KAN1 subepidermis
AT2G36910	Belongs to the family of ATP-binding cassette (ABC) transporters. Also known as AtMDR1.Possibly regulates auxin-dependent responses by influencing basipetal auxin transport in the root. Exerts nonredundant, partially overlapping functions with the ABC transporter encoded by AT3G28860. PGP1 mediates cellular efflux of IAA and interacts with PIN genes that may confer an accelerated vectoral compone…	ATP-BINDING CASSETTE B1 (ABCB1)	ATP-BINDING CASSETTE B1 (ABCB1)	Y	KAN1 epidermis
AT5G66700	Encodes a homeodomain protein. Member of HD-ZIP 1 family, most closely related to HB5. AtHB53 is auxin-inducible and its induction is inhibited by cytokinin, especially in roots therefore may be involved in root development.	HOMEOBOX 53 (HB53)	ARABIDOPSIS THALIANA HOMEOBOX 53 (ATHB53)	Y	KAN1 epidermis
AT4G16780	Encodes a homeodomain-leucine zipper protein that is rapidly and strongly induced by changes in the ratio of red to far-red light. It is also involved in cell expansion and cell proliferation and in the response to auxin. The mRNA is cell-to-cell mobile.	HOMEOBOX PROTEIN 2 (HB-2)	(ATHB8), HOMEOBOX PROTEIN 2 (ATHB-2)	Y	KAN1 subepidermis, All negative cells
AT1G12980	Encodes an AP2/ERF protein, is expressed in a subdomain of meristem stem cells, in lateral organ anlagen, and transiently in the distal domain of organ primordia. It is a member of the ERF (ethylene response factor) subfamily B-1 of ERF/AP2 transcription factor family (ESR1). The protein contains one AP2 domain. There are 15 members in this subfamily including ATERF-3, ATERF-4, ATERF-7, and leafy…	ENHANCER OF SHOOT REGENERATION 1 (ESR1)	DORNROSCHEN (DRN), ENHANCER OF SHOOT REGENERATION 1 (ESR1)	Y	REV epidermis & BFP-only epidermis
AT2G47860	Phototropic-responsive NPH3 family protein;(source:Araport11)	(SETH6)	(SETH6)	Y	REV epidermis & BFP-only epidermis, REV subepidermis
AT3G25710	Encodes a basic helix-loop-helix transcription factor that is expressed in the hypophysis-adjacent embryo cells, and is required and partially sufficient for MP-dependent root initiation. Involved in response to phosphate starvation. Negative regulator of root hair development, anthocyanin formation and Pi content. Its expression is responsive to both phosphate (Pi) and phosphite (Phi) in shoots.	BASIC HELIX-LOOP-HELIX 32 (BHLH32)	TARGET OF MONOPTEROS 5 (TMO5)	Y	REV epidermis & BFP-only epidermis, REV subepidermis
AT1G24590	Encodes a member of the ERF (ethylene response factor) subfamily B-1 of ERF/AP2 transcription factor family. The protein contains one AP2 domain. There are 15 members in this subfamily including ATERF-3, ATERF-4, ATERF-7, and LEAFY PETIOLE. This gene functions in the regeneration of shoots in tissue culture, probably through transcriptional regulation of CUC1. May also be involved in activation o…	DORNROSCHEN-LIKE (DRNL)	DORNROSCHEN-LIKE (DRNL)	Y	REV epidermis & BFP-only epidermis
AT5G66940	Encodes a nuclear localized DOF-domain binding transcription factor.	(ATDOF5.8)	(ATDOF5.8)	Y	REV & BFP-only, REV subepidermis
AT1G04240	SHY2/IAA3 regulates multiple auxin responses in roots. It is induced rapidly by IAA, and has been shown to be phosphorylated by oat phytochrome A in vitro.	SHORT HYPOCOTYL 2 (SHY2)	INDOLE-3-ACETIC ACID INDUCIBLE 3 (IAA3), SHORT HYPOCOTYL 2 (SHY2)	Y	REV epidermis
AT3G62100	Encodes a member of the Aux/IAA family of proteins implicated in auxin signaling. IAA30 lacks the conserved degron (domain II) found in many family members. IAA30 transcripts are induced by auxin treatment and accumulate preferentially in the quiescent center cells of the root meristem. Overexpression of IAA30 leads to defects in gravitropism, root development, root meristem maintenance, and coty…	INDOLE-3-ACETIC ACID INDUCIBLE 30 (IAA30)	INDOLE-3-ACETIC ACID INDUCIBLE 30 (IAA30)	Y	REV epidermis & BFP-only epidermis, REV subepidermis
AT1G68810	basic helix-loop-helix (bHLH) DNA-binding superfamily protein;(source:Araport11)	ABNORMAL SHOOT 5 (ABS5)	TMO5-LIKE1 (T5L1)	Y	REV subepidermis
AT2G24762	Encodes a member of the GDU (glutamine dumper) family proteins involved in amino acid export: At4g31730 (GDU1), At4g25760 (GDU2), At5g57685 (GDU3), At2g24762 (GDU4), At5g24920 (GDU5), At3g30725 (GDU6) and At5g38770 (GDU7).	GLUTAMINE DUMPER 4 (GDU4)	GLUTAMINE DUMPER 4 (AtGDU4)	Y	REV subepidermis
AT2G01430	ATHB17 is a member of the HD-Zip transcription factor family. It is expressed most strongly in roots at different stages of development and induced by ABA, paraquat, drought, and NaCl treatments. Loss of function mutants are more sensitive to salt and drought stress.The protein is nuclear localized and has been shown to bind to the promoter of SIG5 and other genes.	HOMEOBOX-LEUCINE ZIPPER PROTEIN 17 (HB17)	HOMEOBOX-LEUCINE ZIPPER PROTEIN 17 (ATHB17)	Y	REV subepidermis
AT1G64625	Encodes a plant-specific basic helix-loop-helix (bHLH) protein that is required for normal meiotic entry and the establishment of meiotic synchrony. It plays a role in xylem differentiation downstream of auxin.	LONESOME HIGHWAY LIKE 3 (LHL3)	FEHLSTART (FST)	Y	REV subepidermis
AT5G01240	Encodes LAX1 (LIKE AUXIN RESISTANT), a member of the AUX1 LAX family of auxin influx carriers. Required for the establishment of embryonic root cell organization.	LIKE AUXIN RESISTANT 1 (LAX1)	LIKE AUXIN RESISTANT 1 (LAX1)	Y	REV epidermis
AT4G37590	A member of the NPY gene family (NPY1/AT4G31820, NPY2/AT2G14820, NPY3/AT5G67440, NPY4/AT2G23050, NPY5/AT4G37590). Involved in auxin-mediated organogenesis.	NAKED PINS IN YUC MUTANTS 5 (NPY5)	MAB4/ENP/NPY1-LIKE 1 (MEL1)	Y	REV epidermis
AT5G43870	auxin canalization protein (DUF828);(source:Araport11)	FORKED-LIKE1	FORKED-LIKE1	Y	REV epidermis
AT5G19530	Encodes a spermine synthase. Required for internode elongation and vascular development, specifically in the mechanism that defines the boundaries between veins and nonvein regions. This mechanism may be mediated by polar auxin transport. Though ACL5 has been shown to function as a spermine synthase in E. coli, an ACL5 knockout has no effect on the endogenous levels of free and conjugated polyami…	ACAULIS 5 (ACL5)	ACAULIS 5 (ACL5)	Y	REV epidermis, BFP-only epidermis, REV subepidermis, All negative cells
AT2G38120	Encodes an auxin influx transporter. AUX1 resides at the apical plasma membrane of protophloem cells and at highly dynamic subpopulations of Golgi apparatus and endosomes in all cell types. AUX1 action in the lateral root cap and/or epidermal cells influences lateral root initiation and positioning. Shoot supplied ammonium targets AUX1 and inhibits lateral root emergence. The mRNA is cell-to-cell…	AUXIN RESISTANT 1 (AUX1)	AUXIN RESISTANT 1 (AUX1)	Y	REV epidermis, REV subepidermis, All negative cells
AT2G33310	Auxin induced gene, IAA13 (IAA13).	AUXIN-INDUCED PROTEIN 13 (IAA13)	AUXIN-INDUCED PROTEIN 13 (IAA13)	Y	REV epidermis, REV subepidermis
AT1G73590	Encodes an auxin efflux carrier involved in shoot and root development. It is involved in the maintenance of embryonic auxin gradients. Loss of function severely affects organ initiation, pin1 mutants are characterised by an inflorescence meristem that does not initiate any flowers, resulting in the formation of a naked inflorescence stem. PIN1 is involved in the determination of leaf shape by ac…	PIN-FORMED 1 (PIN1)	ARABIDOPSIS THALIANA PIN-FORMED 1 (ATPIN1)	Y	REV subepidermis, All negative cells
AT3G63300	Encodes a pleckstrin homology domain- and DUF828-containing protein. Mutants have defects in leaf vascular pattering, with vascular bundles that fail to meet distally in both the cotyledons and leaves. Necessary to the formation of the closed leaf vascular pattern characteristic of dicot leaves in response to auxin. Redundant with FKD2. FKD1 may influence PIN1 localization in an auxin dependent m…	FORKED 1 (FKD1)	FORKED 1 (FKD1)	Y	REV subepidermis, All negative cells
AT1G19220	Encodes an auxin response factor that contains the conserved VP1-B3 DNA-binding domain at its N-terminus and the Aux/IAA-like domains III and IV present in most ARFs at its C-terminus. The protein interacts with IAA1 (yeast two hybrid) and other auxin response elements such as ER7 and ER9 (yeast one hybrid). ARF19 protein can complement many aspects of the arf7 mutant phenotype and , together wit…	AUXIN RESPONSE FACTOR 19 (ARF19)	AUXIN RESPONSE FACTOR 19 (ARF19)	Y	REV subepidermis
AT5G43700	Auxin inducible protein similar to transcription factors.	AUXIN INDUCIBLE 2-11 (ATAUX2-11)	INDOLE-3-ACETIC ACID INDUCIBLE 4 (IAA4)	Y	REV subepidermis, KAN1 subepidermis
AT5G47370	homeobox-leucine zipper genes induced by auxin, but not by other phytohormones. Plays opposite roles in the shoot and root tissues in regulating auxin-mediated morphogenesis.	(HAT2)	(HAT2)	N
AT2G46990	Encodes a member of the Aux/IAA family of proteins implicated in auxin signaling. IAA20 lacks the conserved degron (domain II) found in many family members, and IAA20 fusion proteins are stable in Arabidopsis seedlings. IAA20 transcripts are induced by auxin treatment, and overexpression of IAA20 leads to defects in gravitropism, root development, root meristem maintenance, etiolation, and cotyle…	INDOLE-3-ACETIC ACID INDUCIBLE 20 (IAA20)	INDOLE-3-ACETIC ACID INDUCIBLE 20 (IAA20)	N
AT3G22810	auxin canalization protein (DUF828);(source:Araport11)	FORKED-LIKE2	FORKED-LIKE2	N
AT5G47440	auxin canalization protein (DUF828);(source:Araport11)	FORKED-LIKE6	FORKED-LIKE6	N
AT1G08860	Encodes a copine-like protein, which is a member of a newly identified class of calcium-dependent, phospholipid binding proteins that are present in a wide range of organisms. Overexpression of this gene suppresses bon1-1 phenotypes. Double mutant analyses with bon1-1 suggest that BON1 and BON3 have overlapping functions in maintaining cellular homeostasis and inhibiting cell death.	BONZAI 3 (BON3)	BONZAI 3 (BON3)	N
