# Supplementary material for: An integrated analysis of cell-type specific gene expression reveals genes regulated by REVOLUTA and KANADI1 in the Arabidopsis shoot apical meristem
Source: PLoS Genet. 2020 Apr 15;16(4):e1008661. doi: 10.1371/journal.pgen.1008661 (PMC7266345; doi:10.1371/journal.pgen.1008661)
Supplement: S21 Table — (XLSX) [file pgen.1008661.s032.xlsx]

## Sheet: S21
Overlap analysis between different sets of DEGs identified in differnet RNA-Seq experiments.
DEG Set 1	DEG Set 2	No. of genes in DEG Set1	No. of genes in DEG Set 2	No. of overlapping genes between DEG Set 1 & DEG Set 2	p-Value (adjusted)	Overlaping genes between DEG Set 1 & DEG Set 2
pAtUBQ10>>miRNA165a_Vs_pAtUBQ10::GR-LhG4 _8hr_Up	pAtUBQ10>>miRNA165a_Vs_pAtUBQ10::GR-LhG4 _16hr_Up	85	183	17	1.28187e-21	AT1G01183,AT1G19630,AT1G29660,AT1G45120,AT1G53260,AT2G07630,AT2G36750,AT2G41510,AT2G46730,AT3G25820,AT3G42658,AT3G51180,AT4G09875,AT4G09880,AT4G15236,AT4G22517,AT5G06770
pAtUBQ10>>miRNA165a_Vs_pAtUBQ10::GR-LhG4 _8hr_Up	BFP-only_epidermis_Vs_KAN1_epidermis_Up	85	1089	4	0.331771	AT1G02920,AT1G29660,AT3G05400,AT3G23430
pAtUBQ10>>miRNA165a_Vs_pAtUBQ10::GR-LhG4 _8hr_Up	BFP-only_epidermis_Vs_KAN1_epidermis_Down	85	910	4	0.230687	AT2G03760,AT3G22060,AT3G25250,AT4G02520
pAtUBQ10>>miRNA165a_Vs_pAtUBQ10::GR-LhG4 _8hr_Up	KAN1_epidermis_Vs_REV_epidermis_Up	85	1763	14	0.000205385	AT1G02920,AT1G02930,AT1G32350,AT2G02010,AT2G03760,AT2G39030,AT2G46730,AT3G15356,AT3G22370,AT3G25250,AT3G43600,AT3G56200,AT4G02520,AT4G08555
pAtUBQ10>>miRNA165a_Vs_pAtUBQ10::GR-LhG4 _8hr_Up	KAN1_epidermis_Vs_REV_epidermis_Down	85	1444	2	0.910254	AT1G29660,AT3G23430
pAtUBQ10>>miRNA165a_Vs_pAtUBQ10::GR-LhG4 _8hr_Up	BFP-only_epidermis_Vs_REV_epidermis_Up	85	1452	9	0.0146328	AT1G02920,AT1G29660,AT2G02010,AT2G03760,AT3G05400,AT3G13277,AT3G15356,AT3G56200,AT4G02520
pAtUBQ10>>miRNA165a_Vs_pAtUBQ10::GR-LhG4 _8hr_Up	All_negative_cells_Vs_REV_subepidermis_Up	85	1007	5	0.134398	AT1G02920,AT1G29660,AT2G18193,AT3G05400,AT3G22840
pAtUBQ10>>miRNA165a_Vs_pAtUBQ10::GR-LhG4 _8hr_Up	All_negative_cells_Vs_REV_subepidermis_Down	85	1163	14	2.31359e-06	AT1G02930,AT1G17170,AT1G19630,AT1G76600,AT2G02010,AT2G03760,AT2G04040,AT2G04050,AT2G29460,AT3G15356,AT3G56200,AT4G09875,AT4G35180,AT5G53750
pAtUBQ10>>miRNA165a_Vs_pAtUBQ10::GR-LhG4 _8hr_Up	KAN1_subepidermis_Vs_REV_subepidermis_Up	85	864	5	0.0833349	AT1G32350,AT2G03760,AT2G46730,AT3G22060,AT3G22370
pAtUBQ10>>miRNA165a_Vs_pAtUBQ10::GR-LhG4 _8hr_Up	KAN1_subepidermis_Vs_REV_subepidermis_Down	85	1971	14	0.000626166	AT1G17170,AT1G19630,AT2G02010,AT2G04040,AT2G04050,AT2G18193,AT2G29460,AT3G13100,AT3G15356,AT3G23430,AT4G24415,AT4G35180,AT5G14730,AT5G51440
pAtUBQ10>>miRNA165a_Vs_pAtUBQ10::GR-LhG4 _8hr_Up	pAtML1>>KAN1-2GFP_Vs_pAtML1::GR-LhgG4_16hr_Up	85	1175	2	0.834577	AT2G03760,AT4G35640
pAtUBQ10>>miRNA165a_Vs_pAtUBQ10::GR-LhG4 _8hr_Up	pAtML1>>KAN1-2GFP_Vs_pAtML1::GR-LhgG4_16hr_Down	85	2782	33	2.5652e-14	AT1G02520,AT1G02920,AT1G17170,AT1G17180,AT1G24147,AT1G29660,AT1G32350,AT1G32870,AT1G45120,AT2G04050,AT2G18193,AT2G21640,AT2G25625,AT2G29460,AT2G36800,AT2G41510,AT2G41730,AT2G47000,AT3G05400,AT3G13277,AT3G22060,AT3G51180,AT4G08555,AT4G15236,AT4G24415,AT4G34135,AT4G35180,AT5G05400,AT5G14730,AT5G38900,AT5G51440,AT5G53750,AT5G62480
pAtUBQ10>>miRNA165a_Vs_pAtUBQ10::GR-LhG4 _8hr_Up	pAtML1>>KAN1-2GFP_Vs_pAtML1::GR-LhgG4_6hr_Up	85	472	4	0.0407153	AT2G46730,AT3G13100,AT3G56200,AT4G12735
pAtUBQ10>>miRNA165a_Vs_pAtUBQ10::GR-LhG4 _8hr_Up	pAtML1>>KAN1-2GFP_Vs_pAtML1::GR-LhgG4_6hr_Down	85	889	2	0.70286	AT1G29660,AT1G45120
pAtUBQ10>>miRNA165a_Vs_pAtUBQ10::GR-LhG4 _8hr_Up	pAtML1>>REVr-2VENUS_Vs_pAtML1::GR-LhgG4_6hr_Up	85	418	7	0.000149908	AT1G02920,AT1G02930,AT1G17170,AT2G02010,AT3G15356,AT4G02520,AT4G08555
pAtUBQ10>>miRNA165a_Vs_pAtUBQ10::GR-LhG4 _8hr_Up	pAtML1>>REVr-2VENUS_Vs_pAtML1::GR-LhgG4_6hr_Down	85	433	2	0.333209	AT1G45120,AT2G46730
pAtUBQ10>>miRNA165a_Vs_pAtUBQ10::GR-LhG4 _8hr_Up	pAtML1>>REVr-2VENUS_Vs_pAtML1::GR-LhgG4_16hr_Down	85	1370	19	2.53531e-09	AT1G02920,AT1G02930,AT1G05680,AT1G24147,AT1G51620,AT2G02010,AT2G04050,AT2G18193,AT2G29460,AT2G36800,AT3G05400,AT3G13100,AT3G15356,AT3G56200,AT4G08555,AT4G34135,AT4G35180,AT5G09570,AT5G53750
pAtUBQ10>>miRNA165a_Vs_pAtUBQ10::GR-LhG4 _8hr_Down	pAtUBQ10>>miRNA165a_Vs_pAtUBQ10::GR-LhG4 _16hr_Down	65	250	41	5.28134e-71	AT1G03550,AT1G14190,AT1G16090,AT1G35750,AT1G45130,AT1G48490,AT1G49530,AT1G50790,AT1G52150,AT1G53480,AT1G53490,AT1G69080,AT1G70840,AT2G01890,AT2G34660,AT2G41640,AT2G45450,AT3G09380,AT3G13662,AT3G16030,AT3G21040,AT3G23080,AT3G23085,AT3G29642,AT3G29644,AT3G30416,AT3G30700,AT3G43340,AT3G43350,AT3G44690,AT3G52770,AT3G53100,AT3G60890,AT4G06738,AT4G15200,AT4G17587,AT4G18290,AT5G32405,AT5G33100,AT5G37400…
pAtUBQ10>>miRNA165a_Vs_pAtUBQ10::GR-LhG4 _8hr_Down	BFP-only_epidermis_Vs_KAN1_epidermis_Up	65	1089	5	0.0737058	AT1G35750,AT2G45450,AT4G18290,AT4G19170,AT5G59310
pAtUBQ10>>miRNA165a_Vs_pAtUBQ10::GR-LhG4 _8hr_Down	BFP-only_epidermis_Vs_KAN1_epidermis_Down	65	910	6	0.0110436	AT2G34660,AT2G41640,AT3G30737,AT3G55090,AT4G15200,AT5G45630
pAtUBQ10>>miRNA165a_Vs_pAtUBQ10::GR-LhG4 _8hr_Down	KAN1_epidermis_Vs_REV_epidermis_Up	65	1763	6	0.148863	AT2G34660,AT3G18710,AT3G30737,AT3G43315,AT5G45630,AT5G59310
pAtUBQ10>>miRNA165a_Vs_pAtUBQ10::GR-LhG4 _8hr_Down	KAN1_epidermis_Vs_REV_epidermis_Down	65	1444	9	0.00259277	AT1G35750,AT1G45130,AT1G49530,AT1G52150,AT1G53490,AT2G45450,AT3G52770,AT4G19170,AT5G37400
pAtUBQ10>>miRNA165a_Vs_pAtUBQ10::GR-LhG4 _8hr_Down	BFP-only_epidermis_Vs_REV_epidermis_Up	65	1452	2	0.810192	AT3G18710,AT5G59310
pAtUBQ10>>miRNA165a_Vs_pAtUBQ10::GR-LhG4 _8hr_Down	BFP-only_epidermis_Vs_REV_epidermis_Down	65	917	6	0.0114165	AT1G45130,AT1G52150,AT1G53490,AT3G44690,AT3G52770,AT3G60920
pAtUBQ10>>miRNA165a_Vs_pAtUBQ10::GR-LhG4 _8hr_Down	All_negative_cells_Vs_REV_subepidermis_Up	65	1007	4	0.15409	AT1G12150,AT1G35750,AT2G01890,AT5G59310
pAtUBQ10>>miRNA165a_Vs_pAtUBQ10::GR-LhG4 _8hr_Down	All_negative_cells_Vs_REV_subepidermis_Down	65	1163	15	9.90552e-09	AT1G52150,AT1G69080,AT1G70840,AT1G72100,AT2G41640,AT2G45450,AT3G09380,AT3G13662,AT3G18710,AT3G52770,AT3G53100,AT3G56275,AT3G60890,AT4G15200,AT4G28700
pAtUBQ10>>miRNA165a_Vs_pAtUBQ10::GR-LhG4 _8hr_Down	KAN1_subepidermis_Vs_REV_subepidermis_Up	65	864	3	0.267978	AT2G34660,AT3G55090,AT5G59310
pAtUBQ10>>miRNA165a_Vs_pAtUBQ10::GR-LhG4 _8hr_Down	KAN1_subepidermis_Vs_REV_subepidermis_Down	65	1971	21	1.46171e-10	AT1G14190,AT1G32450,AT1G35750,AT1G49530,AT1G52150,AT1G69080,AT1G70840,AT1G72100,AT2G41640,AT2G45450,AT3G09380,AT3G13662,AT3G18710,AT3G52770,AT3G53100,AT3G56275,AT3G60890,AT4G15200,AT4G18290,AT4G19170,AT4G28700
pAtUBQ10>>miRNA165a_Vs_pAtUBQ10::GR-LhG4 _8hr_Down	pAtML1>>KAN1-2GFP_Vs_pAtML1::GR-LhgG4_16hr_Up	65	1175	6	0.0333299	AT1G45130,AT1G53480,AT1G53490,AT3G55090,AT3G60920,AT4G15200
pAtUBQ10>>miRNA165a_Vs_pAtUBQ10::GR-LhG4 _8hr_Down	pAtML1>>KAN1-2GFP_Vs_pAtML1::GR-LhgG4_16hr_Down	65	2782	8	0.195819	AT1G12150,AT1G14190,AT1G32450,AT1G49530,AT3G09380,AT3G56275,AT4G28700,AT5G59310
pAtUBQ10>>miRNA165a_Vs_pAtUBQ10::GR-LhG4 _8hr_Down	pAtML1>>KAN1-2GFP_Vs_pAtML1::GR-LhgG4_6hr_Up	65	472	5	0.00316891	AT1G03550,AT1G53480,AT1G53490,AT1G72100,AT4G15200
pAtUBQ10>>miRNA165a_Vs_pAtUBQ10::GR-LhG4 _8hr_Down	pAtML1>>KAN1-2GFP_Vs_pAtML1::GR-LhgG4_6hr_Down	65	889	5	0.0367281	AT1G32450,AT1G35750,AT1G48060,AT1G49530,AT5G59310
pAtUBQ10>>miRNA165a_Vs_pAtUBQ10::GR-LhG4 _8hr_Down	pAtML1>>REVr-2VENUS_Vs_pAtML1::GR-LhgG4_6hr_Up	65	418	2	0.225255	AT1G35750,AT3G52770
pAtUBQ10>>miRNA165a_Vs_pAtUBQ10::GR-LhG4 _8hr_Down	pAtML1>>REVr-2VENUS_Vs_pAtML1::GR-LhgG4_6hr_Down	65	433	2	0.236	AT2G34660,AT5G59310
pAtUBQ10>>miRNA165a_Vs_pAtUBQ10::GR-LhG4 _8hr_Down	pAtML1>>REVr-2VENUS_Vs_pAtML1::GR-LhgG4_16hr_Up	65	356	5	0.000959619	AT1G53480,AT1G53490,AT1G69080,AT2G45450,AT3G52770
pAtUBQ10>>miRNA165a_Vs_pAtUBQ10::GR-LhG4 _8hr_Down	pAtML1>>REVr-2VENUS_Vs_pAtML1::GR-LhgG4_16hr_Down	65	1370	6	0.0614198	AT2G34660,AT2G41640,AT3G13662,AT3G56275,AT4G15200,AT5G59310
pAtUBQ10>>miRNA165a_Vs_pAtUBQ10::GR-LhG4 _16hr_Up	BFP-only_epidermis_Vs_KAN1_epidermis_Up	183	1089	16	0.00050799	AT1G15260,AT1G29660,AT1G62770,AT1G63180,AT2G05914,AT2G18300,AT3G01490,AT3G06750,AT3G23030,AT3G26960,AT3G45780,AT3G53800,AT4G36870,AT5G17165,AT5G19190,AT5G44680
pAtUBQ10>>miRNA165a_Vs_pAtUBQ10::GR-LhG4 _16hr_Up	BFP-only_epidermis_Vs_KAN1_epidermis_Down	183	910	11	0.0151375	AT1G10340,AT1G23090,AT1G74670,AT2G17036,AT2G29340,AT3G18550,AT4G20840,AT4G26050,AT5G50360,AT5G53550,AT5G66780
pAtUBQ10>>miRNA165a_Vs_pAtUBQ10::GR-LhG4 _16hr_Up	KAN1_epidermis_Vs_REV_epidermis_Up	183	1763	28	7.03725e-07	AT1G10340,AT1G21000,AT1G22330,AT1G23050,AT1G23090,AT1G23390,AT1G62035,AT1G64110,AT1G66760,AT1G74670,AT2G29340,AT2G36080,AT2G46730,AT3G01490,AT3G43430,AT3G49790,AT4G20840,AT4G26050,AT5G02020,AT5G04770,AT5G06760,AT5G15160,AT5G45310,AT5G50360,AT5G53550,AT5G60760,AT5G62430,AT5G66780
pAtUBQ10>>miRNA165a_Vs_pAtUBQ10::GR-LhG4 _16hr_Up	KAN1_epidermis_Vs_REV_epidermis_Down	183	1444	9	0.428994	AT1G29660,AT1G63180,AT1G69490,AT2G18300,AT3G06750,AT3G07350,AT3G25620,AT3G26960,AT4G37220
pAtUBQ10>>miRNA165a_Vs_pAtUBQ10::GR-LhG4 _16hr_Up	BFP-only_epidermis_Vs_REV_epidermis_Up	183	1452	20	0.000216868	AT1G15260,AT1G21000,AT1G22330,AT1G23090,AT1G29660,AT1G62770,AT1G63180,AT1G74670,AT1G79700,AT2G05160,AT2G05914,AT2G36080,AT3G01490,AT3G53800,AT4G36870,AT5G15160,AT5G17165,AT5G19190,AT5G44680,AT5G53550
pAtUBQ10>>miRNA165a_Vs_pAtUBQ10::GR-LhG4 _16hr_Up	BFP-only_epidermis_Vs_REV_epidermis_Down	183	917	1	1	AT3G18550
pAtUBQ10>>miRNA165a_Vs_pAtUBQ10::GR-LhG4 _16hr_Up	All_negative_cells_Vs_REV_subepidermis_Up	183	1007	19	5.16664e-06	AT1G08890,AT1G12200,AT1G23052,AT1G29640,AT1G29660,AT1G62770,AT1G64110,AT2G36080,AT2G39855,AT3G01490,AT3G20300,AT3G44220,AT3G48510,AT3G49790,AT5G04770,AT5G17165,AT5G19190,AT5G44680,AT5G62430
pAtUBQ10>>miRNA165a_Vs_pAtUBQ10::GR-LhG4 _16hr_Up	All_negative_cells_Vs_REV_subepidermis_Down	183	1163	18	0.000115338	AT1G01580,AT1G10340,AT1G19630,AT1G20160,AT1G62380,AT1G69490,AT2G18540,AT2G22990,AT2G25790,AT2G40970,AT2G44130,AT3G13080,AT3G14440,AT3G23030,AT3G51710,AT4G09875,AT4G20840,AT4G29905
pAtUBQ10>>miRNA165a_Vs_pAtUBQ10::GR-LhG4 _16hr_Up	KAN1_subepidermis_Vs_REV_subepidermis_Up	183	864	14	0.000460217	AT1G15550,AT1G23090,AT1G29640,AT1G64110,AT1G70720,AT2G29340,AT2G39855,AT2G46730,AT3G01490,AT4G26050,AT5G04770,AT5G15160,AT5G45310,AT5G66780
pAtUBQ10>>miRNA165a_Vs_pAtUBQ10::GR-LhG4 _16hr_Up	KAN1_subepidermis_Vs_REV_subepidermis_Down	183	1971	45	3.61357e-16	AT1G01580,AT1G07430,AT1G12200,AT1G19630,AT1G20160,AT1G20700,AT1G21000,AT1G47395,AT1G62380,AT1G63180,AT1G69490,AT2G18300,AT2G18540,AT2G20670,AT2G22990,AT2G25790,AT2G36270,AT2G40970,AT2G41231,AT2G44130,AT3G04070,AT3G06750,AT3G07350,AT3G11260,AT3G14440,AT3G18550,AT3G23030,AT3G25290,AT3G25620,AT3G26960,AT3G27025,AT3G43430,AT3G44220,AT3G48510,AT3G51710,AT3G52720,AT3G60870,AT3G62090,AT4G20840,AT4G21445…
pAtUBQ10>>miRNA165a_Vs_pAtUBQ10::GR-LhG4 _16hr_Up	pAtML1>>KAN1-2GFP_Vs_pAtML1::GR-LhgG4_16hr_Up	183	1175	5	0.804558	AT1G17400,AT1G23090,AT1G67640,AT3G01490,AT4G26050
pAtUBQ10>>miRNA165a_Vs_pAtUBQ10::GR-LhG4 _16hr_Up	pAtML1>>KAN1-2GFP_Vs_pAtML1::GR-LhgG4_16hr_Down	183	2782	85	2.29034e-42	AT1G07430,AT1G08890,AT1G10140,AT1G10340,AT1G12200,AT1G15260,AT1G20160,AT1G21000,AT1G23050,AT1G23052,AT1G27290,AT1G29640,AT1G29660,AT1G45120,AT1G62035,AT1G62380,AT1G62770,AT1G64110,AT1G68320,AT1G68620,AT1G69260,AT1G69490,AT1G75490,AT1G78290,AT1G79700,AT2G05540,AT2G15890,AT2G18300,AT2G18540,AT2G18700,AT2G20670,AT2G21730,AT2G22990,AT2G29340,AT2G36080,AT2G36270,AT2G40970,AT2G41230,AT2G41231,AT2G41510…
pAtUBQ10>>miRNA165a_Vs_pAtUBQ10::GR-LhG4 _16hr_Up	pAtML1>>KAN1-2GFP_Vs_pAtML1::GR-LhgG4_6hr_Up	183	472	8	0.00625769	AT1G11260,AT1G15260,AT1G17400,AT1G23090,AT1G67640,AT1G75490,AT2G46730,AT3G01490
pAtUBQ10>>miRNA165a_Vs_pAtUBQ10::GR-LhG4 _16hr_Up	pAtML1>>KAN1-2GFP_Vs_pAtML1::GR-LhgG4_6hr_Down	183	889	29	3.00861e-14	AT1G08890,AT1G10140,AT1G21000,AT1G23050,AT1G27290,AT1G29660,AT1G45120,AT1G62770,AT1G64110,AT1G68320,AT1G68620,AT1G79700,AT2G05540,AT2G20670,AT2G22990,AT2G46680,AT3G04070,AT3G06750,AT3G07310,AT3G07350,AT3G27025,AT3G43430,AT3G48510,AT4G36870,AT5G06760,AT5G14880,AT5G45310,AT5G53550,AT5G60680
pAtUBQ10>>miRNA165a_Vs_pAtUBQ10::GR-LhG4 _16hr_Up	pAtML1>>REVr-2VENUS_Vs_pAtML1::GR-LhgG4_6hr_Up	183	418	1	0.9232	AT1G63750
pAtUBQ10>>miRNA165a_Vs_pAtUBQ10::GR-LhG4 _16hr_Up	pAtML1>>REVr-2VENUS_Vs_pAtML1::GR-LhgG4_6hr_Down	183	433	20	9.8672e-13	AT1G20160,AT1G45120,AT1G62770,AT1G64110,AT1G68320,AT1G68620,AT1G74670,AT1G78290,AT1G79700,AT2G05540,AT2G46680,AT2G46730,AT3G14440,AT3G18550,AT3G27025,AT5G02020,AT5G17165,AT5G17300,AT5G50360,AT5G53550
pAtUBQ10>>miRNA165a_Vs_pAtUBQ10::GR-LhG4 _16hr_Up	pAtML1>>REVr-2VENUS_Vs_pAtML1::GR-LhgG4_16hr_Up	183	356	13	1.84541e-07	AT1G10140,AT1G64110,AT2G05540,AT2G15890,AT2G18540,AT2G20670,AT4G22510,AT5G06690,AT5G10946,AT5G22920,AT5G38940,AT5G45310,AT5G56550
pAtUBQ10>>miRNA165a_Vs_pAtUBQ10::GR-LhG4 _16hr_Up	pAtML1>>REVr-2VENUS_Vs_pAtML1::GR-LhgG4_16hr_Down	183	1370	24	9.35694e-07	AT1G12200,AT1G13670,AT1G20160,AT1G23090,AT1G30040,AT1G62380,AT1G74670,AT1G77992,AT2G25790,AT2G36270,AT2G40970,AT2G41230,AT3G02480,AT3G11260,AT3G13080,AT3G14440,AT3G23030,AT3G25290,AT3G25620,AT3G45780,AT3G51710,AT4G26050,AT5G05220,AT5G15160
pAtUBQ10>>miRNA165a_Vs_pAtUBQ10::GR-LhG4 _16hr_Down	BFP-only_epidermis_Vs_KAN1_epidermis_Up	250	1089	19	0.000853494	AT1G06640,AT1G27020,AT1G35750,AT1G74890,AT2G14900,AT2G28410,AT2G43550,AT2G45450,AT3G11480,AT3G15720,AT3G16650,AT3G20460,AT3G59270,AT4G15210,AT4G18290,AT4G24010,AT5G06300,AT5G52120,AT5G65870
pAtUBQ10>>miRNA165a_Vs_pAtUBQ10::GR-LhG4 _16hr_Down	BFP-only_epidermis_Vs_KAN1_epidermis_Down	250	910	27	2.82067e-09	AT1G23850,AT1G29715,AT1G52400,AT1G54010,AT1G54020,AT1G66360,AT1G69530,AT1G72520,AT1G76640,AT1G76650,AT1G76790,AT2G26530,AT2G34660,AT2G41640,AT2G44810,AT3G09260,AT3G16410,AT3G16420,AT3G20370,AT3G28560,AT4G15200,AT4G24110,AT4G27860,AT4G31110,AT4G37409,AT4G37410,AT5G09980
pAtUBQ10>>miRNA165a_Vs_pAtUBQ10::GR-LhG4 _16hr_Down	KAN1_epidermis_Vs_REV_epidermis_Up	250	1763	39	2.49078e-09	AT1G29715,AT1G30135,AT1G31550,AT1G52030,AT1G52040,AT1G52400,AT1G52410,AT1G54010,AT1G54020,AT1G66360,AT1G69530,AT1G72260,AT1G72520,AT1G76650,AT1G76790,AT1G77520,AT2G04080,AT2G07712,AT2G07727,AT2G34660,AT2G39330,AT2G44810,AT3G16410,AT3G16420,AT3G16470,AT3G50760,AT4G02360,AT4G21830,AT4G21870,AT4G24110,AT4G27860,AT4G37409,AT4G37410,AT5G09980,AT5G19100,AT5G19240,AT5G56970,AT5G64510,AT5G66670
pAtUBQ10>>miRNA165a_Vs_pAtUBQ10::GR-LhG4 _16hr_Down	KAN1_epidermis_Vs_REV_epidermis_Down	250	1444	26	5.30017e-05	AT1G01695,AT1G24070,AT1G35750,AT1G45130,AT1G49530,AT1G52150,AT1G53490,AT1G73640,AT1G74890,AT2G14900,AT2G17950,AT2G28410,AT2G45450,AT3G15720,AT3G16430,AT3G16650,AT3G20460,AT3G50170,AT3G52770,AT4G11320,AT4G35160,AT5G06300,AT5G07930,AT5G08370,AT5G37400,AT5G52120
pAtUBQ10>>miRNA165a_Vs_pAtUBQ10::GR-LhG4 _16hr_Down	BFP-only_epidermis_Vs_REV_epidermis_Up	250	1452	27	2.16604e-05	AT1G06640,AT1G21520,AT1G27020,AT1G31550,AT1G52030,AT1G52040,AT1G52400,AT1G72260,AT1G77520,AT2G04080,AT2G07707,AT2G07712,AT2G14900,AT2G28410,AT2G39330,AT2G43550,AT3G16470,AT3G50760,AT4G02360,AT4G10290,AT4G15210,AT4G21870,AT4G34880,AT4G37409,AT4G37410,AT5G19240,AT5G38120
pAtUBQ10>>miRNA165a_Vs_pAtUBQ10::GR-LhG4 _16hr_Down	BFP-only_epidermis_Vs_REV_epidermis_Down	250	917	19	0.000104208	AT1G01695,AT1G23850,AT1G24070,AT1G45130,AT1G52150,AT1G53490,AT1G76640,AT1G77110,AT3G09260,AT3G16420,AT3G16430,AT3G20370,AT3G44690,AT3G52770,AT4G02830,AT4G31110,AT5G06300,AT5G07930,AT5G13220
pAtUBQ10>>miRNA165a_Vs_pAtUBQ10::GR-LhG4 _16hr_Down	All_negative_cells_Vs_REV_subepidermis_Up	250	1007	23	4.03136e-06	AT1G06640,AT1G27020,AT1G35750,AT1G45201,AT1G61800,AT1G65890,AT1G68360,AT1G74010,AT2G01890,AT2G18196,AT2G18328,AT2G34820,AT2G42720,AT3G12890,AT3G50760,AT4G03050,AT4G11190,AT4G13190,AT4G34880,AT4G36570,AT4G36820,AT5G38120,AT5G63850
pAtUBQ10>>miRNA165a_Vs_pAtUBQ10::GR-LhG4 _16hr_Down	All_negative_cells_Vs_REV_subepidermis_Down	250	1163	76	4.37799e-49	AT1G21520,AT1G24070,AT1G30135,AT1G31710,AT1G32910,AT1G33540,AT1G52030,AT1G52150,AT1G52400,AT1G52410,AT1G54010,AT1G54020,AT1G61610,AT1G69080,AT1G70800,AT1G70840,AT1G72520,AT1G73640,AT1G77110,AT1G77855,AT1G79760,AT1G80120,AT2G04795,AT2G12440,AT2G17950,AT2G22620,AT2G24850,AT2G26480,AT2G26530,AT2G28410,AT2G32280,AT2G37280,AT2G41640,AT2G44578,AT2G45450,AT2G46570,AT2G46572,AT3G06020,AT3G09380,AT3G10080…
pAtUBQ10>>miRNA165a_Vs_pAtUBQ10::GR-LhG4 _16hr_Down	KAN1_subepidermis_Vs_REV_subepidermis_Up	250	864	22	1.20059e-06	AT1G06640,AT1G19050,AT1G54010,AT1G72260,AT1G76640,AT1G76790,AT2G34020,AT2G34660,AT2G42720,AT2G45080,AT3G09260,AT3G16410,AT3G16420,AT3G20370,AT3G50760,AT4G01080,AT4G02360,AT4G21830,AT4G21870,AT4G27860,AT4G37410,AT5G38120
pAtUBQ10>>miRNA165a_Vs_pAtUBQ10::GR-LhG4 _16hr_Down	KAN1_subepidermis_Vs_REV_subepidermis_Down	250	1971	98	5.44236e-54	AT1G11185,AT1G14190,AT1G21520,AT1G21525,AT1G22030,AT1G24070,AT1G27020,AT1G30135,AT1G31710,AT1G32910,AT1G33540,AT1G35750,AT1G35830,AT1G49530,AT1G52150,AT1G61610,AT1G68360,AT1G69080,AT1G69530,AT1G70800,AT1G70840,AT1G73640,AT1G74890,AT1G77110,AT1G77855,AT1G79760,AT1G80120,AT2G04795,AT2G14900,AT2G17950,AT2G22620,AT2G26480,AT2G28410,AT2G37280,AT2G40200,AT2G41640,AT2G44578,AT2G45450,AT2G46570,AT2G46572…
pAtUBQ10>>miRNA165a_Vs_pAtUBQ10::GR-LhG4 _16hr_Down	pAtML1>>KAN1-2GFP_Vs_pAtML1::GR-LhgG4_16hr_Up	250	1175	26	1.56338e-06	AT1G03170,AT1G06640,AT1G19050,AT1G24070,AT1G45130,AT1G53480,AT1G53490,AT1G54010,AT1G66360,AT1G72260,AT3G16420,AT3G16430,AT3G20370,AT3G28560,AT3G48100,AT4G01080,AT4G11320,AT4G11911,AT4G15200,AT4G15210,AT5G02170,AT5G07460,AT5G07930,AT5G19100,AT5G38120,AT5G67180
pAtUBQ10>>miRNA165a_Vs_pAtUBQ10::GR-LhG4 _16hr_Down	pAtML1>>KAN1-2GFP_Vs_pAtML1::GR-LhgG4_16hr_Down	250	2782	36	0.0012089	AT1G14190,AT1G21520,AT1G23850,AT1G29715,AT1G35830,AT1G49530,AT1G52030,AT1G52040,AT1G68360,AT1G74010,AT1G74890,AT1G77855,AT2G39330,AT3G08970,AT3G09380,AT3G16470,AT3G16650,AT3G44205,AT4G01985,AT4G02780,AT4G02810,AT4G02830,AT4G10290,AT4G21850,AT4G35160,AT4G36820,AT4G37410,AT5G06300,AT5G12380,AT5G38750,AT5G52120,AT5G56970,AT5G62920,AT5G63450,AT5G64510,AT5G65870
pAtUBQ10>>miRNA165a_Vs_pAtUBQ10::GR-LhG4 _16hr_Down	pAtML1>>KAN1-2GFP_Vs_pAtML1::GR-LhgG4_6hr_Up	250	472	17	2.30734e-07	AT1G03545,AT1G03550,AT1G24070,AT1G45201,AT1G53480,AT1G53490,AT1G54010,AT1G77520,AT2G44810,AT3G20370,AT3G21050,AT3G22275,AT4G11320,AT4G15200,AT4G15210,AT5G07460,AT5G63850
pAtUBQ10>>miRNA165a_Vs_pAtUBQ10::GR-LhG4 _16hr_Down	pAtML1>>KAN1-2GFP_Vs_pAtML1::GR-LhgG4_6hr_Down	250	889	16	0.00162109	AT1G22030,AT1G35750,AT1G49530,AT1G52030,AT1G52040,AT1G74890,AT1G77855,AT2G14900,AT3G20460,AT3G50170,AT3G59270,AT4G01985,AT4G02810,AT4G37409,AT4G37410,AT5G06300
pAtUBQ10>>miRNA165a_Vs_pAtUBQ10::GR-LhG4 _16hr_Down	pAtML1>>REVr-2VENUS_Vs_pAtML1::GR-LhgG4_6hr_Up	250	418	21	2.05669e-11	AT1G22030,AT1G27020,AT1G35750,AT1G54010,AT2G17950,AT2G24850,AT2G26530,AT2G44578,AT3G15720,AT3G16420,AT3G20370,AT3G52770,AT4G02810,AT4G21830,AT4G21850,AT4G21870,AT4G39410,AT5G06300,AT5G07930,AT5G62680,AT5G66670
pAtUBQ10>>miRNA165a_Vs_pAtUBQ10::GR-LhG4 _16hr_Down	pAtML1>>REVr-2VENUS_Vs_pAtML1::GR-LhgG4_6hr_Down	250	433	5	0.255623	AT2G34660,AT3G50170,AT3G59270,AT4G10290,AT4G34610
pAtUBQ10>>miRNA165a_Vs_pAtUBQ10::GR-LhG4 _16hr_Down	pAtML1>>REVr-2VENUS_Vs_pAtML1::GR-LhgG4_16hr_Up	250	356	19	7.27312e-11	AT1G22030,AT1G27020,AT1G53480,AT1G53490,AT1G69080,AT1G74890,AT2G45080,AT2G45450,AT3G15720,AT3G20370,AT3G20460,AT3G52770,AT4G02810,AT4G02830,AT4G39410,AT5G06300,AT5G07460,AT5G07930,AT5G67180
pAtUBQ10>>miRNA165a_Vs_pAtUBQ10::GR-LhG4 _16hr_Down	pAtML1>>REVr-2VENUS_Vs_pAtML1::GR-LhgG4_16hr_Down	250	1370	69	5.10468e-37	AT1G03170,AT1G06640,AT1G24070,AT1G29715,AT1G30080,AT1G32910,AT1G45201,AT1G52040,AT1G52410,AT1G61610,AT1G61800,AT1G65890,AT1G69530,AT1G72260,AT1G73640,AT1G74110,AT1G77110,AT1G77520,AT1G79760,AT2G04795,AT2G18196,AT2G18328,AT2G22620,AT2G28410,AT2G32280,AT2G34020,AT2G34660,AT2G34820,AT2G41640,AT2G43550,AT3G03520,AT3G06020,AT3G10080,AT3G11480,AT3G12890,AT3G13662,AT3G15650,AT3G16650,AT3G28890,AT3G48100…
BFP-only_epidermis_Vs_KAN1_epidermis_Up	KAN1_epidermis_Vs_REV_epidermis_Up	1089	1763	69	0.0756705	AT1G02205,AT1G02920,AT1G06350,AT1G08465,AT1G09310,AT1G16140,AT1G22360,AT1G22885,AT1G22910,AT1G44170,AT1G48750,AT1G48760,AT1G65690,AT1G68530,AT1G69690,AT1G71880,AT1G75900,AT1G76410,AT2G15050,AT2G15320,AT2G23610,AT2G27220,AT2G27360,AT2G30550,AT2G38540,AT2G38750,AT2G42800,AT2G42990,AT2G43140,AT2G43535,AT2G45600,AT3G01290,AT3G01490,AT3G12700,AT3G13980,AT3G16370,AT3G26170,AT3G28180,AT3G29030,AT3G48350…
BFP-only_epidermis_Vs_KAN1_epidermis_Up	KAN1_epidermis_Vs_REV_epidermis_Down	1089	1444	410	5.70745e-284	AT1G01030,AT1G04110,AT1G04240,AT1G04800,AT1G04880,AT1G04920,AT1G08320,AT1G08810,AT1G08920,AT1G09470,AT1G10060,AT1G11850,AT1G12570,AT1G12845,AT1G12860,AT1G13230,AT1G13970,AT1G14600,AT1G16510,AT1G16960,AT1G18250,AT1G19650,AT1G20640,AT1G20850,AT1G22570,AT1G24400,AT1G25425,AT1G25550,AT1G26780,AT1G28010,AT1G29160,AT1G29660,AT1G30370,AT1G30570,AT1G30950,AT1G31690,AT1G32440,AT1G33170,AT1G33240,AT1G33760…
BFP-only_epidermis_Vs_KAN1_epidermis_Up	BFP-only_epidermis_Vs_REV_epidermis_Up	1089	1452	580	0	AT1G01250,AT1G01490,AT1G01600,AT1G01900,AT1G02205,AT1G02920,AT1G03440,AT1G04430,AT1G04660,AT1G04920,AT1G05010,AT1G05810,AT1G05850,AT1G06000,AT1G06002,AT1G06350,AT1G06640,AT1G07610,AT1G08180,AT1G08465,AT1G08810,AT1G08920,AT1G09310,AT1G10200,AT1G10370,AT1G11545,AT1G11850,AT1G12570,AT1G12845,AT1G12860,AT1G14280,AT1G15260,AT1G15360,AT1G16060,AT1G16140,AT1G16930,AT1G16960,AT1G19940,AT1G20850,AT1G21460…
BFP-only_epidermis_Vs_KAN1_epidermis_Up	BFP-only_epidermis_Vs_REV_epidermis_Down	1089	917	32	0.397657	AT1G09470,AT1G14600,AT1G65620,AT1G65810,AT1G73590,AT2G02060,AT2G02061,AT2G27250,AT2G41370,AT3G01600,AT3G11040,AT3G13690,AT3G22880,AT3G25670,AT3G26120,AT3G53450,AT3G57670,AT3G60390,AT4G00210,AT4G00220,AT4G21690,AT4G25240,AT4G27570,AT4G28190,AT4G30270,AT4G31680,AT4G34250,AT4G37750,AT5G06300,AT5G08150,AT5G23000,AT5G66350
BFP-only_epidermis_Vs_KAN1_epidermis_Up	All_negative_cells_Vs_REV_subepidermis_Up	1089	1007	217	3.79411e-115	AT1G02205,AT1G02920,AT1G03440,AT1G04240,AT1G04800,AT1G05300,AT1G05810,AT1G06640,AT1G07610,AT1G08465,AT1G08810,AT1G10060,AT1G10120,AT1G11545,AT1G11850,AT1G16140,AT1G16930,AT1G16960,AT1G17960,AT1G20850,AT1G21910,AT1G22360,AT1G24400,AT1G26920,AT1G27020,AT1G29160,AT1G29280,AT1G29290,AT1G29660,AT1G30280,AT1G30282,AT1G30650,AT1G30814,AT1G31812,AT1G32240,AT1G33080,AT1G33170,AT1G33811,AT1G35730,AT1G35750…
BFP-only_epidermis_Vs_KAN1_epidermis_Up	All_negative_cells_Vs_REV_subepidermis_Down	1089	1163	91	2.82589e-14	AT1G05010,AT1G14600,AT1G19540,AT1G25550,AT1G28570,AT1G28600,AT1G28610,AT1G33470,AT1G35190,AT1G36060,AT1G45145,AT1G47670,AT1G52770,AT1G53060,AT1G55330,AT1G66940,AT1G66970,AT1G70550,AT1G70830,AT1G72150,AT1G73590,AT1G75710,AT1G76410,AT1G80050,AT2G02060,AT2G02061,AT2G22800,AT2G24070,AT2G24270,AT2G26700,AT2G28410,AT2G31070,AT2G38090,AT2G40460,AT2G40820,AT2G41312,AT2G43535,AT2G43910,AT2G45050,AT2G45450…
BFP-only_epidermis_Vs_KAN1_epidermis_Up	KAN1_subepidermis_Vs_REV_subepidermis_Up	1089	864	80	1.41582e-16	AT1G02205,AT1G06640,AT1G10690,AT1G11545,AT1G12845,AT1G16140,AT1G16960,AT1G21460,AT1G21910,AT1G22710,AT1G26560,AT1G26945,AT1G48100,AT1G55550,AT1G65060,AT1G65590,AT1G68530,AT1G71880,AT1G73550,AT1G79360,AT2G24580,AT2G27360,AT2G27920,AT2G31570,AT2G34170,AT2G37300,AT2G38750,AT2G45190,AT3G01490,AT3G14310,AT3G20075,AT3G25905,AT3G47380,AT3G47800,AT3G51238,AT3G51600,AT3G52525,AT3G63200,AT4G01460,AT4G01525…
BFP-only_epidermis_Vs_KAN1_epidermis_Up	KAN1_subepidermis_Vs_REV_subepidermis_Down	1089	1971	349	8.93085e-164	AT1G01030,AT1G01250,AT1G01900,AT1G05010,AT1G07610,AT1G08920,AT1G10200,AT1G12060,AT1G14600,AT1G16510,AT1G18250,AT1G19540,AT1G20490,AT1G20850,AT1G22570,AT1G22740,AT1G22885,AT1G22910,AT1G23800,AT1G25550,AT1G26780,AT1G27020,AT1G28570,AT1G28580,AT1G28600,AT1G28610,AT1G29195,AT1G30280,AT1G30282,AT1G30370,AT1G30650,AT1G30950,AT1G31935,AT1G32080,AT1G33080,AT1G33240,AT1G33470,AT1G33760,AT1G35190,AT1G35210…
BFP-only_epidermis_Vs_KAN1_epidermis_Up	pAtML1>>KAN1-2GFP_Vs_pAtML1::GR-LhgG4_16hr_Up	1089	1175	70	1.62174e-06	AT1G06000,AT1G06002,AT1G06350,AT1G06640,AT1G16060,AT1G19950,AT1G24020,AT1G28610,AT1G32080,AT1G47670,AT1G48750,AT1G48760,AT1G49475,AT1G54040,AT1G63710,AT1G65900,AT1G75050,AT1G78570,AT1G80280,AT2G04450,AT2G22230,AT2G27360,AT2G30820,AT2G37100,AT2G39010,AT2G44160,AT2G45470,AT2G47370,AT3G01140,AT3G01142,AT3G01490,AT3G01600,AT3G22120,AT3G25860,AT3G28180,AT3G43800,AT3G48350,AT3G51238,AT3G52630,AT4G01525…
BFP-only_epidermis_Vs_KAN1_epidermis_Up	pAtML1>>KAN1-2GFP_Vs_pAtML1::GR-LhgG4_16hr_Down	1089	2782	459	1.75026e-211	AT1G01030,AT1G01250,AT1G01490,AT1G01900,AT1G02920,AT1G04660,AT1G04800,AT1G05010,AT1G07610,AT1G08180,AT1G08320,AT1G08465,AT1G08810,AT1G08920,AT1G09310,AT1G10060,AT1G10120,AT1G10200,AT1G10370,AT1G10690,AT1G11850,AT1G12570,AT1G12860,AT1G14600,AT1G15260,AT1G16510,AT1G16930,AT1G18250,AT1G19540,AT1G20490,AT1G20640,AT1G21460,AT1G22350,AT1G22570,AT1G22710,AT1G22740,AT1G22910,AT1G24400,AT1G25340,AT1G25425…
BFP-only_epidermis_Vs_KAN1_epidermis_Up	pAtML1>>KAN1-2GFP_Vs_pAtML1::GR-LhgG4_6hr_Up	1089	472	35	1.04311e-05	AT1G06000,AT1G06002,AT1G06350,AT1G10370,AT1G15260,AT1G16060,AT1G28010,AT1G32080,AT1G47670,AT1G65490,AT1G75050,AT1G80280,AT2G27360,AT2G34170,AT2G45600,AT2G47370,AT3G01140,AT3G01142,AT3G01490,AT3G22120,AT3G28180,AT3G48350,AT3G51238,AT3G57400,AT4G14560,AT4G15210,AT4G23500,AT4G28680,AT4G39010,AT5G08640,AT5G15530,AT5G17220,AT5G22430,AT5G24270,AT5G58000
BFP-only_epidermis_Vs_KAN1_epidermis_Up	pAtML1>>KAN1-2GFP_Vs_pAtML1::GR-LhgG4_6hr_Down	1089	889	326	5.63929e-261	AT1G04660,AT1G04800,AT1G04880,AT1G08180,AT1G08465,AT1G08810,AT1G10060,AT1G10120,AT1G10200,AT1G10690,AT1G11120,AT1G11850,AT1G13230,AT1G14600,AT1G16510,AT1G18250,AT1G20640,AT1G21270,AT1G22570,AT1G24400,AT1G25550,AT1G26208,AT1G26210,AT1G26780,AT1G27940,AT1G28580,AT1G29160,AT1G29660,AT1G30280,AT1G30282,AT1G30370,AT1G30570,AT1G30650,AT1G30950,AT1G32240,AT1G33760,AT1G33811,AT1G34245,AT1G34640,AT1G35560…
BFP-only_epidermis_Vs_KAN1_epidermis_Up	pAtML1>>REVr-2VENUS_Vs_pAtML1::GR-LhgG4_6hr_Up	1089	418	41	9.14533e-10	AT1G02920,AT1G08920,AT1G14600,AT1G22360,AT1G27020,AT1G35210,AT1G35750,AT1G65620,AT1G75050,AT1G80280,AT2G02060,AT2G02061,AT2G23610,AT2G41090,AT2G44940,AT3G01290,AT3G04210,AT3G15720,AT3G17185,AT3G20470,AT3G26180,AT3G43960,AT3G52430,AT3G52525,AT3G58850,AT3G60390,AT3G61430,AT4G08685,AT4G11170,AT4G31000,AT4G33050,AT5G05690,AT5G06250,AT5G06300,AT5G18790,AT5G18920,AT5G20150,AT5G23000,AT5G26280,AT5G41410…
BFP-only_epidermis_Vs_KAN1_epidermis_Up	pAtML1>>REVr-2VENUS_Vs_pAtML1::GR-LhgG4_6hr_Down	1089	433	103	7.68785e-58	AT1G01490,AT1G02205,AT1G04880,AT1G06350,AT1G08465,AT1G09310,AT1G10690,AT1G12570,AT1G13970,AT1G24400,AT1G25340,AT1G26210,AT1G28610,AT1G30280,AT1G30282,AT1G32240,AT1G35720,AT1G36060,AT1G52190,AT1G52855,AT1G54040,AT1G55580,AT1G55690,AT1G57750,AT1G62770,AT1G69040,AT1G70830,AT1G71970,AT1G72150,AT1G76420,AT2G01660,AT2G15050,AT2G16280,AT2G27220,AT2G27360,AT2G27920,AT2G30420,AT2G31360,AT2G32990,AT2G35945…
BFP-only_epidermis_Vs_KAN1_epidermis_Up	pAtML1>>REVr-2VENUS_Vs_pAtML1::GR-LhgG4_16hr_Up	1089	356	88	6.85581e-51	AT1G08320,AT1G14600,AT1G16510,AT1G22570,AT1G24400,AT1G27020,AT1G33811,AT1G51170,AT1G64400,AT1G65620,AT1G65690,AT1G74890,AT1G75050,AT1G75730,AT1G75750,AT1G80580,AT2G01520,AT2G01940,AT2G02060,AT2G02061,AT2G03710,AT2G04450,AT2G15970,AT2G17550,AT2G21140,AT2G22800,AT2G28160,AT2G36870,AT2G38110,AT2G41370,AT2G41940,AT2G44940,AT2G45050,AT2G45450,AT3G01080,AT3G04290,AT3G06130,AT3G12920,AT3G15030,AT3G15720…
BFP-only_epidermis_Vs_KAN1_epidermis_Up	pAtML1>>REVr-2VENUS_Vs_pAtML1::GR-LhgG4_16hr_Down	1089	1370	171	9.26759e-53	AT1G01900,AT1G02205,AT1G02920,AT1G04660,AT1G04880,AT1G06350,AT1G06640,AT1G09470,AT1G16140,AT1G19540,AT1G20850,AT1G22710,AT1G22885,AT1G26560,AT1G26920,AT1G27980,AT1G29290,AT1G30814,AT1G32240,AT1G33170,AT1G34760,AT1G35210,AT1G36060,AT1G41830,AT1G46264,AT1G47670,AT1G48100,AT1G50630,AT1G52190,AT1G53060,AT1G55690,AT1G57750,AT1G58460,AT1G61820,AT1G62560,AT1G65590,AT1G65900,AT1G66940,AT1G66950,AT1G70940…
BFP-only_epidermis_Vs_KAN1_epidermis_Down	KAN1_epidermis_Vs_REV_epidermis_Up	910	1763	583	0	AT1G01680,AT1G02190,AT1G02390,AT1G02650,AT1G02810,AT1G03905,AT1G04490,AT1G04610,AT1G05170,AT1G05260,AT1G05710,AT1G06135,AT1G06160,AT1G06180,AT1G06360,AT1G06620,AT1G07280,AT1G08900,AT1G09970,AT1G10070,AT1G10340,AT1G10400,AT1G10560,AT1G10640,AT1G10990,AT1G11210,AT1G11300,AT1G11440,AT1G11670,AT1G12805,AT1G13110,AT1G13245,AT1G13290,AT1G15010,AT1G15670,AT1G15760,AT1G16110,AT1G16150,AT1G17020,AT1G17145…
BFP-only_epidermis_Vs_KAN1_epidermis_Down	KAN1_epidermis_Vs_REV_epidermis_Down	910	1444	2	1	AT1G16070,AT5G22794
BFP-only_epidermis_Vs_KAN1_epidermis_Down	BFP-only_epidermis_Vs_REV_epidermis_Up	910	1452	104	5.54493e-19	AT1G02390,AT1G06160,AT1G06360,AT1G08900,AT1G09970,AT1G10640,AT1G10990,AT1G13110,AT1G17147,AT1G21110,AT1G21326,AT1G21540,AT1G22430,AT1G22890,AT1G22990,AT1G23090,AT1G25400,AT1G28130,AT1G30730,AT1G33560,AT1G43800,AT1G44100,AT1G44760,AT1G52000,AT1G52400,AT1G53340,AT1G56240,AT1G56242,AT1G56250,AT1G56600,AT1G58270,AT1G58360,AT1G58420,AT1G62300,AT1G63030,AT1G64710,AT1G67920,AT1G69850,AT1G71520,AT1G71697…
BFP-only_epidermis_Vs_KAN1_epidermis_Down	BFP-only_epidermis_Vs_REV_epidermis_Down	910	917	97	4.92923e-30	AT1G03990,AT1G06140,AT1G07860,AT1G11925,AT1G16070,AT1G19040,AT1G19840,AT1G22985,AT1G23850,AT1G30935,AT1G33790,AT1G35280,AT1G47480,AT1G49830,AT1G53700,AT1G53860,AT1G55800,AT1G62520,AT1G64100,AT1G69710,AT1G70130,AT1G71691,AT1G72720,AT1G76640,AT1G77450,AT1G78370,AT1G80100,AT2G15490,AT2G20250,AT2G22760,AT2G22770,AT2G24320,AT2G32870,AT2G35600,AT2G37670,AT2G37980,AT2G38160,AT2G39110,AT2G39850,AT3G01760…
BFP-only_epidermis_Vs_KAN1_epidermis_Down	All_negative_cells_Vs_REV_subepidermis_Up	910	1007	63	1.9427e-09	AT1G02650,AT1G10560,AT1G10640,AT1G10900,AT1G10990,AT1G21310,AT1G28130,AT1G30730,AT1G33790,AT1G49830,AT1G53340,AT1G59500,AT1G62300,AT1G64710,AT1G68450,AT1G71890,AT1G72240,AT1G72920,AT1G72940,AT1G74490,AT1G75440,AT1G75830,AT1G79060,AT2G19650,AT2G20950,AT2G23770,AT2G32870,AT2G33710,AT2G39350,AT2G39850,AT2G46720,AT3G13790,AT3G19660,AT3G21090,AT3G26330,AT3G44860,AT3G48700,AT3G52748,AT3G53310,AT4G17670…
BFP-only_epidermis_Vs_KAN1_epidermis_Down	All_negative_cells_Vs_REV_subepidermis_Down	910	1163	139	1.39702e-49	AT1G02310,AT1G02810,AT1G05710,AT1G06135,AT1G09180,AT1G10340,AT1G11210,AT1G11670,AT1G11925,AT1G15760,AT1G16070,AT1G17147,AT1G20515,AT1G20520,AT1G20823,AT1G28620,AT1G33560,AT1G49450,AT1G50590,AT1G51680,AT1G52400,AT1G54000,AT1G54010,AT1G54020,AT1G55920,AT1G56240,AT1G56242,AT1G56250,AT1G58420,AT1G60260,AT1G63650,AT1G67920,AT1G70130,AT1G70370,AT1G72520,AT1G78850,AT2G03550,AT2G03760,AT2G06045,AT2G15480…
BFP-only_epidermis_Vs_KAN1_epidermis_Down	KAN1_subepidermis_Vs_REV_subepidermis_Up	910	864	228	1.39215e-160	AT1G02390,AT1G04490,AT1G10560,AT1G10640,AT1G10990,AT1G12805,AT1G13245,AT1G15670,AT1G16150,AT1G20310,AT1G20900,AT1G21310,AT1G21326,AT1G22430,AT1G22650,AT1G23090,AT1G24530,AT1G25250,AT1G27820,AT1G28130,AT1G30700,AT1G30720,AT1G30730,AT1G30840,AT1G31310,AT1G33055,AT1G33790,AT1G43800,AT1G44760,AT1G48330,AT1G49730,AT1G49830,AT1G53340,AT1G53700,AT1G53860,AT1G54010,AT1G55850,AT1G56300,AT1G58360,AT1G59500…
BFP-only_epidermis_Vs_KAN1_epidermis_Down	KAN1_subepidermis_Vs_REV_subepidermis_Down	910	1971	64	0.0930241	AT1G09180,AT1G11925,AT1G15760,AT1G19840,AT1G28620,AT1G44100,AT1G49450,AT1G51680,AT1G55920,AT1G56250,AT1G58420,AT1G69530,AT1G70130,AT1G70140,AT1G78370,AT2G02230,AT2G06045,AT2G15480,AT2G15490,AT2G17770,AT2G19800,AT2G22760,AT2G27770,AT2G29430,AT2G32020,AT2G35600,AT2G37760,AT2G39400,AT2G41640,AT2G41800,AT2G47750,AT3G05650,AT3G12910,AT3G13380,AT3G15510,AT3G17420,AT3G18550,AT3G25610,AT3G44350,AT3G46230…
BFP-only_epidermis_Vs_KAN1_epidermis_Down	pAtML1>>KAN1-2GFP_Vs_pAtML1::GR-LhgG4_16hr_Up	910	1175	127	1.756e-40	AT1G02350,AT1G02810,AT1G04610,AT1G04645,AT1G06360,AT1G10560,AT1G10640,AT1G12805,AT1G15080,AT1G20900,AT1G21540,AT1G21740,AT1G23090,AT1G24530,AT1G27820,AT1G30840,AT1G31310,AT1G33560,AT1G33790,AT1G43800,AT1G47480,AT1G52565,AT1G53560,AT1G54010,AT1G58270,AT1G59500,AT1G60960,AT1G63650,AT1G66360,AT1G70370,AT1G71691,AT1G72210,AT1G72920,AT1G72940,AT1G78370,AT1G79060,AT1G80100,AT2G03760,AT2G04500,AT2G14210…
BFP-only_epidermis_Vs_KAN1_epidermis_Down	pAtML1>>KAN1-2GFP_Vs_pAtML1::GR-LhgG4_16hr_Down	910	2782	155	1.19751e-17	AT1G03990,AT1G06160,AT1G07590,AT1G08900,AT1G10070,AT1G10340,AT1G11210,AT1G11925,AT1G12610,AT1G13245,AT1G15720,AT1G16150,AT1G17020,AT1G17830,AT1G17860,AT1G18382,AT1G18390,AT1G22810,AT1G22890,AT1G22985,AT1G22990,AT1G23850,AT1G25400,AT1G28190,AT1G29715,AT1G48330,AT1G50590,AT1G50780,AT1G52000,AT1G52710,AT1G54000,AT1G55035,AT1G55920,AT1G56140,AT1G56600,AT1G60260,AT1G61810,AT1G64710,AT1G64950,AT1G70140…
BFP-only_epidermis_Vs_KAN1_epidermis_Down	pAtML1>>KAN1-2GFP_Vs_pAtML1::GR-LhgG4_6hr_Up	910	472	101	1.83123e-59	AT1G02390,AT1G02810,AT1G04645,AT1G06135,AT1G07280,AT1G10560,AT1G15760,AT1G20515,AT1G21540,AT1G23090,AT1G24530,AT1G30840,AT1G31310,AT1G33790,AT1G47480,AT1G51670,AT1G51680,AT1G52565,AT1G54010,AT1G58270,AT1G62520,AT1G70130,AT1G72240,AT1G72920,AT1G72940,AT1G74490,AT1G78370,AT1G78390,AT1G80100,AT2G16210,AT2G16760,AT2G20180,AT2G22760,AT2G27660,AT2G31690,AT2G31980,AT2G32510,AT2G32830,AT2G32870,AT2G33051…
BFP-only_epidermis_Vs_KAN1_epidermis_Down	pAtML1>>KAN1-2GFP_Vs_pAtML1::GR-LhgG4_6hr_Down	910	889	25	0.496034	AT1G06160,AT1G10070,AT1G21310,AT1G22990,AT1G30935,AT1G55035,AT1G64710,AT1G80440,AT2G16430,AT3G05150,AT3G13950,AT3G13960,AT3G24450,AT3G25610,AT3G28740,AT3G50870,AT3G59140,AT4G02280,AT4G27300,AT4G27970,AT4G37409,AT4G37410,AT5G53550,AT5G62960,AT5G66440
BFP-only_epidermis_Vs_KAN1_epidermis_Down	pAtML1>>REVr-2VENUS_Vs_pAtML1::GR-LhgG4_6hr_Up	910	418	67	2.38192e-31	AT1G11340,AT1G13110,AT1G17147,AT1G18390,AT1G19040,AT1G21110,AT1G28190,AT1G33790,AT1G43800,AT1G51800,AT1G54000,AT1G54010,AT1G55920,AT1G56240,AT1G56242,AT1G56250,AT1G66090,AT1G66110,AT1G73810,AT1G74360,AT2G02930,AT2G15480,AT2G15490,AT2G16060,AT2G17770,AT2G23770,AT2G26530,AT2G27770,AT2G33710,AT2G46430,AT3G05650,AT3G09405,AT3G10040,AT3G12770,AT3G12910,AT3G16420,AT3G16450,AT3G16490,AT3G18830,AT3G20370…
BFP-only_epidermis_Vs_KAN1_epidermis_Down	pAtML1>>REVr-2VENUS_Vs_pAtML1::GR-LhgG4_6hr_Down	910	433	65	9.68987e-29	AT1G01680,AT1G06360,AT1G07280,AT1G10070,AT1G10560,AT1G10640,AT1G18300,AT1G22890,AT1G28130,AT1G45249,AT1G49450,AT1G49830,AT1G52000,AT1G58270,AT1G59860,AT1G61810,AT1G63650,AT1G64710,AT1G65985,AT1G71030,AT1G74670,AT1G77450,AT1G79270,AT1G80440,AT2G16720,AT2G30040,AT2G34490,AT2G34600,AT2G34660,AT2G39850,AT3G06640,AT3G11000,AT3G13960,AT3G18550,AT3G19030,AT3G19500,AT3G24518,AT3G24520,AT3G27540,AT3G46230…
BFP-only_epidermis_Vs_KAN1_epidermis_Down	pAtML1>>REVr-2VENUS_Vs_pAtML1::GR-LhgG4_16hr_Up	910	356	26	9.95666e-06	AT1G06160,AT1G06180,AT1G12805,AT1G25250,AT1G54000,AT1G72720,AT1G79060,AT2G17770,AT2G20180,AT2G27770,AT2G39400,AT2G43445,AT3G16440,AT3G16450,AT3G16490,AT3G20370,AT3G24310,AT3G27270,AT3G50870,AT4G32950,AT5G01840,AT5G07760,AT5G10430,AT5G48820,AT5G57565,AT5G65500
BFP-only_epidermis_Vs_KAN1_epidermis_Down	pAtML1>>REVr-2VENUS_Vs_pAtML1::GR-LhgG4_16hr_Down	910	1370	175	1.59493e-67	AT1G02310,AT1G02650,AT1G05710,AT1G06360,AT1G09970,AT1G10640,AT1G11210,AT1G15080,AT1G15760,AT1G16070,AT1G17147,AT1G20823,AT1G21110,AT1G21326,AT1G22220,AT1G22990,AT1G23090,AT1G24140,AT1G28190,AT1G29715,AT1G30730,AT1G30840,AT1G44100,AT1G50590,AT1G51670,AT1G51680,AT1G52565,AT1G56240,AT1G56242,AT1G56250,AT1G56600,AT1G58270,AT1G61370,AT1G61810,AT1G63650,AT1G64710,AT1G66480,AT1G67855,AT1G67856,AT1G67920…
KAN1_epidermis_Vs_REV_epidermis_Up	BFP-only_epidermis_Vs_REV_epidermis_Up	1763	1452	677	0	AT1G01120,AT1G01180,AT1G01448,AT1G01470,AT1G02065,AT1G02205,AT1G02360,AT1G02390,AT1G02450,AT1G02920,AT1G03220,AT1G03230,AT1G03850,AT1G04040,AT1G04220,AT1G04680,AT1G05675,AT1G06160,AT1G06350,AT1G06360,AT1G06650,AT1G07000,AT1G07160,AT1G07240,AT1G07440,AT1G07620,AT1G08230,AT1G08465,AT1G08500,AT1G08900,AT1G08930,AT1G08940,AT1G09250,AT1G09310,AT1G09560,AT1G09740,AT1G09970,AT1G10640,AT1G10990,AT1G11125…
KAN1_epidermis_Vs_REV_epidermis_Up	BFP-only_epidermis_Vs_REV_epidermis_Down	1763	917	7	1	AT1G33790,AT1G53700,AT1G53860,AT2G39110,AT3G06640,AT3G16420,AT5G24290
KAN1_epidermis_Vs_REV_epidermis_Up	All_negative_cells_Vs_REV_subepidermis_Up	1763	1007	226	5.08871e-80	AT1G01120,AT1G02065,AT1G02205,AT1G02650,AT1G02920,AT1G03220,AT1G03850,AT1G04360,AT1G05135,AT1G07440,AT1G08465,AT1G08930,AT1G09740,AT1G10560,AT1G10640,AT1G10990,AT1G12110,AT1G12240,AT1G12880,AT1G12950,AT1G14240,AT1G14780,AT1G16130,AT1G16140,AT1G18570,AT1G21310,AT1G22360,AT1G23550,AT1G26770,AT1G26960,AT1G28130,AT1G29670,AT1G29720,AT1G30730,AT1G30760,AT1G32540,AT1G33790,AT1G52200,AT1G53340,AT1G54410…
KAN1_epidermis_Vs_REV_epidermis_Up	All_negative_cells_Vs_REV_subepidermis_Down	1763	1163	180	4.2272e-39	AT1G01480,AT1G02810,AT1G02930,AT1G05670,AT1G05675,AT1G05710,AT1G06135,AT1G08940,AT1G10340,AT1G11210,AT1G11670,AT1G14040,AT1G14540,AT1G15380,AT1G15760,AT1G17147,AT1G17420,AT1G20515,AT1G20520,AT1G20823,AT1G22180,AT1G27620,AT1G28620,AT1G30135,AT1G30320,AT1G32960,AT1G33560,AT1G33610,AT1G43910,AT1G48742,AT1G49450,AT1G50590,AT1G51680,AT1G52030,AT1G52400,AT1G52410,AT1G54000,AT1G54010,AT1G54020,AT1G55920…
KAN1_epidermis_Vs_REV_epidermis_Up	KAN1_subepidermis_Vs_REV_subepidermis_Up	1763	864	391	1.06313e-270	AT1G01120,AT1G01560,AT1G02065,AT1G02205,AT1G02390,AT1G02800,AT1G03220,AT1G03610,AT1G03850,AT1G04040,AT1G04360,AT1G04490,AT1G05490,AT1G09250,AT1G09740,AT1G10560,AT1G10640,AT1G10990,AT1G12805,AT1G12880,AT1G12950,AT1G13245,AT1G14240,AT1G15670,AT1G16130,AT1G16140,AT1G16150,AT1G18570,AT1G20310,AT1G20900,AT1G21310,AT1G21320,AT1G21326,AT1G22430,AT1G22650,AT1G23080,AT1G23090,AT1G24530,AT1G25250,AT1G26770…
KAN1_epidermis_Vs_REV_epidermis_Up	KAN1_subepidermis_Vs_REV_subepidermis_Down	1763	1971	156	3.35868e-07	AT1G01470,AT1G05670,AT1G05675,AT1G08940,AT1G14040,AT1G14540,AT1G15760,AT1G17420,AT1G17744,AT1G17745,AT1G21000,AT1G21010,AT1G22180,AT1G22885,AT1G22910,AT1G27620,AT1G28620,AT1G30135,AT1G30320,AT1G32960,AT1G44100,AT1G48742,AT1G48750,AT1G49450,AT1G51680,AT1G53080,AT1G54410,AT1G55920,AT1G56250,AT1G58225,AT1G58420,AT1G60870,AT1G62540,AT1G63840,AT1G66725,AT1G69530,AT1G69690,AT1G70140,AT1G70690,AT1G71695…
KAN1_epidermis_Vs_REV_epidermis_Up	pAtML1>>KAN1-2GFP_Vs_pAtML1::GR-LhgG4_16hr_Up	1763	1175	215	2.17271e-59	AT1G01110,AT1G02450,AT1G02810,AT1G03700,AT1G04040,AT1G04610,AT1G06350,AT1G06360,AT1G10560,AT1G10640,AT1G12805,AT1G14240,AT1G20900,AT1G21540,AT1G23080,AT1G23090,AT1G24530,AT1G29930,AT1G30840,AT1G31310,AT1G32540,AT1G33560,AT1G33610,AT1G33790,AT1G33800,AT1G35170,AT1G43800,AT1G43910,AT1G48750,AT1G48760,AT1G52565,AT1G53080,AT1G53560,AT1G54010,AT1G54030,AT1G55360,AT1G55670,AT1G58270,AT1G59500,AT1G60630…
KAN1_epidermis_Vs_REV_epidermis_Up	pAtML1>>KAN1-2GFP_Vs_pAtML1::GR-LhgG4_16hr_Down	1763	2782	431	3.6146e-99	AT1G01120,AT1G01470,AT1G02360,AT1G02920,AT1G03740,AT1G03850,AT1G04680,AT1G05135,AT1G05670,AT1G05675,AT1G06160,AT1G07150,AT1G07160,AT1G07620,AT1G07630,AT1G08465,AT1G08500,AT1G08900,AT1G08940,AT1G09310,AT1G10070,AT1G10340,AT1G11210,AT1G11410,AT1G11530,AT1G12110,AT1G12240,AT1G12950,AT1G13245,AT1G14040,AT1G14540,AT1G14720,AT1G14780,AT1G15380,AT1G16150,AT1G17020,AT1G17830,AT1G17860,AT1G18382,AT1G18390…
KAN1_epidermis_Vs_REV_epidermis_Up	pAtML1>>KAN1-2GFP_Vs_pAtML1::GR-LhgG4_6hr_Up	1763	472	141	3.26035e-66	AT1G01480,AT1G02390,AT1G02810,AT1G06135,AT1G06350,AT1G07280,AT1G09250,AT1G10560,AT1G15760,AT1G20515,AT1G21540,AT1G22180,AT1G23080,AT1G23090,AT1G24530,AT1G30190,AT1G30760,AT1G30840,AT1G31310,AT1G32540,AT1G33790,AT1G51670,AT1G51680,AT1G52565,AT1G54010,AT1G58270,AT1G59780,AT1G60190,AT1G61550,AT1G62290,AT1G66725,AT1G67590,AT1G72240,AT1G72920,AT1G72940,AT1G74490,AT1G77520,AT1G78390,AT1G78700,AT2G16210…
KAN1_epidermis_Vs_REV_epidermis_Up	pAtML1>>KAN1-2GFP_Vs_pAtML1::GR-LhgG4_6hr_Down	1763	889	105	1.94481e-14	AT1G01120,AT1G04680,AT1G06160,AT1G08465,AT1G10070,AT1G11125,AT1G12240,AT1G21000,AT1G21310,AT1G22990,AT1G23050,AT1G26930,AT1G26960,AT1G30320,AT1G31040,AT1G35430,AT1G52030,AT1G52040,AT1G53160,AT1G62975,AT1G64110,AT1G67260,AT1G68530,AT1G71695,AT1G71880,AT1G72416,AT1G77210,AT1G80440,AT2G03980,AT2G05380,AT2G22920,AT2G22970,AT2G26560,AT2G27220,AT2G27830,AT2G28570,AT2G31160,AT2G38290,AT2G40095,AT2G42800…
KAN1_epidermis_Vs_REV_epidermis_Up	pAtML1>>REVr-2VENUS_Vs_pAtML1::GR-LhgG4_6hr_Up	1763	418	162	8.33223e-96	AT1G02920,AT1G02930,AT1G03220,AT1G03230,AT1G05675,AT1G07620,AT1G08930,AT1G08940,AT1G13110,AT1G13210,AT1G17147,AT1G18390,AT1G18570,AT1G19020,AT1G19025,AT1G21100,AT1G21110,AT1G21120,AT1G21130,AT1G22360,AT1G25275,AT1G26380,AT1G28190,AT1G30755,AT1G30800,AT1G33590,AT1G33790,AT1G43800,AT1G51800,AT1G53080,AT1G53430,AT1G54000,AT1G54010,AT1G55450,AT1G55920,AT1G56240,AT1G56242,AT1G56250,AT1G59870,AT1G61560…
KAN1_epidermis_Vs_REV_epidermis_Up	pAtML1>>REVr-2VENUS_Vs_pAtML1::GR-LhgG4_6hr_Down	1763	433	169	1.35462e-100	AT1G01120,AT1G01680,AT1G02205,AT1G04220,AT1G04360,AT1G06350,AT1G06360,AT1G07280,AT1G07440,AT1G08465,AT1G08500,AT1G09310,AT1G10070,AT1G10560,AT1G10640,AT1G12240,AT1G12880,AT1G13090,AT1G18300,AT1G22890,AT1G23020,AT1G23080,AT1G26770,AT1G26800,AT1G26960,AT1G28130,AT1G28230,AT1G35290,AT1G43910,AT1G45249,AT1G49450,AT1G52000,AT1G52890,AT1G58270,AT1G59860,AT1G60190,AT1G61810,AT1G62540,AT1G62660,AT1G63650…
KAN1_epidermis_Vs_REV_epidermis_Up	pAtML1>>REVr-2VENUS_Vs_pAtML1::GR-LhgG4_16hr_Up	1763	356	48	4.88139e-09	AT1G02450,AT1G06160,AT1G06180,AT1G12805,AT1G15380,AT1G25250,AT1G34460,AT1G48742,AT1G54000,AT1G64110,AT1G65690,AT1G68470,AT1G69550,AT1G69780,AT1G79060,AT2G17770,AT2G20180,AT2G22420,AT2G26560,AT2G27770,AT2G29660,AT2G39400,AT2G40180,AT2G43445,AT2G43520,AT3G19930,AT3G24310,AT3G27270,AT3G48115,AT3G50870,AT3G54770,AT3G56170,AT3G57520,AT3G57780,AT4G17460,AT4G23680,AT4G26070,AT4G30140,AT4G32890,AT4G32950…
KAN1_epidermis_Vs_REV_epidermis_Up	pAtML1>>REVr-2VENUS_Vs_pAtML1::GR-LhgG4_16hr_Down	1763	1370	339	2.90344e-136	AT1G01180,AT1G01470,AT1G01480,AT1G01560,AT1G02205,AT1G02650,AT1G02920,AT1G02930,AT1G03220,AT1G04220,AT1G05710,AT1G06350,AT1G06360,AT1G07440,AT1G08310,AT1G08500,AT1G08930,AT1G08940,AT1G09250,AT1G09970,AT1G10640,AT1G11210,AT1G12950,AT1G14040,AT1G14240,AT1G14540,AT1G14780,AT1G15760,AT1G16130,AT1G16140,AT1G17147,AT1G18570,AT1G19020,AT1G19025,AT1G19030,AT1G20823,AT1G21110,AT1G21120,AT1G21130,AT1G21326…
KAN1_epidermis_Vs_REV_epidermis_Down	BFP-only_epidermis_Vs_REV_epidermis_Up	1444	1452	104	5.01491e-07	AT1G04920,AT1G08810,AT1G08920,AT1G11850,AT1G12570,AT1G12845,AT1G12860,AT1G16960,AT1G20850,AT1G24400,AT1G25550,AT1G29660,AT1G31690,AT1G33930,AT1G46264,AT1G55330,AT1G55740,AT1G63180,AT1G68780,AT1G70940,AT1G75040,AT1G76520,AT1G76892,AT2G01420,AT2G02450,AT2G04570,AT2G14900,AT2G18880,AT2G20870,AT2G20875,AT2G21140,AT2G22170,AT2G22800,AT2G24580,AT2G28260,AT2G28410,AT2G33810,AT2G33815,AT2G38110,AT2G39690…
KAN1_epidermis_Vs_REV_epidermis_Down	BFP-only_epidermis_Vs_REV_epidermis_Down	1444	917	592	0	AT1G01150,AT1G01370,AT1G01690,AT1G01695,AT1G02690,AT1G02730,AT1G02970,AT1G03180,AT1G03300,AT1G03780,AT1G04020,AT1G04425,AT1G04600,AT1G04650,AT1G04730,AT1G04760,AT1G05440,AT1G05470,AT1G06590,AT1G06660,AT1G06760,AT1G07260,AT1G07270,AT1G07790,AT1G07820,AT1G08560,AT1G08880,AT1G09000,AT1G09200,AT1G09450,AT1G09460,AT1G09470,AT1G09815,AT1G10417,AT1G10538,AT1G10780,AT1G11160,AT1G11220,AT1G12980,AT1G14600…
KAN1_epidermis_Vs_REV_epidermis_Down	All_negative_cells_Vs_REV_subepidermis_Up	1444	1007	93	1.02996e-11	AT1G03720,AT1G04240,AT1G04800,AT1G08810,AT1G10060,AT1G10417,AT1G11080,AT1G11850,AT1G16960,AT1G20850,AT1G24400,AT1G29160,AT1G29660,AT1G33170,AT1G33811,AT1G35730,AT1G35750,AT1G55200,AT1G55740,AT1G65780,AT1G65810,AT1G73360,AT1G75730,AT1G76420,AT1G76520,AT2G01940,AT2G03710,AT2G04570,AT2G20870,AT2G21140,AT2G22170,AT2G24580,AT2G27880,AT2G33810,AT2G33815,AT2G33880,AT2G39010,AT2G45890,AT3G03450,AT3G07130…
KAN1_epidermis_Vs_REV_epidermis_Down	All_negative_cells_Vs_REV_subepidermis_Down	1444	1163	280	9.66013e-131	AT1G02730,AT1G02970,AT1G03780,AT1G05440,AT1G05470,AT1G06660,AT1G07260,AT1G08560,AT1G09450,AT1G10540,AT1G10750,AT1G10780,AT1G14600,AT1G14630,AT1G16070,AT1G16330,AT1G16630,AT1G17480,AT1G18370,AT1G20060,AT1G21810,AT1G24070,AT1G25530,AT1G25550,AT1G26760,AT1G27660,AT1G31580,AT1G32172,AT1G32740,AT1G36060,AT1G37130,AT1G44110,AT1G47670,AT1G49870,AT1G49910,AT1G49940,AT1G50240,AT1G52150,AT1G53070,AT1G54200…
KAN1_epidermis_Vs_REV_epidermis_Down	KAN1_subepidermis_Vs_REV_subepidermis_Up	1444	864	37	0.57861	AT1G03720,AT1G04520,AT1G12845,AT1G16960,AT1G55200,AT1G73360,AT1G76090,AT1G76110,AT1G79360,AT2G23690,AT2G24580,AT2G37390,AT3G09730,AT3G17130,AT3G21560,AT3G25905,AT3G28040,AT3G52525,AT3G62610,AT4G01460,AT4G13210,AT4G28100,AT4G31680,AT4G32800,AT4G35070,AT5G12950,AT5G16240,AT5G19730,AT5G37980,AT5G49120,AT5G49170,AT5G51790,AT5G54530,AT5G58610,AT5G64570,AT5G64572,AT5G65230
KAN1_epidermis_Vs_REV_epidermis_Down	KAN1_subepidermis_Vs_REV_subepidermis_Down	1444	1971	376	2.56117e-143	AT1G01030,AT1G02380,AT1G02400,AT1G05470,AT1G07260,AT1G08920,AT1G09460,AT1G09950,AT1G10470,AT1G10540,AT1G10750,AT1G14600,AT1G14630,AT1G15330,AT1G16510,AT1G17480,AT1G18250,AT1G18710,AT1G19440,AT1G20850,AT1G21670,AT1G21810,AT1G22570,AT1G24070,AT1G25530,AT1G25550,AT1G26310,AT1G26780,AT1G27660,AT1G30370,AT1G30950,AT1G31280,AT1G31580,AT1G32740,AT1G33240,AT1G33760,AT1G35560,AT1G35750,AT1G35780,AT1G36060…
KAN1_epidermis_Vs_REV_epidermis_Down	pAtML1>>KAN1-2GFP_Vs_pAtML1::GR-LhgG4_16hr_Up	1444	1175	106	1.3724e-12	AT1G02730,AT1G04425,AT1G05440,AT1G07270,AT1G07370,AT1G10538,AT1G10540,AT1G16630,AT1G23790,AT1G24070,AT1G44110,AT1G45130,AT1G47670,AT1G49475,AT1G53140,AT1G53490,AT1G55610,AT1G56040,AT1G58310,AT1G63100,AT1G65900,AT1G66620,AT1G71870,AT1G75500,AT1G76090,AT2G03770,AT2G23530,AT2G25060,AT2G29680,AT2G30820,AT2G31270,AT2G36026,AT2G36570,AT2G37390,AT2G37960,AT2G39010,AT2G42110,AT2G42260,AT2G44580,AT3G01600…
KAN1_epidermis_Vs_REV_epidermis_Down	pAtML1>>KAN1-2GFP_Vs_pAtML1::GR-LhgG4_16hr_Down	1444	2782	375	7.89517e-94	AT1G01030,AT1G02380,AT1G02400,AT1G03720,AT1G04150,AT1G04800,AT1G08320,AT1G08760,AT1G08810,AT1G08920,AT1G09950,AT1G10060,AT1G10470,AT1G11160,AT1G11850,AT1G12570,AT1G12860,AT1G12980,AT1G14600,AT1G14760,AT1G15330,AT1G15840,AT1G16510,AT1G18100,AT1G18250,AT1G20640,AT1G21670,AT1G22570,AT1G24260,AT1G24400,AT1G25425,AT1G25550,AT1G26780,AT1G29160,AT1G29660,AT1G30370,AT1G30570,AT1G30950,AT1G31280,AT1G33760…
KAN1_epidermis_Vs_REV_epidermis_Down	pAtML1>>KAN1-2GFP_Vs_pAtML1::GR-LhgG4_6hr_Up	1444	472	28	0.0682248	AT1G24070,AT1G28010,AT1G37130,AT1G47670,AT1G53490,AT1G61660,AT1G64060,AT1G65490,AT1G77410,AT2G16850,AT3G03450,AT3G05640,AT3G21420,AT3G50700,AT3G62760,AT4G11320,AT4G14480,AT4G21650,AT4G23600,AT4G24060,AT4G29920,AT4G32880,AT4G34230,AT5G06870,AT5G42530,AT5G49960,AT5G57130,AT5G60200
KAN1_epidermis_Vs_REV_epidermis_Down	pAtML1>>KAN1-2GFP_Vs_pAtML1::GR-LhgG4_6hr_Down	1444	889	295	3.54683e-181	AT1G03720,AT1G04150,AT1G04520,AT1G04800,AT1G04880,AT1G07370,AT1G08760,AT1G08810,AT1G10060,AT1G10470,AT1G11160,AT1G11850,AT1G12980,AT1G13230,AT1G14600,AT1G14760,AT1G15840,AT1G16510,AT1G18250,AT1G20640,AT1G21090,AT1G21670,AT1G22570,AT1G24400,AT1G25550,AT1G26780,AT1G29160,AT1G29660,AT1G30370,AT1G30570,AT1G30950,AT1G31280,AT1G32740,AT1G33760,AT1G33811,AT1G35560,AT1G35750,AT1G36060,AT1G37140,AT1G49510…
KAN1_epidermis_Vs_REV_epidermis_Down	pAtML1>>REVr-2VENUS_Vs_pAtML1::GR-LhgG4_6hr_Up	1444	418	51	6.09281e-11	AT1G08920,AT1G10538,AT1G14600,AT1G35750,AT1G65620,AT1G68330,AT1G75500,AT1G76780,AT2G02060,AT2G02061,AT2G17950,AT2G30750,AT2G36026,AT2G36030,AT2G36307,AT2G44940,AT3G04210,AT3G05640,AT3G10100,AT3G12710,AT3G15720,AT3G17185,AT3G17690,AT3G20470,AT3G43960,AT3G50410,AT3G52525,AT3G52770,AT3G58850,AT3G59765,AT3G60390,AT3G61430,AT4G07960,AT4G20730,AT4G31000,AT4G37790,AT5G01420,AT5G05510,AT5G05690,AT5G06300…
KAN1_epidermis_Vs_REV_epidermis_Down	pAtML1>>REVr-2VENUS_Vs_pAtML1::GR-LhgG4_6hr_Down	1444	433	38	4.83728e-05	AT1G04880,AT1G12570,AT1G13970,AT1G24400,AT1G25530,AT1G36060,AT1G55200,AT1G69040,AT1G76420,AT2G31360,AT2G34710,AT2G40460,AT3G02000,AT3G15170,AT3G30180,AT3G48720,AT3G50170,AT3G59680,AT4G18390,AT4G21650,AT4G21690,AT4G24480,AT4G31680,AT4G34230,AT4G36380,AT4G37750,AT4G38770,AT5G08460,AT5G10510,AT5G19730,AT5G22940,AT5G26000,AT5G49120,AT5G56490,AT5G57130,AT5G57685,AT5G65380,AT5G67420
KAN1_epidermis_Vs_REV_epidermis_Down	pAtML1>>REVr-2VENUS_Vs_pAtML1::GR-LhgG4_16hr_Up	1444	356	89	6.32087e-42	AT1G08320,AT1G12980,AT1G14600,AT1G14630,AT1G16510,AT1G19790,AT1G22570,AT1G24400,AT1G26310,AT1G33811,AT1G37140,AT1G53490,AT1G65620,AT1G74890,AT1G75500,AT1G75730,AT1G80580,AT2G01940,AT2G02060,AT2G02061,AT2G03710,AT2G17550,AT2G21140,AT2G22800,AT2G36026,AT2G36030,AT2G36307,AT2G38110,AT2G41370,AT2G41940,AT2G44940,AT2G45450,AT3G04290,AT3G12500,AT3G12710,AT3G12920,AT3G13130,AT3G15030,AT3G15720,AT3G17185…
KAN1_epidermis_Vs_REV_epidermis_Down	pAtML1>>REVr-2VENUS_Vs_pAtML1::GR-LhgG4_16hr_Down	1444	1370	166	1.88596e-33	AT1G02730,AT1G03720,AT1G04020,AT1G04150,AT1G04880,AT1G06660,AT1G09470,AT1G10750,AT1G11080,AT1G14900,AT1G16070,AT1G20850,AT1G24070,AT1G25530,AT1G26540,AT1G26760,AT1G26840,AT1G27660,AT1G32170,AT1G33170,AT1G36060,AT1G37130,AT1G46264,AT1G47670,AT1G49920,AT1G54200,AT1G55200,AT1G60390,AT1G61660,AT1G64060,AT1G64780,AT1G65900,AT1G66940,AT1G68330,AT1G69770,AT1G70940,AT1G71870,AT1G73640,AT1G73850,AT1G78430…
BFP-only_epidermis_Vs_REV_epidermis_Up	All_negative_cells_Vs_REV_subepidermis_Up	1452	1007	310	3.03356e-179	AT1G01120,AT1G02065,AT1G02205,AT1G02920,AT1G03220,AT1G03440,AT1G03850,AT1G05810,AT1G06640,AT1G07440,AT1G07610,AT1G07720,AT1G08465,AT1G08810,AT1G08930,AT1G09740,AT1G10640,AT1G10990,AT1G11545,AT1G11850,AT1G12020,AT1G12110,AT1G12210,AT1G12240,AT1G12880,AT1G14240,AT1G14430,AT1G14440,AT1G14780,AT1G16130,AT1G16140,AT1G16930,AT1G16960,AT1G18570,AT1G20840,AT1G20850,AT1G21910,AT1G22360,AT1G22640,AT1G24150…
BFP-only_epidermis_Vs_REV_epidermis_Up	All_negative_cells_Vs_REV_subepidermis_Down	1452	1163	103	1.2029e-11	AT1G05010,AT1G05675,AT1G08940,AT1G14040,AT1G14370,AT1G17147,AT1G21520,AT1G25370,AT1G25550,AT1G28570,AT1G28600,AT1G28610,AT1G33560,AT1G33610,AT1G35190,AT1G52030,AT1G52400,AT1G53060,AT1G55330,AT1G56240,AT1G56242,AT1G56250,AT1G58420,AT1G66725,AT1G66880,AT1G66970,AT1G67920,AT1G69720,AT1G70830,AT1G72150,AT1G76410,AT1G78850,AT1G80050,AT2G02010,AT2G03760,AT2G14080,AT2G16990,AT2G17040,AT2G22800,AT2G24070…
BFP-only_epidermis_Vs_REV_epidermis_Up	KAN1_subepidermis_Vs_REV_subepidermis_Up	1452	864	233	1.41471e-118	AT1G01120,AT1G02065,AT1G02205,AT1G02390,AT1G03220,AT1G03850,AT1G04040,AT1G06640,AT1G07650,AT1G09250,AT1G09740,AT1G10640,AT1G10990,AT1G11545,AT1G12845,AT1G12880,AT1G14240,AT1G14430,AT1G14440,AT1G16130,AT1G16140,AT1G16960,AT1G18570,AT1G20840,AT1G21326,AT1G21460,AT1G21910,AT1G22430,AT1G22710,AT1G23080,AT1G23090,AT1G26945,AT1G26960,AT1G28130,AT1G29240,AT1G29395,AT1G29670,AT1G30730,AT1G32540,AT1G43800…
BFP-only_epidermis_Vs_REV_epidermis_Up	KAN1_subepidermis_Vs_REV_subepidermis_Down	1452	1971	250	1.46678e-54	AT1G01250,AT1G01470,AT1G01900,AT1G05010,AT1G05675,AT1G07610,AT1G08920,AT1G08940,AT1G10200,AT1G14040,AT1G17744,AT1G17745,AT1G20850,AT1G21000,AT1G21520,AT1G22740,AT1G22885,AT1G22910,AT1G23800,AT1G25370,AT1G25550,AT1G27020,AT1G28570,AT1G28580,AT1G28600,AT1G28610,AT1G29195,AT1G30280,AT1G31935,AT1G33080,AT1G35190,AT1G35210,AT1G35720,AT1G41830,AT1G44100,AT1G48750,AT1G49000,AT1G50630,AT1G51170,AT1G52880…
BFP-only_epidermis_Vs_REV_epidermis_Up	pAtML1>>KAN1-2GFP_Vs_pAtML1::GR-LhgG4_16hr_Up	1452	1175	151	5.73593e-33	AT1G01630,AT1G02450,AT1G04040,AT1G06000,AT1G06002,AT1G06350,AT1G06360,AT1G06640,AT1G08470,AT1G10640,AT1G12020,AT1G12900,AT1G13930,AT1G14240,AT1G16060,AT1G20840,AT1G21540,AT1G23080,AT1G23090,AT1G24020,AT1G28610,AT1G32540,AT1G32780,AT1G33560,AT1G33610,AT1G43800,AT1G48750,AT1G48760,AT1G53080,AT1G54030,AT1G54040,AT1G54780,AT1G55260,AT1G58270,AT1G60810,AT1G63710,AT1G64640,AT1G66880,AT1G67750,AT1G72260…
BFP-only_epidermis_Vs_REV_epidermis_Up	pAtML1>>KAN1-2GFP_Vs_pAtML1::GR-LhgG4_16hr_Down	1452	2782	487	3.41196e-174	AT1G01120,AT1G01250,AT1G01470,AT1G01490,AT1G01900,AT1G02360,AT1G02920,AT1G03850,AT1G04660,AT1G04680,AT1G05010,AT1G05675,AT1G06160,AT1G07160,AT1G07610,AT1G07620,AT1G07650,AT1G07720,AT1G08180,AT1G08465,AT1G08500,AT1G08810,AT1G08900,AT1G08920,AT1G08940,AT1G09310,AT1G10200,AT1G10370,AT1G11410,AT1G11530,AT1G11850,AT1G12110,AT1G12240,AT1G12570,AT1G12860,AT1G14040,AT1G14370,AT1G14780,AT1G15260,AT1G16930…
BFP-only_epidermis_Vs_REV_epidermis_Up	pAtML1>>KAN1-2GFP_Vs_pAtML1::GR-LhgG4_6hr_Up	1452	472	86	1.95768e-29	AT1G02390,AT1G06000,AT1G06002,AT1G06350,AT1G09250,AT1G10370,AT1G15260,AT1G16060,AT1G21540,AT1G23080,AT1G23090,AT1G30190,AT1G30760,AT1G32540,AT1G55260,AT1G58270,AT1G60190,AT1G66725,AT1G72920,AT1G77520,AT2G16210,AT2G20142,AT2G23000,AT2G23270,AT2G27360,AT2G34170,AT2G36590,AT2G37040,AT2G37640,AT2G43590,AT2G45600,AT2G46720,AT2G47370,AT3G01140,AT3G01142,AT3G01490,AT3G03470,AT3G10280,AT3G26590,AT3G28180…
BFP-only_epidermis_Vs_REV_epidermis_Up	pAtML1>>KAN1-2GFP_Vs_pAtML1::GR-LhgG4_6hr_Down	1452	889	225	3.76493e-108	AT1G01120,AT1G04660,AT1G04680,AT1G06160,AT1G07650,AT1G07720,AT1G08180,AT1G08465,AT1G08810,AT1G10200,AT1G11125,AT1G11850,AT1G12240,AT1G14440,AT1G21000,AT1G22640,AT1G22990,AT1G24400,AT1G25550,AT1G26960,AT1G27940,AT1G28580,AT1G29660,AT1G30280,AT1G30330,AT1G31040,AT1G32240,AT1G35910,AT1G45010,AT1G45191,AT1G52030,AT1G52040,AT1G52190,AT1G52827,AT1G52855,AT1G53160,AT1G55550,AT1G55580,AT1G58460,AT1G61820…
BFP-only_epidermis_Vs_REV_epidermis_Up	pAtML1>>REVr-2VENUS_Vs_pAtML1::GR-LhgG4_6hr_Up	1452	418	119	1.84445e-62	AT1G02920,AT1G03220,AT1G03230,AT1G05675,AT1G07620,AT1G08920,AT1G08930,AT1G08940,AT1G13110,AT1G14370,AT1G17147,AT1G18570,AT1G19020,AT1G19025,AT1G21100,AT1G21110,AT1G21120,AT1G21130,AT1G22360,AT1G25275,AT1G27020,AT1G30755,AT1G33590,AT1G35210,AT1G43800,AT1G53080,AT1G55450,AT1G56240,AT1G56242,AT1G56250,AT1G57990,AT1G63350,AT1G69920,AT1G69930,AT1G76360,AT1G78830,AT2G02010,AT2G16060,AT2G17040,AT2G18210…
BFP-only_epidermis_Vs_REV_epidermis_Up	pAtML1>>REVr-2VENUS_Vs_pAtML1::GR-LhgG4_6hr_Down	1452	433	166	7.01385e-111	AT1G01120,AT1G01490,AT1G02205,AT1G04220,AT1G06350,AT1G06360,AT1G07440,AT1G08465,AT1G08500,AT1G09310,AT1G10640,AT1G12240,AT1G12570,AT1G12880,AT1G14440,AT1G16750,AT1G22640,AT1G22890,AT1G23020,AT1G23080,AT1G24400,AT1G25340,AT1G26960,AT1G28130,AT1G28230,AT1G28610,AT1G30280,AT1G32240,AT1G35290,AT1G35720,AT1G52000,AT1G52190,AT1G52855,AT1G54040,AT1G55580,AT1G55690,AT1G57750,AT1G58270,AT1G60190,AT1G62540…
BFP-only_epidermis_Vs_REV_epidermis_Up	pAtML1>>REVr-2VENUS_Vs_pAtML1::GR-LhgG4_16hr_Up	1452	356	67	6.25231e-24	AT1G02450,AT1G06160,AT1G07720,AT1G13930,AT1G22640,AT1G24400,AT1G27020,AT1G51170,AT1G64400,AT1G65690,AT1G68470,AT1G69550,AT1G69780,AT1G78020,AT2G01520,AT2G04450,AT2G15970,AT2G21140,AT2G22800,AT2G26560,AT2G35470,AT2G36870,AT2G38110,AT2G40180,AT2G41940,AT2G43510,AT2G44940,AT2G45050,AT3G01080,AT3G04290,AT3G15030,AT3G16175,AT3G16180,AT3G19930,AT3G20470,AT3G47620,AT3G48115,AT3G54770,AT3G56170,AT3G57780…
BFP-only_epidermis_Vs_REV_epidermis_Up	pAtML1>>REVr-2VENUS_Vs_pAtML1::GR-LhgG4_16hr_Down	1452	1370	281	7.63048e-112	AT1G01180,AT1G01470,AT1G01900,AT1G02205,AT1G02920,AT1G03220,AT1G04220,AT1G04660,AT1G06350,AT1G06360,AT1G06640,AT1G07440,AT1G08500,AT1G08930,AT1G08940,AT1G09250,AT1G09970,AT1G10640,AT1G14040,AT1G14240,AT1G14370,AT1G14780,AT1G16130,AT1G16140,AT1G17147,AT1G18570,AT1G19020,AT1G19025,AT1G20850,AT1G21110,AT1G21120,AT1G21130,AT1G21326,AT1G22710,AT1G22885,AT1G22990,AT1G23080,AT1G23090,AT1G24150,AT1G25370…
BFP-only_epidermis_Vs_REV_epidermis_Down	All_negative_cells_Vs_REV_subepidermis_Up	917	1007	26	0.683515	AT1G10417,AT1G33790,AT1G49830,AT1G55200,AT1G62480,AT1G65780,AT1G65810,AT1G70430,AT1G72800,AT1G80760,AT2G32870,AT2G39850,AT3G12500,AT3G21560,AT3G25640,AT3G51060,AT3G62610,AT4G00210,AT4G00220,AT4G30400,AT4G37580,AT5G08150,AT5G11320,AT5G23000,AT5G23660,AT5G49120
BFP-only_epidermis_Vs_REV_epidermis_Down	All_negative_cells_Vs_REV_subepidermis_Down	917	1163	214	7.01028e-115	AT1G02730,AT1G02970,AT1G03780,AT1G05440,AT1G05470,AT1G06660,AT1G07260,AT1G08560,AT1G09450,AT1G09812,AT1G10780,AT1G11925,AT1G14600,AT1G16070,AT1G16330,AT1G16630,AT1G17480,AT1G18370,AT1G20060,AT1G21810,AT1G23340,AT1G24070,AT1G25530,AT1G26760,AT1G28400,AT1G32172,AT1G44110,AT1G49870,AT1G49910,AT1G49940,AT1G50240,AT1G52150,AT1G52700,AT1G53070,AT1G56040,AT1G58340,AT1G61415,AT1G61420,AT1G61660,AT1G63100…
BFP-only_epidermis_Vs_REV_epidermis_Down	KAN1_subepidermis_Vs_REV_subepidermis_Up	917	864	31	0.0922568	AT1G33790,AT1G49830,AT1G53700,AT1G53860,AT1G55200,AT1G70430,AT1G76640,AT1G78955,AT1G80100,AT2G22770,AT2G23690,AT2G32870,AT2G39110,AT2G39850,AT3G05820,AT3G06640,AT3G09260,AT3G09730,AT3G15950,AT3G16420,AT3G20370,AT3G21560,AT3G62610,AT4G31680,AT5G11320,AT5G24290,AT5G44585,AT5G49120,AT5G51800,AT5G57400,AT5G65230
BFP-only_epidermis_Vs_REV_epidermis_Down	KAN1_subepidermis_Vs_REV_subepidermis_Down	917	1971	149	1.98159e-29	AT1G05470,AT1G07260,AT1G09460,AT1G09812,AT1G11925,AT1G14600,AT1G15330,AT1G17480,AT1G19840,AT1G21810,AT1G23340,AT1G24070,AT1G25530,AT1G26310,AT1G28400,AT1G37140,AT1G51950,AT1G51960,AT1G52150,AT1G52700,AT1G53070,AT1G56040,AT1G58340,AT1G61660,AT1G62480,AT1G64060,AT1G64780,AT1G65810,AT1G65910,AT1G68130,AT1G70130,AT1G70460,AT1G71870,AT1G73590,AT1G76780,AT1G77110,AT1G78370,AT1G78430,AT1G80760,AT2G02060…
BFP-only_epidermis_Vs_REV_epidermis_Down	pAtML1>>KAN1-2GFP_Vs_pAtML1::GR-LhgG4_16hr_Up	917	1175	87	1.32821e-16	AT1G02730,AT1G04425,AT1G05440,AT1G07270,AT1G10538,AT1G10710,AT1G15570,AT1G16630,AT1G23340,AT1G23790,AT1G24070,AT1G33790,AT1G44110,AT1G45130,AT1G47480,AT1G53140,AT1G53490,AT1G56040,AT1G58310,AT1G63100,AT1G66620,AT1G70430,AT1G71691,AT1G71870,AT1G78370,AT1G80100,AT2G03770,AT2G23530,AT2G25060,AT2G29680,AT2G32530,AT2G33240,AT2G36570,AT2G37960,AT2G38160,AT2G42110,AT2G42260,AT3G01600,AT3G02120,AT3G03130…
BFP-only_epidermis_Vs_REV_epidermis_Down	pAtML1>>KAN1-2GFP_Vs_pAtML1::GR-LhgG4_16hr_Down	917	2782	116	5.59417e-06	AT1G03990,AT1G04380,AT1G08695,AT1G11160,AT1G11925,AT1G12980,AT1G14080,AT1G14600,AT1G15330,AT1G16770,AT1G22985,AT1G23450,AT1G23850,AT1G26890,AT1G30870,AT1G47980,AT1G58340,AT1G61440,AT1G64780,AT1G65620,AT1G65780,AT1G68130,AT1G73590,AT1G76590,AT1G77450,AT1G80370,AT1G80590,AT2G02060,AT2G02061,AT2G02720,AT2G15490,AT2G21050,AT2G24480,AT2G28650,AT2G30750,AT2G32870,AT2G38800,AT2G41370,AT2G42980,AT2G45410…
BFP-only_epidermis_Vs_REV_epidermis_Down	pAtML1>>KAN1-2GFP_Vs_pAtML1::GR-LhgG4_6hr_Up	917	472	35	2.42233e-07	AT1G24070,AT1G33790,AT1G47480,AT1G53490,AT1G61660,AT1G62520,AT1G64060,AT1G65910,AT1G70130,AT1G70430,AT1G78370,AT1G80100,AT1G80760,AT2G22760,AT2G32870,AT2G39110,AT2G39850,AT3G19595,AT3G20370,AT3G28600,AT3G41762,AT3G45610,AT4G14690,AT4G21650,AT4G23420,AT4G23600,AT4G29800,AT4G32880,AT4G39190,AT5G12970,AT5G55830,AT5G57130,AT5G59190,AT5G60200,AT5G66840
BFP-only_epidermis_Vs_REV_epidermis_Down	pAtML1>>KAN1-2GFP_Vs_pAtML1::GR-LhgG4_6hr_Down	917	889	78	4.58372e-19	AT1G11160,AT1G12980,AT1G14600,AT1G30935,AT1G37140,AT1G44940,AT1G44941,AT1G55200,AT1G56020,AT1G58310,AT1G65620,AT1G65810,AT1G68130,AT1G73590,AT1G75150,AT1G75520,AT1G80190,AT2G02060,AT2G02061,AT2G21050,AT2G22540,AT2G24480,AT2G27250,AT2G28650,AT2G34710,AT2G39870,AT2G41370,AT2G45410,AT3G04510,AT3G04520,AT3G09660,AT3G10880,AT3G11040,AT3G12170,AT3G13130,AT3G14740,AT3G17290,AT3G17600,AT3G21560,AT3G25640…
BFP-only_epidermis_Vs_REV_epidermis_Down	pAtML1>>REVr-2VENUS_Vs_pAtML1::GR-LhgG4_6hr_Up	917	418	35	1.24843e-08	AT1G10538,AT1G14600,AT1G19040,AT1G33790,AT1G65620,AT1G70430,AT1G76780,AT2G02060,AT2G02061,AT2G15490,AT2G30750,AT2G36307,AT3G10100,AT3G12710,AT3G12770,AT3G16420,AT3G16450,AT3G20370,AT3G50410,AT3G52770,AT3G59765,AT3G60390,AT3G62100,AT4G07960,AT4G20730,AT5G01420,AT5G05510,AT5G06300,AT5G07930,AT5G10430,AT5G23000,AT5G24600,AT5G56040,AT5G57390,AT5G60690
BFP-only_epidermis_Vs_REV_epidermis_Down	pAtML1>>REVr-2VENUS_Vs_pAtML1::GR-LhgG4_6hr_Down	917	433	22	0.00593329	AT1G25530,AT1G28400,AT1G49830,AT1G55200,AT1G77450,AT2G34710,AT2G39850,AT3G06640,AT3G18550,AT3G22142,AT3G45970,AT3G53980,AT4G20040,AT4G21650,AT4G21690,AT4G31680,AT4G32280,AT4G37750,AT5G11320,AT5G49120,AT5G57130,AT5G57400
BFP-only_epidermis_Vs_REV_epidermis_Down	pAtML1>>REVr-2VENUS_Vs_pAtML1::GR-LhgG4_16hr_Up	917	356	36	4.83574e-11	AT1G12980,AT1G14600,AT1G19790,AT1G26310,AT1G37140,AT1G53490,AT1G65620,AT1G72720,AT2G02060,AT2G02061,AT2G28550,AT2G36307,AT2G41370,AT3G12500,AT3G12710,AT3G13130,AT3G16450,AT3G20370,AT3G21560,AT3G25670,AT3G48200,AT3G52770,AT3G60390,AT4G00210,AT4G02830,AT4G20730,AT4G32980,AT4G37580,AT5G06300,AT5G07930,AT5G08150,AT5G10430,AT5G23000,AT5G56040,AT5G57390,AT5G58580
BFP-only_epidermis_Vs_REV_epidermis_Down	pAtML1>>REVr-2VENUS_Vs_pAtML1::GR-LhgG4_16hr_Down	917	1370	103	4.62059e-20	AT1G02730,AT1G04020,AT1G06660,AT1G09470,AT1G14900,AT1G16070,AT1G24070,AT1G25530,AT1G26540,AT1G26760,AT1G28400,AT1G32170,AT1G55200,AT1G58340,AT1G61660,AT1G62480,AT1G64060,AT1G64780,AT1G65910,AT1G69770,AT1G71870,AT1G77110,AT1G77450,AT1G78370,AT1G78430,AT1G80100,AT1G80370,AT1G80760,AT2G02820,AT2G07170,AT2G26760,AT2G29890,AT2G30933,AT2G32870,AT2G35600,AT2G36570,AT2G37000,AT2G38160,AT2G38800,AT2G39850…
All_negative_cells_Vs_REV_subepidermis_Up	KAN1_subepidermis_Vs_REV_subepidermis_Up	1007	864	294	1.97933e-233	AT1G01120,AT1G02065,AT1G02205,AT1G02230,AT1G03220,AT1G03710,AT1G03720,AT1G03850,AT1G04280,AT1G04360,AT1G05420,AT1G06640,AT1G08630,AT1G09740,AT1G09750,AT1G10560,AT1G10640,AT1G10990,AT1G11545,AT1G12880,AT1G12950,AT1G13700,AT1G14240,AT1G14430,AT1G14440,AT1G16130,AT1G16140,AT1G16960,AT1G18570,AT1G18910,AT1G20840,AT1G20990,AT1G21310,AT1G21360,AT1G21910,AT1G26770,AT1G26960,AT1G27030,AT1G27950,AT1G28130…
All_negative_cells_Vs_REV_subepidermis_Up	KAN1_subepidermis_Vs_REV_subepidermis_Down	1007	1971	89	0.000128944	AT1G07610,AT1G08160,AT1G12200,AT1G20850,AT1G23480,AT1G26450,AT1G27020,AT1G30280,AT1G30282,AT1G30650,AT1G33080,AT1G35750,AT1G47960,AT1G54410,AT1G55580,AT1G62480,AT1G63310,AT1G65810,AT1G68360,AT1G68740,AT1G70690,AT1G71695,AT1G79430,AT1G80760,AT2G01660,AT2G01940,AT2G03500,AT2G16750,AT2G18193,AT2G19580,AT2G23760,AT2G27880,AT2G30930,AT2G30990,AT2G32430,AT2G33480,AT2G33880,AT2G37900,AT2G38640,AT2G41300…
All_negative_cells_Vs_REV_subepidermis_Up	pAtML1>>KAN1-2GFP_Vs_pAtML1::GR-LhgG4_16hr_Up	1007	1175	89	4.03783e-15	AT1G06640,AT1G10560,AT1G10640,AT1G12020,AT1G14240,AT1G17200,AT1G20840,AT1G32540,AT1G33790,AT1G54040,AT1G59500,AT1G60630,AT1G62500,AT1G68740,AT1G70430,AT1G72920,AT1G72940,AT1G79060,AT2G05632,AT2G27360,AT2G31390,AT2G32690,AT2G34150,AT2G37640,AT2G38310,AT2G39010,AT2G41170,AT2G41340,AT2G46720,AT3G01490,AT3G03450,AT3G12460,AT3G12470,AT3G12610,AT3G15353,AT3G26330,AT3G26932,AT3G28200,AT3G29410,AT3G43110…
All_negative_cells_Vs_REV_subepidermis_Up	pAtML1>>KAN1-2GFP_Vs_pAtML1::GR-LhgG4_16hr_Down	1007	2782	280	2.14883e-76	AT1G01120,AT1G02340,AT1G02920,AT1G03720,AT1G03850,AT1G04800,AT1G05135,AT1G05330,AT1G05560,AT1G07610,AT1G07720,AT1G08465,AT1G08810,AT1G08890,AT1G10060,AT1G10120,AT1G10155,AT1G10380,AT1G11600,AT1G11850,AT1G12110,AT1G12150,AT1G12200,AT1G12240,AT1G12890,AT1G12950,AT1G13700,AT1G14780,AT1G16930,AT1G21360,AT1G22370,AT1G22640,AT1G22690,AT1G23040,AT1G23052,AT1G23200,AT1G23480,AT1G23550,AT1G24400,AT1G25450…
All_negative_cells_Vs_REV_subepidermis_Up	pAtML1>>KAN1-2GFP_Vs_pAtML1::GR-LhgG4_6hr_Up	1007	472	51	9.89557e-15	AT1G10560,AT1G24575,AT1G30760,AT1G32540,AT1G33790,AT1G45201,AT1G54575,AT1G68740,AT1G70430,AT1G72240,AT1G72920,AT1G72940,AT1G74490,AT1G74810,AT1G80760,AT2G23600,AT2G27360,AT2G32870,AT2G36660,AT2G37640,AT2G39830,AT2G39850,AT2G46720,AT3G01490,AT3G03450,AT3G26330,AT3G48360,AT3G48740,AT3G55120,AT3G57400,AT4G03420,AT4G09760,AT4G11140,AT4G19840,AT4G36220,AT4G37390,AT4G39010,AT5G07990,AT5G08000,AT5G11930…
All_negative_cells_Vs_REV_subepidermis_Up	pAtML1>>KAN1-2GFP_Vs_pAtML1::GR-LhgG4_6hr_Down	1007	889	169	3.86795e-85	AT1G01120,AT1G02230,AT1G03720,AT1G04800,AT1G07720,AT1G08465,AT1G08810,AT1G08890,AT1G10060,AT1G10120,AT1G11600,AT1G11850,AT1G12240,AT1G13700,AT1G13710,AT1G14440,AT1G21310,AT1G22640,AT1G24400,AT1G25450,AT1G26960,AT1G27950,AT1G29160,AT1G29660,AT1G30280,AT1G30282,AT1G30650,AT1G32240,AT1G33811,AT1G35750,AT1G47990,AT1G52190,AT1G55200,AT1G55550,AT1G55580,AT1G62770,AT1G64110,AT1G64710,AT1G65810,AT1G68530…
All_negative_cells_Vs_REV_subepidermis_Up	pAtML1>>REVr-2VENUS_Vs_pAtML1::GR-LhgG4_6hr_Up	1007	418	35	1.21784e-07	AT1G02920,AT1G03220,AT1G06830,AT1G08930,AT1G18570,AT1G22360,AT1G27020,AT1G33790,AT1G35750,AT1G69920,AT1G70430,AT2G18210,AT2G19130,AT2G23770,AT2G29380,AT2G33710,AT2G42820,AT2G44490,AT3G01290,AT3G16530,AT3G26180,AT3G26200,AT3G52525,AT4G11170,AT4G18197,AT4G18205,AT4G20780,AT4G23270,AT5G05440,AT5G06250,AT5G23000,AT5G26920,AT5G28610,AT5G38310,AT5G58610
All_negative_cells_Vs_REV_subepidermis_Up	pAtML1>>REVr-2VENUS_Vs_pAtML1::GR-LhgG4_6hr_Down	1007	433	112	1.01152e-70	AT1G01120,AT1G02205,AT1G04360,AT1G07440,AT1G08465,AT1G10560,AT1G10640,AT1G11600,AT1G12240,AT1G12880,AT1G13700,AT1G14440,AT1G22640,AT1G24400,AT1G25450,AT1G26770,AT1G26960,AT1G28130,AT1G30280,AT1G30282,AT1G32240,AT1G47990,AT1G49830,AT1G51140,AT1G52190,AT1G54040,AT1G55200,AT1G55580,AT1G62770,AT1G64110,AT1G64380,AT1G64710,AT1G67860,AT1G73680,AT1G76420,AT1G77660,AT2G01660,AT2G05380,AT2G27360,AT2G27920…
All_negative_cells_Vs_REV_subepidermis_Up	pAtML1>>REVr-2VENUS_Vs_pAtML1::GR-LhgG4_16hr_Up	1007	356	40	2.45627e-12	AT1G07720,AT1G22640,AT1G24400,AT1G27020,AT1G33811,AT1G64110,AT1G65690,AT1G75730,AT1G79060,AT2G01940,AT2G03710,AT2G21140,AT2G27010,AT2G32430,AT2G35060,AT2G44910,AT3G12500,AT3G16175,AT3G21560,AT3G26210,AT3G47500,AT3G52525,AT3G57130,AT4G00210,AT4G23270,AT4G28780,AT4G32650,AT4G37580,AT4G37810,AT4G40060,AT5G01210,AT5G06250,AT5G08150,AT5G11590,AT5G20700,AT5G23000,AT5G25390,AT5G26230,AT5G61590,AT5G65500
All_negative_cells_Vs_REV_subepidermis_Up	pAtML1>>REVr-2VENUS_Vs_pAtML1::GR-LhgG4_16hr_Down	1007	1370	238	2.2244e-113	AT1G02205,AT1G02335,AT1G02630,AT1G02650,AT1G02920,AT1G03220,AT1G03720,AT1G04250,AT1G05420,AT1G05560,AT1G06640,AT1G07440,AT1G08630,AT1G08930,AT1G09750,AT1G10640,AT1G11080,AT1G12080,AT1G12200,AT1G12950,AT1G13710,AT1G14240,AT1G14780,AT1G16130,AT1G16140,AT1G18570,AT1G20850,AT1G20990,AT1G23730,AT1G24150,AT1G24575,AT1G26450,AT1G26920,AT1G26960,AT1G27030,AT1G29290,AT1G29670,AT1G29720,AT1G30730,AT1G30814…
All_negative_cells_Vs_REV_subepidermis_Down	KAN1_subepidermis_Vs_REV_subepidermis_Up	1163	864	8	1	AT1G54010,AT1G59740,AT2G03760,AT2G25470,AT3G54770,AT3G63430,AT4G31870,AT4G39480
All_negative_cells_Vs_REV_subepidermis_Down	KAN1_subepidermis_Vs_REV_subepidermis_Down	1163	1971	804	0	AT1G01580,AT1G02460,AT1G02860,AT1G05000,AT1G05010,AT1G05370,AT1G05470,AT1G05670,AT1G05675,AT1G05800,AT1G05835,AT1G07260,AT1G07880,AT1G07900,AT1G08290,AT1G08440,AT1G08860,AT1G08940,AT1G09180,AT1G09812,AT1G10540,AT1G10750,AT1G11370,AT1G11925,AT1G12320,AT1G14040,AT1G14480,AT1G14540,AT1G14600,AT1G14630,AT1G14640,AT1G14642,AT1G14700,AT1G14870,AT1G14880,AT1G15760,AT1G16310,AT1G16360,AT1G16370,AT1G16380…
All_negative_cells_Vs_REV_subepidermis_Down	pAtML1>>KAN1-2GFP_Vs_pAtML1::GR-LhgG4_16hr_Up	1163	1175	95	5.24419e-14	AT1G02730,AT1G02810,AT1G05440,AT1G09500,AT1G10540,AT1G16630,AT1G21250,AT1G23340,AT1G24070,AT1G28610,AT1G31140,AT1G33560,AT1G33610,AT1G42705,AT1G43910,AT1G44110,AT1G47670,AT1G53163,AT1G54010,AT1G56040,AT1G59740,AT1G63100,AT1G63650,AT1G63820,AT1G64660,AT1G66880,AT1G68250,AT1G70370,AT1G71450,AT1G75500,AT1G78490,AT2G03760,AT2G13820,AT2G20350,AT2G21770,AT2G24700,AT2G25060,AT2G33051,AT2G37040,AT2G37260…
All_negative_cells_Vs_REV_subepidermis_Down	pAtML1>>KAN1-2GFP_Vs_pAtML1::GR-LhgG4_16hr_Down	1163	2782	280	1.26527e-61	AT1G02860,AT1G05000,AT1G05010,AT1G05370,AT1G05670,AT1G05675,AT1G05800,AT1G07880,AT1G08940,AT1G10340,AT1G10650,AT1G10657,AT1G11210,AT1G11925,AT1G14040,AT1G14370,AT1G14540,AT1G14600,AT1G14640,AT1G14642,AT1G14700,AT1G14870,AT1G14880,AT1G14890,AT1G15380,AT1G16360,AT1G16370,AT1G16380,AT1G17170,AT1G18075,AT1G19396,AT1G19540,AT1G19550,AT1G20160,AT1G20440,AT1G21520,AT1G25370,AT1G25550,AT1G27620,AT1G30320…
All_negative_cells_Vs_REV_subepidermis_Down	pAtML1>>KAN1-2GFP_Vs_pAtML1::GR-LhgG4_6hr_Up	1163	472	80	1.13266e-31	AT1G01480,AT1G02810,AT1G06135,AT1G08290,AT1G15760,AT1G20515,AT1G22180,AT1G24070,AT1G37130,AT1G42705,AT1G47670,AT1G51680,AT1G54010,AT1G59740,AT1G61660,AT1G64060,AT1G64770,AT1G65910,AT1G66725,AT1G68250,AT1G70130,AT1G72100,AT1G80520,AT2G16850,AT2G20350,AT2G22760,AT2G27660,AT2G31980,AT2G33051,AT2G37040,AT2G37260,AT2G41800,AT2G43590,AT3G05640,AT3G08570,AT3G13880,AT3G15670,AT3G21240,AT3G21420,AT3G21890…
All_negative_cells_Vs_REV_subepidermis_Down	pAtML1>>KAN1-2GFP_Vs_pAtML1::GR-LhgG4_6hr_Down	1163	889	64	7.28689e-08	AT1G14600,AT1G14700,AT1G25550,AT1G30320,AT1G32740,AT1G36060,AT1G52030,AT1G60060,AT1G66980,AT1G66990,AT1G70550,AT1G70560,AT1G70830,AT1G72150,AT1G73590,AT1G75150,AT1G75710,AT1G77855,AT2G01818,AT2G02060,AT2G02061,AT2G21050,AT2G22990,AT2G26650,AT2G28570,AT2G31070,AT2G35980,AT2G38090,AT2G40460,AT2G46410,AT2G47585,AT3G06770,AT3G13130,AT3G17185,AT3G25610,AT3G48640,AT3G50630,AT3G50870,AT3G53190,AT3G53980…
All_negative_cells_Vs_REV_subepidermis_Down	pAtML1>>REVr-2VENUS_Vs_pAtML1::GR-LhgG4_6hr_Up	1163	418	94	5.04261e-48	AT1G02930,AT1G05675,AT1G08940,AT1G14370,AT1G14600,AT1G14870,AT1G17147,AT1G17170,AT1G54000,AT1G54010,AT1G55920,AT1G56240,AT1G56242,AT1G56250,AT1G60060,AT1G68330,AT1G75500,AT1G76070,AT2G02010,AT2G02060,AT2G02061,AT2G14290,AT2G15480,AT2G15490,AT2G17040,AT2G17770,AT2G17950,AT2G24850,AT2G26530,AT2G29720,AT2G30750,AT2G32030,AT2G32770,AT2G36307,AT2G37210,AT2G37430,AT2G44578,AT3G05640,AT3G05650,AT3G10100…
All_negative_cells_Vs_REV_subepidermis_Down	pAtML1>>REVr-2VENUS_Vs_pAtML1::GR-LhgG4_6hr_Down	1163	433	37	1.0141e-06	AT1G19220,AT1G20160,AT1G25530,AT1G28400,AT1G28610,AT1G36060,AT1G43910,AT1G49450,AT1G63650,AT1G70830,AT1G72150,AT2G38090,AT2G40460,AT3G14440,AT3G27540,AT3G42725,AT3G45970,AT3G46230,AT3G50280,AT3G53980,AT3G59270,AT3G59680,AT4G00050,AT4G20270,AT4G21650,AT4G25470,AT4G25810,AT4G26255,AT4G27654,AT4G34230,AT4G34610,AT5G19740,AT5G28000,AT5G54510,AT5G57130,AT5G57685,AT5G65310
All_negative_cells_Vs_REV_subepidermis_Down	pAtML1>>REVr-2VENUS_Vs_pAtML1::GR-LhgG4_16hr_Up	1163	356	62	2.39528e-25	AT1G11370,AT1G14600,AT1G14630,AT1G15380,AT1G24320,AT1G31750,AT1G48742,AT1G51355,AT1G54000,AT1G56120,AT1G60060,AT1G69080,AT1G75500,AT2G01430,AT2G02060,AT2G02061,AT2G17770,AT2G18540,AT2G22420,AT2G22800,AT2G36307,AT2G37290,AT2G39400,AT2G43520,AT2G45050,AT2G45450,AT3G05165,AT3G12710,AT3G13130,AT3G16380,AT3G17185,AT3G18560,AT3G50630,AT3G50870,AT3G52770,AT3G54770,AT3G58850,AT4G02830,AT4G11040,AT4G14130…
All_negative_cells_Vs_REV_subepidermis_Down	pAtML1>>REVr-2VENUS_Vs_pAtML1::GR-LhgG4_16hr_Down	1163	1370	376	1.33049e-239	AT1G01480,AT1G02310,AT1G02460,AT1G02730,AT1G02930,AT1G05700,AT1G05710,AT1G05835,AT1G06660,AT1G07880,AT1G08290,AT1G08860,AT1G08940,AT1G09500,AT1G10750,AT1G11210,AT1G14040,AT1G14370,AT1G14480,AT1G14540,AT1G15760,AT1G16070,AT1G16310,AT1G17147,AT1G17750,AT1G19540,AT1G19550,AT1G20160,AT1G20530,AT1G20823,AT1G21050,AT1G21250,AT1G24070,AT1G25370,AT1G25530,AT1G26680,AT1G26760,AT1G27660,AT1G28080,AT1G28400…
KAN1_subepidermis_Vs_REV_subepidermis_Up	pAtML1>>KAN1-2GFP_Vs_pAtML1::GR-LhgG4_16hr_Up	864	1175	220	8.60103e-126	AT1G02850,AT1G04040,AT1G06640,AT1G06645,AT1G10560,AT1G10640,AT1G12805,AT1G14240,AT1G19050,AT1G20840,AT1G20900,AT1G23080,AT1G23090,AT1G23205,AT1G23410,AT1G24530,AT1G27820,AT1G30530,AT1G30840,AT1G31310,AT1G32540,AT1G33790,AT1G33800,AT1G43800,AT1G47655,AT1G54010,AT1G54030,AT1G59500,AT1G59740,AT1G59950,AT1G60630,AT1G60960,AT1G62290,AT1G62500,AT1G67590,AT1G67750,AT1G68560,AT1G70430,AT1G72210,AT1G72260…
KAN1_subepidermis_Vs_REV_subepidermis_Up	pAtML1>>KAN1-2GFP_Vs_pAtML1::GR-LhgG4_16hr_Down	864	2782	133	5.64681e-12	AT1G01120,AT1G03720,AT1G03850,AT1G07650,AT1G10690,AT1G12950,AT1G13245,AT1G13700,AT1G16150,AT1G21360,AT1G21460,AT1G22710,AT1G26945,AT1G27950,AT1G29395,AT1G29640,AT1G32350,AT1G47990,AT1G48330,AT1G55550,AT1G58320,AT1G62790,AT1G64110,AT1G64380,AT1G64710,AT1G64940,AT1G64950,AT1G68530,AT1G71520,AT1G71880,AT1G74020,AT1G79360,AT1G80440,AT2G03590,AT2G03972,AT2G03980,AT2G05520,AT2G18500,AT2G19650,AT2G21180…
KAN1_subepidermis_Vs_REV_subepidermis_Up	pAtML1>>KAN1-2GFP_Vs_pAtML1::GR-LhgG4_6hr_Up	864	472	96	1.96195e-56	AT1G02390,AT1G06645,AT1G09250,AT1G10560,AT1G23080,AT1G23090,AT1G24530,AT1G30100,AT1G30840,AT1G31310,AT1G32540,AT1G33790,AT1G54010,AT1G54575,AT1G59740,AT1G62290,AT1G67590,AT1G70430,AT1G72240,AT1G72920,AT1G72940,AT1G73965,AT1G74490,AT1G80100,AT2G01610,AT2G06925,AT2G16210,AT2G20180,AT2G23000,AT2G27360,AT2G32870,AT2G34170,AT2G34180,AT2G34600,AT2G38060,AT2G39110,AT2G39705,AT2G39830,AT2G39850,AT2G42530…
KAN1_subepidermis_Vs_REV_subepidermis_Up	pAtML1>>KAN1-2GFP_Vs_pAtML1::GR-LhgG4_6hr_Down	864	889	64	4.91101e-13	AT1G01120,AT1G02230,AT1G03720,AT1G04520,AT1G07650,AT1G10690,AT1G13700,AT1G14440,AT1G21310,AT1G26960,AT1G27950,AT1G47990,AT1G55200,AT1G55550,AT1G64110,AT1G64710,AT1G68530,AT1G68630,AT1G68640,AT1G71880,AT1G75820,AT1G79360,AT1G80440,AT2G03980,AT2G27920,AT2G45190,AT3G05150,AT3G13950,AT3G13960,AT3G14310,AT3G19200,AT3G21560,AT3G25905,AT3G28740,AT3G47800,AT3G57380,AT3G59140,AT3G60520,AT4G01460,AT4G13210…
KAN1_subepidermis_Vs_REV_subepidermis_Up	pAtML1>>REVr-2VENUS_Vs_pAtML1::GR-LhgG4_6hr_Up	864	418	44	9.83331e-15	AT1G03220,AT1G18570,AT1G33790,AT1G43800,AT1G54010,AT1G65370,AT1G69920,AT1G70430,AT1G73810,AT2G16060,AT2G19130,AT2G23770,AT2G24600,AT2G26400,AT2G33710,AT2G44490,AT3G10040,AT3G16420,AT3G16490,AT3G19930,AT3G20370,AT3G23230,AT3G26200,AT3G52525,AT4G10260,AT4G10265,AT4G10270,AT4G18197,AT4G18205,AT4G18250,AT4G21830,AT4G21870,AT4G27450,AT4G33560,AT4G35110,AT4G37890,AT4G38550,AT4G38552,AT4G39580,AT5G05440…
KAN1_subepidermis_Vs_REV_subepidermis_Up	pAtML1>>REVr-2VENUS_Vs_pAtML1::GR-LhgG4_6hr_Down	864	433	90	9.82671e-54	AT1G01120,AT1G02205,AT1G04360,AT1G10560,AT1G10640,AT1G10690,AT1G12880,AT1G13700,AT1G14440,AT1G23080,AT1G26770,AT1G26960,AT1G28130,AT1G47990,AT1G49830,AT1G55200,AT1G64110,AT1G64380,AT1G64710,AT1G67860,AT1G79270,AT1G80440,AT2G27360,AT2G27920,AT2G28085,AT2G34600,AT2G34660,AT2G37300,AT2G38750,AT2G39210,AT2G39850,AT2G41170,AT2G45190,AT2G46685,AT2G46730,AT3G06640,AT3G11000,AT3G12450,AT3G12610,AT3G13960…
KAN1_subepidermis_Vs_REV_subepidermis_Up	pAtML1>>REVr-2VENUS_Vs_pAtML1::GR-LhgG4_16hr_Up	864	356	24	3.4247e-05	AT1G12805,AT1G25250,AT1G64110,AT1G79060,AT2G20180,AT2G27010,AT2G36050,AT2G40180,AT2G44910,AT2G45080,AT2G47460,AT3G16490,AT3G19930,AT3G20370,AT3G21560,AT3G25905,AT3G52525,AT3G54770,AT4G27450,AT4G32890,AT5G19340,AT5G26230,AT5G45310,AT5G48820
KAN1_subepidermis_Vs_REV_subepidermis_Up	pAtML1>>REVr-2VENUS_Vs_pAtML1::GR-LhgG4_16hr_Down	864	1370	203	1.63765e-95	AT1G01560,AT1G01590,AT1G02205,AT1G02850,AT1G03220,AT1G03720,AT1G05420,AT1G06640,AT1G08630,AT1G09250,AT1G09750,AT1G10640,AT1G12950,AT1G14240,AT1G16130,AT1G16140,AT1G18570,AT1G20990,AT1G21326,AT1G22710,AT1G23080,AT1G23090,AT1G23205,AT1G26560,AT1G26960,AT1G27030,AT1G29670,AT1G30515,AT1G30730,AT1G30840,AT1G32540,AT1G47655,AT1G48100,AT1G55200,AT1G59740,AT1G59950,AT1G61370,AT1G62500,AT1G62790,AT1G64710…
KAN1_subepidermis_Vs_REV_subepidermis_Down	pAtML1>>KAN1-2GFP_Vs_pAtML1::GR-LhgG4_16hr_Up	1971	1175	77	0.196892	AT1G10540,AT1G13470,AT1G17190,AT1G21250,AT1G23340,AT1G24070,AT1G28610,AT1G31140,AT1G32080,AT1G42705,AT1G47670,AT1G48750,AT1G49475,AT1G53080,AT1G53163,AT1G55610,AT1G56040,AT1G63820,AT1G64660,AT1G68250,AT1G68740,AT1G71870,AT1G75500,AT1G78370,AT1G78490,AT1G79110,AT2G13820,AT2G20350,AT2G21770,AT2G36570,AT2G37260,AT3G02770,AT3G03470,AT3G08860,AT3G15670,AT3G15840,AT3G16380,AT3G26590,AT3G42670,AT3G46780…
KAN1_subepidermis_Vs_REV_subepidermis_Down	pAtML1>>KAN1-2GFP_Vs_pAtML1::GR-LhgG4_16hr_Down	1971	2782	680	4.27829e-259	AT1G01030,AT1G01250,AT1G01470,AT1G01500,AT1G01900,AT1G02380,AT1G02400,AT1G02860,AT1G03800,AT1G05000,AT1G05010,AT1G05100,AT1G05370,AT1G05670,AT1G05675,AT1G05800,AT1G07430,AT1G07610,AT1G07880,AT1G08800,AT1G08920,AT1G08940,AT1G09950,AT1G10200,AT1G10470,AT1G10682,AT1G11170,AT1G11700,AT1G11925,AT1G12200,AT1G12600,AT1G14040,AT1G14190,AT1G14210,AT1G14540,AT1G14600,AT1G14640,AT1G14642,AT1G14700,AT1G14870…
KAN1_subepidermis_Vs_REV_subepidermis_Down	pAtML1>>KAN1-2GFP_Vs_pAtML1::GR-LhgG4_6hr_Up	1971	472	98	9.81872e-28	AT1G01010,AT1G03200,AT1G08050,AT1G08290,AT1G15760,AT1G22180,AT1G24070,AT1G32080,AT1G37130,AT1G42705,AT1G47670,AT1G51680,AT1G61290,AT1G61660,AT1G64060,AT1G64770,AT1G65910,AT1G66725,AT1G68250,AT1G68740,AT1G70130,AT1G72100,AT1G77885,AT1G78110,AT1G78370,AT1G80520,AT1G80760,AT2G16850,AT2G20350,AT2G22760,AT2G37260,AT2G41800,AT3G03470,AT3G05640,AT3G08570,AT3G13100,AT3G15670,AT3G15840,AT3G21420,AT3G22275…
KAN1_subepidermis_Vs_REV_subepidermis_Down	pAtML1>>KAN1-2GFP_Vs_pAtML1::GR-LhgG4_6hr_Down	1971	889	258	4.46468e-108	AT1G10200,AT1G10470,AT1G14600,AT1G14700,AT1G15520,AT1G16510,AT1G17060,AT1G18250,AT1G19300,AT1G19850,AT1G21000,AT1G21670,AT1G21680,AT1G22030,AT1G22570,AT1G24625,AT1G25550,AT1G26780,AT1G28580,AT1G30280,AT1G30282,AT1G30320,AT1G30370,AT1G30650,AT1G30950,AT1G31280,AT1G32450,AT1G32740,AT1G33760,AT1G35560,AT1G35750,AT1G36060,AT1G37140,AT1G49510,AT1G49520,AT1G49530,AT1G52290,AT1G55580,AT1G60060,AT1G61820…
KAN1_subepidermis_Vs_REV_subepidermis_Down	pAtML1>>REVr-2VENUS_Vs_pAtML1::GR-LhgG4_6hr_Up	1971	418	118	1.67075e-47	AT1G05675,AT1G08920,AT1G08940,AT1G14600,AT1G14870,AT1G17170,AT1G22030,AT1G27020,AT1G35210,AT1G35750,AT1G53080,AT1G55920,AT1G56250,AT1G57650,AT1G60060,AT1G68330,AT1G73010,AT1G75500,AT1G76070,AT1G76360,AT1G76780,AT1G80820,AT2G02010,AT2G02060,AT2G02061,AT2G14290,AT2G15480,AT2G15490,AT2G17040,AT2G17770,AT2G17950,AT2G22330,AT2G23610,AT2G27770,AT2G29720,AT2G30750,AT2G31990,AT2G32030,AT2G32140,AT2G36307…
KAN1_subepidermis_Vs_REV_subepidermis_Down	pAtML1>>REVr-2VENUS_Vs_pAtML1::GR-LhgG4_6hr_Down	1971	433	76	2.68651e-17	AT1G20160,AT1G25530,AT1G28400,AT1G28610,AT1G30280,AT1G30282,AT1G31770,AT1G35720,AT1G36060,AT1G44800,AT1G49450,AT1G54050,AT1G55580,AT1G55690,AT1G62540,AT1G70830,AT1G71970,AT1G72150,AT1G75410,AT2G01660,AT2G22980,AT2G23060,AT2G29500,AT2G31360,AT2G34710,AT2G38090,AT2G40460,AT3G02000,AT3G12580,AT3G13980,AT3G14440,AT3G18550,AT3G24500,AT3G27025,AT3G30180,AT3G42725,AT3G46230,AT3G50280,AT3G53980,AT3G59270…
KAN1_subepidermis_Vs_REV_subepidermis_Down	pAtML1>>REVr-2VENUS_Vs_pAtML1::GR-LhgG4_16hr_Up	1971	356	110	1.49441e-48	AT1G11370,AT1G14600,AT1G14630,AT1G16510,AT1G19830,AT1G22030,AT1G22570,AT1G24320,AT1G24625,AT1G26310,AT1G27020,AT1G31750,AT1G37140,AT1G48740,AT1G48742,AT1G51170,AT1G51355,AT1G56120,AT1G60060,AT1G69080,AT1G74890,AT1G75500,AT1G75750,AT1G78020,AT2G01430,AT2G01940,AT2G02060,AT2G02061,AT2G17550,AT2G17770,AT2G18540,AT2G20670,AT2G22800,AT2G23060,AT2G27770,AT2G28550,AT2G32430,AT2G36307,AT2G37290,AT2G39400…
KAN1_subepidermis_Vs_REV_subepidermis_Down	pAtML1>>REVr-2VENUS_Vs_pAtML1::GR-LhgG4_16hr_Down	1971	1370	541	0	AT1G01470,AT1G01900,AT1G02460,AT1G03820,AT1G05835,AT1G07640,AT1G07880,AT1G08050,AT1G08290,AT1G08860,AT1G08940,AT1G08980,AT1G09932,AT1G10750,AT1G11580,AT1G12200,AT1G12260,AT1G14040,AT1G14480,AT1G14540,AT1G15760,AT1G16310,AT1G17750,AT1G18590,AT1G19540,AT1G19550,AT1G20160,AT1G20530,AT1G20850,AT1G21050,AT1G21250,AT1G21830,AT1G22530,AT1G22885,AT1G24070,AT1G25370,AT1G25530,AT1G26450,AT1G26680,AT1G27660…
pAtML1>>KAN1-2GFP_Vs_pAtML1::GR-LhgG4_16hr_Up	pAtML1>>KAN1-2GFP_Vs_pAtML1::GR-LhgG4_6hr_Up	1175	472	203	1.61434e-167	AT1G02810,AT1G04645,AT1G06000,AT1G06002,AT1G06350,AT1G06645,AT1G10560,AT1G12710,AT1G16060,AT1G17400,AT1G19250,AT1G21540,AT1G23080,AT1G23090,AT1G23700,AT1G24070,AT1G24530,AT1G29910,AT1G29920,AT1G30840,AT1G31310,AT1G32080,AT1G32540,AT1G32890,AT1G33790,AT1G35140,AT1G42705,AT1G47480,AT1G47670,AT1G51780,AT1G51820,AT1G52565,AT1G53480,AT1G53490,AT1G54010,AT1G55260,AT1G58270,AT1G59740,AT1G62290,AT1G67590…
pAtML1>>KAN1-2GFP_Vs_pAtML1::GR-LhgG4_16hr_Up	pAtML1>>KAN1-2GFP_Vs_pAtML1::GR-LhgG4_6hr_Down	1175	889	7	1	AT1G07370,AT1G58310,AT3G04520,AT3G23740,AT4G26960,AT5G41880,AT5G64572
pAtML1>>KAN1-2GFP_Vs_pAtML1::GR-LhgG4_16hr_Up	pAtML1>>REVr-2VENUS_Vs_pAtML1::GR-LhgG4_6hr_Up	1175	418	43	7.97564e-10	AT1G10538,AT1G33790,AT1G43800,AT1G53080,AT1G54010,AT1G70430,AT1G73805,AT1G74070,AT1G74940,AT1G75050,AT1G75500,AT1G76430,AT1G80280,AT2G16060,AT2G26400,AT2G36026,AT2G46450,AT2G47520,AT3G10040,AT3G16420,AT3G20370,AT3G27220,AT3G62130,AT4G10260,AT4G10265,AT4G10270,AT4G11170,AT4G23680,AT4G33560,AT4G34980,AT4G37890,AT4G39710,AT5G03545,AT5G07930,AT5G10430,AT5G26290,AT5G35940,AT5G38660,AT5G39890,AT5G56040…
pAtML1>>KAN1-2GFP_Vs_pAtML1::GR-LhgG4_16hr_Up	pAtML1>>REVr-2VENUS_Vs_pAtML1::GR-LhgG4_6hr_Down	1175	433	45	2.29136e-10	AT1G06350,AT1G06360,AT1G10560,AT1G10640,AT1G22490,AT1G23080,AT1G28610,AT1G35140,AT1G43910,AT1G54040,AT1G58270,AT1G63650,AT1G64640,AT2G27360,AT2G34490,AT2G41170,AT2G47370,AT3G05190,AT3G12610,AT3G15353,AT3G19500,AT3G22142,AT3G26932,AT3G29410,AT3G48350,AT4G00150,AT4G03420,AT4G08910,AT4G20270,AT4G25835,AT4G26790,AT4G26795,AT4G32280,AT4G34760,AT4G36220,AT4G39510,AT5G16560,AT5G23530,AT5G55330,AT5G55340…
pAtML1>>KAN1-2GFP_Vs_pAtML1::GR-LhgG4_16hr_Up	pAtML1>>REVr-2VENUS_Vs_pAtML1::GR-LhgG4_16hr_Up	1175	356	41	6.84701e-11	AT1G02450,AT1G05870,AT1G12805,AT1G13280,AT1G13930,AT1G53480,AT1G53490,AT1G70210,AT1G74940,AT1G75050,AT1G75500,AT1G79060,AT2G04450,AT2G14520,AT2G20180,AT2G36026,AT2G36050,AT2G47460,AT3G13970,AT3G16380,AT3G20370,AT3G50650,AT3G54770,AT4G03210,AT4G14104,AT4G23680,AT4G32890,AT4G34980,AT4G35840,AT4G39710,AT5G01840,AT5G06270,AT5G07460,AT5G07930,AT5G10430,AT5G14330,AT5G26230,AT5G37740,AT5G56040,AT5G62900…
pAtML1>>KAN1-2GFP_Vs_pAtML1::GR-LhgG4_16hr_Up	pAtML1>>REVr-2VENUS_Vs_pAtML1::GR-LhgG4_16hr_Down	1175	1370	174	5.12433e-50	AT1G02730,AT1G02850,AT1G03170,AT1G06350,AT1G06360,AT1G06640,AT1G09500,AT1G10640,AT1G12090,AT1G14240,AT1G14580,AT1G15000,AT1G15080,AT1G21250,AT1G22490,AT1G23080,AT1G23090,AT1G23205,AT1G24070,AT1G29920,AT1G30840,AT1G32540,AT1G42705,AT1G43910,AT1G47655,AT1G47670,AT1G51820,AT1G52560,AT1G52565,AT1G58270,AT1G59740,AT1G59950,AT1G62500,AT1G63650,AT1G65900,AT1G67830,AT1G68250,AT1G68568,AT1G68570,AT1G68740…
pAtML1>>KAN1-2GFP_Vs_pAtML1::GR-LhgG4_16hr_Down	pAtML1>>KAN1-2GFP_Vs_pAtML1::GR-LhgG4_6hr_Up	2782	472	19	1	AT1G10370,AT1G15260,AT1G61290,AT1G66725,AT1G67070,AT1G75490,AT2G32870,AT2G43590,AT3G09530,AT3G20340,AT3G22740,AT3G28600,AT3G57740,AT4G00305,AT4G24060,AT4G29800,AT4G34230,AT5G19875,AT5G60200
pAtML1>>KAN1-2GFP_Vs_pAtML1::GR-LhgG4_16hr_Down	pAtML1>>KAN1-2GFP_Vs_pAtML1::GR-LhgG4_6hr_Down	2782	889	651	0	AT1G01120,AT1G01130,AT1G01140,AT1G01830,AT1G02070,AT1G02610,AT1G03720,AT1G04150,AT1G04660,AT1G04680,AT1G04800,AT1G06080,AT1G06160,AT1G07530,AT1G07650,AT1G07720,AT1G08180,AT1G08465,AT1G08760,AT1G08810,AT1G08890,AT1G10060,AT1G10070,AT1G10120,AT1G10140,AT1G10200,AT1G10470,AT1G10690,AT1G11160,AT1G11600,AT1G11850,AT1G12240,AT1G12980,AT1G13600,AT1G13700,AT1G14600,AT1G14690,AT1G14700,AT1G14760,AT1G15520…
pAtML1>>KAN1-2GFP_Vs_pAtML1::GR-LhgG4_16hr_Down	pAtML1>>REVr-2VENUS_Vs_pAtML1::GR-LhgG4_6hr_Up	2782	418	126	3.23897e-38	AT1G02920,AT1G05675,AT1G07620,AT1G08920,AT1G08940,AT1G14370,AT1G14600,AT1G14870,AT1G15530,AT1G17170,AT1G18390,AT1G19020,AT1G19025,AT1G21100,AT1G26380,AT1G27130,AT1G28190,AT1G54000,AT1G55450,AT1G55920,AT1G57650,AT1G57990,AT1G60060,AT1G61560,AT1G63350,AT1G65620,AT1G66700,AT1G68330,AT1G69930,AT1G72510,AT1G76070,AT1G76360,AT1G80820,AT1G80830,AT2G02060,AT2G02061,AT2G15480,AT2G15490,AT2G18210,AT2G18690…
pAtML1>>KAN1-2GFP_Vs_pAtML1::GR-LhgG4_16hr_Down	pAtML1>>REVr-2VENUS_Vs_pAtML1::GR-LhgG4_6hr_Down	2782	433	178	1.14288e-77	AT1G01120,AT1G01490,AT1G07400,AT1G08465,AT1G08500,AT1G09310,AT1G10070,AT1G10690,AT1G11380,AT1G11600,AT1G12240,AT1G12570,AT1G13700,AT1G19340,AT1G20160,AT1G22640,AT1G22890,AT1G24400,AT1G25340,AT1G25450,AT1G26210,AT1G26800,AT1G27300,AT1G28230,AT1G28330,AT1G30280,AT1G32240,AT1G36060,AT1G45120,AT1G47990,AT1G52000,AT1G52190,AT1G52855,AT1G52890,AT1G53170,AT1G54050,AT1G55580,AT1G55690,AT1G57750,AT1G61810…
pAtML1>>KAN1-2GFP_Vs_pAtML1::GR-LhgG4_16hr_Down	pAtML1>>REVr-2VENUS_Vs_pAtML1::GR-LhgG4_16hr_Up	2782	356	145	1.27981e-62	AT1G02610,AT1G03400,AT1G06160,AT1G07720,AT1G08320,AT1G10140,AT1G11175,AT1G12980,AT1G14600,AT1G15380,AT1G16510,AT1G22160,AT1G22570,AT1G22640,AT1G24400,AT1G24440,AT1G31750,AT1G33811,AT1G34460,AT1G48740,AT1G48742,AT1G51170,AT1G54000,AT1G54730,AT1G54740,AT1G60060,AT1G64110,AT1G64400,AT1G65620,AT1G65690,AT1G66860,AT1G68470,AT1G69252,AT1G74890,AT1G75730,AT1G75750,AT1G78020,AT1G80830,AT2G01520,AT2G01940…
pAtML1>>KAN1-2GFP_Vs_pAtML1::GR-LhgG4_16hr_Down	pAtML1>>REVr-2VENUS_Vs_pAtML1::GR-LhgG4_16hr_Down	2782	1370	323	4.63539e-69	AT1G01140,AT1G01470,AT1G01900,AT1G02920,AT1G03720,AT1G04150,AT1G04660,AT1G05560,AT1G07880,AT1G08500,AT1G08940,AT1G11210,AT1G12200,AT1G12950,AT1G14040,AT1G14370,AT1G14540,AT1G14780,AT1G16030,AT1G18200,AT1G19020,AT1G19025,AT1G19540,AT1G19550,AT1G20160,AT1G21830,AT1G22710,AT1G22990,AT1G24147,AT1G25370,AT1G26380,AT1G26730,AT1G28190,AT1G28230,AT1G29715,AT1G29720,AT1G29980,AT1G30750,AT1G32240,AT1G35350…
pAtML1>>KAN1-2GFP_Vs_pAtML1::GR-LhgG4_6hr_Up	pAtML1>>REVr-2VENUS_Vs_pAtML1::GR-LhgG4_6hr_Up	472	418	21	1.18788e-06	AT1G33790,AT1G54010,AT1G70430,AT1G72900,AT1G74070,AT1G75050,AT1G76430,AT1G80280,AT3G05640,AT3G20370,AT3G62130,AT4G23680,AT4G34980,AT5G05290,AT5G06870,AT5G26290,AT5G35940,AT5G36260,AT5G38660,AT5G51190,AT5G67460
pAtML1>>KAN1-2GFP_Vs_pAtML1::GR-LhgG4_6hr_Up	pAtML1>>REVr-2VENUS_Vs_pAtML1::GR-LhgG4_6hr_Down	472	433	28	7.14773e-11	AT1G06350,AT1G07280,AT1G10560,AT1G23080,AT1G35140,AT1G58270,AT1G60190,AT2G27360,AT2G34600,AT2G39850,AT2G45600,AT2G46730,AT2G47370,AT3G19500,AT3G48350,AT4G03420,AT4G21650,AT4G28680,AT4G34230,AT4G36220,AT4G36950,AT4G39510,AT5G16560,AT5G24570,AT5G24660,AT5G57130,AT5G57480,AT5G62100
pAtML1>>KAN1-2GFP_Vs_pAtML1::GR-LhgG4_6hr_Up	pAtML1>>REVr-2VENUS_Vs_pAtML1::GR-LhgG4_16hr_Up	472	356	14	0.000874636	AT1G53480,AT1G53490,AT1G75050,AT2G20180,AT2G47460,AT3G15500,AT3G16440,AT3G20370,AT3G50650,AT4G23680,AT4G34980,AT5G06870,AT5G07460,AT5G37740
pAtML1>>KAN1-2GFP_Vs_pAtML1::GR-LhgG4_6hr_Up	pAtML1>>REVr-2VENUS_Vs_pAtML1::GR-LhgG4_16hr_Down	472	1370	146	8.12078e-86	AT1G01480,AT1G06350,AT1G08050,AT1G08290,AT1G09250,AT1G15760,AT1G23080,AT1G23090,AT1G24070,AT1G24575,AT1G29920,AT1G30840,AT1G32540,AT1G32860,AT1G37130,AT1G42705,AT1G45201,AT1G47670,AT1G51670,AT1G51680,AT1G51820,AT1G52565,AT1G58270,AT1G59740,AT1G60270,AT1G61290,AT1G61660,AT1G64060,AT1G64770,AT1G65910,AT1G68250,AT1G68570,AT1G68740,AT1G72900,AT1G77520,AT1G78110,AT1G78370,AT1G78390,AT1G80100,AT1G80280…
pAtML1>>KAN1-2GFP_Vs_pAtML1::GR-LhgG4_6hr_Down	pAtML1>>REVr-2VENUS_Vs_pAtML1::GR-LhgG4_6hr_Up	889	418	40	8.26057e-12	AT1G14600,AT1G22030,AT1G35750,AT1G60060,AT1G65620,AT1G66700,AT1G73010,AT2G02060,AT2G02061,AT2G26560,AT2G38940,AT2G40095,AT2G44940,AT3G01290,AT3G04210,AT3G17185,AT3G25610,AT3G26180,AT3G48640,AT3G50410,AT3G50630,AT3G50870,AT3G60390,AT3G61430,AT3G61440,AT4G02810,AT4G23270,AT4G27300,AT4G27450,AT4G27970,AT4G31000,AT4G33050,AT4G37790,AT5G03610,AT5G06300,AT5G20150,AT5G23000,AT5G41410,AT5G47060,AT5G65390
pAtML1>>KAN1-2GFP_Vs_pAtML1::GR-LhgG4_6hr_Down	pAtML1>>REVr-2VENUS_Vs_pAtML1::GR-LhgG4_6hr_Down	889	433	110	2.44508e-74	AT1G01120,AT1G04880,AT1G08465,AT1G10070,AT1G10690,AT1G11600,AT1G12240,AT1G13700,AT1G14440,AT1G19340,AT1G22640,AT1G24400,AT1G25450,AT1G26210,AT1G26960,AT1G27300,AT1G30280,AT1G30282,AT1G32240,AT1G36060,AT1G45120,AT1G47990,AT1G52190,AT1G52855,AT1G55200,AT1G55580,AT1G62770,AT1G64110,AT1G64710,AT1G67260,AT1G68320,AT1G68620,AT1G69040,AT1G69180,AT1G70830,AT1G71970,AT1G72150,AT1G76420,AT1G77660,AT1G79700…
pAtML1>>KAN1-2GFP_Vs_pAtML1::GR-LhgG4_6hr_Down	pAtML1>>REVr-2VENUS_Vs_pAtML1::GR-LhgG4_16hr_Up	889	356	93	6.76359e-64	AT1G02610,AT1G06160,AT1G07720,AT1G10140,AT1G12980,AT1G14600,AT1G16510,AT1G22030,AT1G22160,AT1G22570,AT1G22640,AT1G24400,AT1G24625,AT1G33811,AT1G37140,AT1G60060,AT1G64110,AT1G65620,AT1G74890,AT1G75730,AT1G78170,AT1G80650,AT2G01520,AT2G01940,AT2G02060,AT2G02061,AT2G03710,AT2G05540,AT2G17550,AT2G20670,AT2G21140,AT2G23060,AT2G26560,AT2G35060,AT2G41370,AT2G41940,AT2G44940,AT3G01080,AT3G04290,AT3G06130…
pAtML1>>KAN1-2GFP_Vs_pAtML1::GR-LhgG4_6hr_Down	pAtML1>>REVr-2VENUS_Vs_pAtML1::GR-LhgG4_16hr_Down	889	1370	90	7.41398e-15	AT1G01140,AT1G03720,AT1G04150,AT1G04660,AT1G04880,AT1G13710,AT1G22990,AT1G26960,AT1G32240,AT1G35910,AT1G36060,AT1G52040,AT1G52190,AT1G55200,AT1G58460,AT1G61820,AT1G62570,AT1G64710,AT1G66950,AT1G71000,AT1G71880,AT1G72150,AT1G72416,AT2G16280,AT2G21060,AT2G27880,AT2G27920,AT2G28610,AT2G32130,AT2G33480,AT2G34510,AT2G34830,AT2G39220,AT2G40095,AT2G45190,AT3G01290,AT3G02000,AT3G04520,AT3G13950,AT3G19200…
pAtML1>>REVr-2VENUS_Vs_pAtML1::GR-LhgG4_6hr_Up	pAtML1>>REVr-2VENUS_Vs_pAtML1::GR-LhgG4_16hr_Up	418	356	68	4.32446e-59	AT1G14600,AT1G22030,AT1G27020,AT1G54000,AT1G60060,AT1G65620,AT1G74940,AT1G75050,AT1G75500,AT1G80830,AT2G02060,AT2G02061,AT2G17770,AT2G26560,AT2G27770,AT2G36026,AT2G36030,AT2G36307,AT2G36320,AT2G38970,AT2G39180,AT2G44940,AT3G12710,AT3G15720,AT3G16450,AT3G16460,AT3G16490,AT3G17185,AT3G19895,AT3G19930,AT3G20370,AT3G20470,AT3G43960,AT3G50630,AT3G50870,AT3G52525,AT3G52770,AT3G54780,AT3G58850,AT3G60390…
pAtML1>>REVr-2VENUS_Vs_pAtML1::GR-LhgG4_6hr_Up	pAtML1>>REVr-2VENUS_Vs_pAtML1::GR-LhgG4_16hr_Down	418	1370	100	2.83595e-47	AT1G02920,AT1G02930,AT1G03220,AT1G08930,AT1G08940,AT1G11055,AT1G14370,AT1G17147,AT1G18570,AT1G19020,AT1G19025,AT1G21110,AT1G21120,AT1G21130,AT1G26380,AT1G28190,AT1G35210,AT1G53430,AT1G56240,AT1G56242,AT1G56250,AT1G57990,AT1G65390,AT1G68330,AT1G69920,AT1G69930,AT1G72900,AT1G73805,AT1G73810,AT1G76360,AT1G78410,AT1G80280,AT2G02010,AT2G14290,AT2G15555,AT2G17040,AT2G22330,AT2G23610,AT2G24600,AT2G25735…
pAtML1>>REVr-2VENUS_Vs_pAtML1::GR-LhgG4_6hr_Down	pAtML1>>REVr-2VENUS_Vs_pAtML1::GR-LhgG4_16hr_Up	433	356	12	0.00349349	AT1G22640,AT1G24400,AT1G64110,AT2G05540,AT2G23060,AT3G02310,AT4G18390,AT4G26255,AT5G01210,AT5G15310,AT5G20700,AT5G28320
pAtML1>>REVr-2VENUS_Vs_pAtML1::GR-LhgG4_6hr_Down	pAtML1>>REVr-2VENUS_Vs_pAtML1::GR-LhgG4_16hr_Down	433	1370	122	2.45566e-66	AT1G02205,AT1G04220,AT1G04880,AT1G06350,AT1G06360,AT1G07440,AT1G08500,AT1G10640,AT1G20160,AT1G22490,AT1G23080,AT1G25530,AT1G26960,AT1G28230,AT1G28400,AT1G32240,AT1G35290,AT1G36060,AT1G43910,AT1G44800,AT1G52190,AT1G55200,AT1G55690,AT1G57750,AT1G58270,AT1G61810,AT1G63650,AT1G64710,AT1G67860,AT1G72150,AT1G74670,AT1G77450,AT2G01660,AT2G16280,AT2G27360,AT2G27920,AT2G28085,AT2G28900,AT2G29500,AT2G31360…
Auxin_30min_Up	pAtML1>>REVr-2VENUS_Vs_pAtML1::GR-LhgG4_6hr_Up	318	418	47	6.013e-32	AT1G02930	AT1G08930	AT1G17290	AT1G21130	AT1G22030	AT1G33790	AT1G55450	AT1G56240	AT1G56242	AT1G56250	AT1G57990	AT1G59870	AT1G65390	AT2G18690	AT2G24600	AT2G44490	AT2G47130	AT2G47520	AT3G04210	AT3G05650	AT3G17690	AT3G50410	AT3G52430	AT3G60390	AT3G62100	AT4G02380	AT4G02520	AT4G12720	AT4G14365	AT4G17260	AT4G17460	AT4G18250	AT4G20830	AT4G21870	AT4G22690	AT4G23270	AT4G27300	AT4G37370	AT4G37790	AT4G38550	AT4G38552	AT4G39640	AT5G03380	AT5G39020
Auxin_30min_Up	pAtML1>>REVr-2VENUS_Vs_pAtML1::GR-LhgG4_6hr_Down	318	433	8	0.141	AT1G19220	AT2G39210	AT3G02000	AT3G10020	AT4G16190	AT4G27260	AT5G09970	AT5G43700
Auxin_30min_Up	pAtML1>>REVr-2VENUS_Vs_pAtML1::GR-LhgG4_16hr_Up	318	356	20	1.049e-08	AT1G12980	AT1G14630	AT1G22030	AT1G51170	AT1G56120	AT1G69780	AT1G80110	AT2G01430	AT2G15890	AT3G26210	AT3G50650	AT3G57130	AT3G60390	AT4G17460	AT4G23270	AT4G26070	AT4G28240	AT4G37790	AT5G26690	AT5G61590
Auxin_30min_Up	pAtML1>>REVr-2VENUS_Vs_pAtML1::GR-LhgG4_16hr_Down	318	1370	77	2.527e-31	AT1G02930	AT1G08860	AT1G08930	AT1G09250	AT1G13670	AT1G21050	AT1G21130	AT1G21250	AT1G29715	AT1G44100	AT1G54200	AT1G56240	AT1G56242	AT1G56250	AT1G57990	AT1G64625	AT1G65390	AT1G68810	AT1G69580	AT1G70470	AT1G71870	AT1G76040	AT1G78110	AT1G78120	AT1G79760	AT1G80100	AT2G20142	AT2G23170	AT2G24600	AT2G31865	AT2G37590	AT2G41130	AT2G44290	AT3G02000	AT3G13380	AT3G15540	AT3G17690	AT3G23030	AT3G25710	AT3G48090	AT3G49360	AT3G62070	AT4G12720	AT4G14560
Auxin_30min_Up	pAtML1>>KAN1-2GFP_Vs_pAtML1::GR-LhgG4_6hr_Up	318	556	18	0.0001202	AT1G09250	AT1G30100	AT1G33790	AT1G69580	AT1G75490	AT1G78110	AT1G80100	AT2G20142	AT2G41130	AT3G48080	AT3G50650	AT4G14560	AT4G32880	AT4G37390	AT5G42530	AT5G46510	AT5G55450	AT5G60200
Auxin_30min_Up	pAtML1>>KAN1-2GFP_Vs_pAtML1::GR-LhgG4_6hr_Down	318	946	37	1.885e-10	AT1G12980	AT1G13600	AT1G21270	AT1G22030	AT1G24590	AT1G60010	AT1G70550	AT1G73590	AT1G77855	AT1G80640	AT2G24230	AT2G27830	AT2G30990	AT2G33310	AT2G38120	AT2G38290	AT3G02000	AT3G04210	AT3G08720	AT3G16500	AT3G26210	AT3G50410	AT3G57130	AT3G60390	AT3G63240	AT4G16190	AT4G23270	AT4G24972	AT4G27300	AT4G32800	AT4G37790	AT5G01240	AT5G23100	AT5G43870	AT5G49700	AT5G61590	AT5G66700
Auxin_30min_Up	pAtML1>>KAN1-2GFP_Vs_pAtML1::GR-LhgG4_16hr_Up	318	1227	21	< 0.057	AT1G21250	AT1G23340	AT1G33790	AT1G55610	AT1G66880	AT1G71870	AT1G80100	AT2G20142	AT2G23170	AT2G36910	AT2G47520	AT3G06868	AT3G49360	AT3G50650	AT4G14560	AT4G37390	AT5G05840	AT5G42530	AT5G51800	AT5G55450	AT5G63140
Auxin_30min_Up	pAtML1>>KAN1-2GFP_Vs_pAtML1::GR-LhgG4_16hr_Down	318	2910	82	3.221e-14	AT1G09070	AT1G12980	AT1G13600	AT1G29715	AT1G51170	AT1G53180	AT1G55450	AT1G57990	AT1G60010	AT1G66970	AT1G68360	AT1G70550	AT1G73590	AT1G75450	AT1G75490	AT1G77855	AT1G79245	AT2G15890	AT2G18660	AT2G18690	AT2G27830	AT2G30250	AT2G30990	AT2G33310	AT2G38120	AT2G38290	AT2G39210	AT2G43570	AT2G44290	AT2G47130	AT2G47730	AT3G02000	AT3G04210	AT3G06370	AT3G08720	AT3G10020	AT3G10720	AT3G14590	AT3G16500	AT3G23030	AT3G25130	AT3G26210	AT3G26740	AT3G49780
Auxin_12hr_Up	pAtML1>>REVr-2VENUS_Vs_pAtML1::GR-LhgG4_6hr_Up	291	418	10	0.016	AT1G22030	AT1G33790	AT2G15480	AT2G17770	AT2G36307	AT3G52770	AT3G62100	AT5G06300	AT5G23000	AT5G52870
Auxin_12hr_Up	pAtML1>>REVr-2VENUS_Vs_pAtML1::GR-LhgG4_6hr_Down	291	433	6	0.325	AT1G55200	AT2G34710	AT2G45190	AT4G21690	AT5G10510	AT5G43700
Auxin_12hr_Up	pAtML1>>REVr-2VENUS_Vs_pAtML1::GR-LhgG4_16hr_Up	291	356	13	0.000144	AT1G14630	AT1G19790	AT1G22030	AT1G37140	AT1G80110	AT2G17770	AT2G22420	AT2G36307	AT2G41370	AT3G52770	AT3G57130	AT5G06300	AT5G23000
Auxin_12hr_Up	pAtML1>>REVr-2VENUS_Vs_pAtML1::GR-LhgG4_16hr_Down	291	1370	46	7.074e-12	AT1G04020	AT1G04770	AT1G21050	AT1G26840	AT1G44100	AT1G52565	AT1G54200	AT1G55200	AT1G62180	AT1G64625	AT1G68810	AT1G69770	AT1G80100	AT2G01610	AT2G23170	AT2G24570	AT2G27880	AT2G35600	AT2G41130	AT2G45190	AT3G13380	AT3G13520	AT3G17609	AT3G23030	AT3G25710	AT3G26980	AT3G27400	AT3G27640	AT3G44350	AT3G51060	AT4G01270	AT4G21070	AT4G21990	AT4G37390	AT5G10510	AT5G12050	AT5G13060	AT5G16690	AT5G18930	AT5G43870	AT5G49520	AT5G51800	AT5G56300	AT5G60200
Auxin_12hr_Up	pAtML1>>KAN1-2GFP_Vs_pAtML1::GR-LhgG4_6hr_Up	291	556	9	0.149	AT1G33790	AT1G52565	AT1G80100	AT2G01610	AT2G41130	AT4G22880	AT4G37390	AT5G42800	AT5G60200
Auxin_12hr_Up	pAtML1>>KAN1-2GFP_Vs_pAtML1::GR-LhgG4_6hr_Down	291	946	39	7.455e-13	AT1G06080	AT1G07370	AT1G19850	AT1G22030	AT1G24590	AT1G37140	AT1G51220	AT1G55200	AT1G62170	AT1G75150	AT1G75520	AT1G77855	AT2G15090	AT2G21050	AT2G27880	AT2G29570	AT2G34710	AT2G38120	AT2G41370	AT2G45190	AT3G12170	AT3G23740	AT3G25640	AT3G51060	AT3G52770	AT3G57130	AT4G21690	AT4G28310	AT4G31910	AT4G36260	AT5G05860	AT5G06300	AT5G10510	AT5G23000	AT5G23420	AT5G24860	AT5G41880	AT5G43870	AT5G66350
Auxin_12hr_Up	pAtML1>>KAN1-2GFP_Vs_pAtML1::GR-LhgG4_16hr_Up	291	1227	32	3.958e-06	AT1G07370	AT1G10980	AT1G23410	AT1G33790	AT1G52565	AT1G55610	AT1G80100	AT2G23170	AT2G29680	AT2G31270	AT2G34150	AT3G23740	AT3G27640	AT3G50070	AT3G52630	AT3G61250	AT3G62610	AT4G22880	AT4G34050	AT4G35640	AT4G37390	AT5G07180	AT5G41880	AT5G42800	AT5G43530	AT5G44630	AT5G44635	AT5G46280	AT5G51220	AT5G51800	AT5G52910	AT5G66920
Auxin_12hr_Up	pAtML1>>KAN1-2GFP_Vs_pAtML1::GR-LhgG4_16hr_Down	291	2910	43	0.020	AT1G06080	AT1G13245	AT1G21010	AT1G62180	AT1G77855	AT1G80450	AT2G15090	AT2G15480	AT2G20980	AT2G21050	AT2G24490	AT2G27880	AT2G32190	AT2G38120	AT2G38530	AT2G41370	AT2G45190	AT3G09440	AT3G13520	AT3G13600	AT3G23030	AT3G27400	AT3G44350	AT3G51060	AT3G57130	AT3G59200	AT4G15610	AT4G21690	AT4G21990	AT4G31910	AT4G36260	AT4G38400	AT5G05860	AT5G06300	AT5G10510	AT5G11740	AT5G20160	AT5G23000	AT5G43870	AT5G49520	AT5G52390	AT5G60200	AT5G66940
Auxin_4hr_Up	pAtML1>>REVr-2VENUS_Vs_pAtML1::GR-LhgG4_6hr_Up	117	418	3	0.272	AT1G43800	AT2G17950	AT3G62100
Auxin_4hr_Up	pAtML1>>REVr-2VENUS_Vs_pAtML1::GR-LhgG4_6hr_Down	117	433	4	0.119	AT1G55200	AT3G02000	AT3G11000	AT4G32280
Auxin_4hr_Up	pAtML1>>REVr-2VENUS_Vs_pAtML1::GR-LhgG4_16hr_Up	117	356	2	0.458	AT1G19790	AT3G25670
Auxin_4hr_Up	pAtML1>>REVr-2VENUS_Vs_pAtML1::GR-LhgG4_16hr_Down	117	1370	26	1.457e-10	AT1G02730	AT1G07880	AT1G26540	AT1G55200	AT1G63440	AT1G68810	AT1G80100	AT2G23170	AT2G26760	AT2G43150	AT3G02000	AT3G11000	AT3G51060	AT3G52900	AT4G17240	AT4G28950	AT4G37390	AT5G01370	AT5G01910	AT5G05180	AT5G05940	AT5G12050	AT5G38300	AT5G42720	AT5G49770	AT5G51800
Auxin_4hr_Up	pAtML1>>KAN1-2GFP_Vs_pAtML1::GR-LhgG4_6hr_Up	117	556	3	0.434	AT1G80100	AT4G37390	AT5G49770
Auxin_4hr_Up	pAtML1>>KAN1-2GFP_Vs_pAtML1::GR-LhgG4_6hr_Down	117	946	11	0.003	AT1G01830	AT1G18250	AT1G24590	AT1G55200	AT1G73590	AT2G38120	AT3G02000	AT3G25640	AT3G25670	AT3G51060	AT4G02940
Auxin_4hr_Up	pAtML1>>KAN1-2GFP_Vs_pAtML1::GR-LhgG4_16hr_Up	117	1227	19	1.355e-06	AT1G02730	AT1G16630	AT1G43800	AT1G80100	AT2G23170	AT2G25060	AT3G02120	AT3G03680	AT3G17350	AT4G01525	AT4G02800	AT4G15830	AT4G32280	AT4G37390	AT5G45700	AT5G49770	AT5G51800	AT5G55520	AT5G66230
Auxin_4hr_Up	pAtML1>>KAN1-2GFP_Vs_pAtML1::GR-LhgG4_16hr_Down	117	2910	12	0.497	AT1G01830	AT1G07880	AT1G18250	AT1G63440	AT1G73590	AT2G38120	AT3G02000	AT3G11000	AT3G51060	AT4G02940	AT5G01370	AT5G05180
Auxin_16hr_Up	pAtML1>>REVr-2VENUS_Vs_pAtML1::GR-LhgG4_6hr_Up	138	418	7	0.006	AT1G56242	AT3G02550	AT3G62100	AT4G10265	AT5G06300	AT5G10430	AT5G65390
Auxin_16hr_Up	pAtML1>>REVr-2VENUS_Vs_pAtML1::GR-LhgG4_6hr_Down	138	433	8	< 0.002	AT1G04880	AT1G55200	AT1G64640	AT2G45190	AT3G02000	AT3G24500	AT4G21690	AT4G32280
Auxin_16hr_Up	pAtML1>>REVr-2VENUS_Vs_pAtML1::GR-LhgG4_16hr_Up	138	356	6	0.010	AT3G21560	AT3G57130	AT4G15480	AT5G06300	AT5G10430	AT5G65390
Auxin_16hr_Up	pAtML1>>REVr-2VENUS_Vs_pAtML1::GR-LhgG4_16hr_Down	138	1370	28	2.771e-10	AT1G04880	AT1G20823	AT1G23205	AT1G48100	AT1G55200	AT1G56242	AT1G61800	AT1G64625	AT1G68810	AT2G26580	AT2G27880	AT2G35600	AT2G37040	AT2G45190	AT2G46600	AT3G02000	AT3G15540	AT3G48700	AT3G49360	AT3G51060	AT3G53260	AT4G13340	AT4G14560	AT5G10170	AT5G19530	AT5G49770	AT5G51800	AT5G66940
Auxin_16hr_Up	pAtML1>>KAN1-2GFP_Vs_pAtML1::GR-LhgG4_6hr_Up	138	556	15	1.791e-07	AT1G06000	AT1G06002	AT1G10370	AT1G61800	AT2G37040	AT3G16150	AT3G51238	AT3G55120	AT4G14560	AT4G22880	AT5G08640	AT5G17220	AT5G49770	AT5G54060	AT5G55250
Auxin_16hr_Up	pAtML1>>KAN1-2GFP_Vs_pAtML1::GR-LhgG4_6hr_Down	138	946	24	8.665e-11	AT1G04880	AT1G06080	AT1G24590	AT1G55200	AT1G68640	AT1G73590	AT1G77855	AT2G21050	AT2G27880	AT2G38120	AT2G45190	AT3G02000	AT3G21560	AT3G51060	AT3G57130	AT4G15480	AT4G21690	AT4G36260	AT5G06300	AT5G17030	AT5G17040	AT5G24860	AT5G65390	AT5G66350
Auxin_16hr_Up	pAtML1>>KAN1-2GFP_Vs_pAtML1::GR-LhgG4_16hr_Up	138	1227	33	2.409e-15	AT1G06000	AT1G06002	AT1G10980	AT1G23205	AT1G64640	AT1G75640	AT1G78570	AT2G33240	AT2G37040	AT3G29590	AT3G49360	AT3G51238	AT3G51240	AT3G55120	AT3G62610	AT4G10265	AT4G14560	AT4G22880	AT4G32280	AT5G05270	AT5G07180	AT5G07190	AT5G08640	AT5G10430	AT5G13930	AT5G17220	AT5G24850	AT5G41460	AT5G49770	AT5G51800	AT5G54060	AT5G55250	AT5G62220
Auxin_16hr_Up	pAtML1>>KAN1-2GFP_Vs_pAtML1::GR-LhgG4_16hr_Down	138	2910	29	0.000319	AT1G06080	AT1G10370	AT1G59940	AT1G73590	AT1G75450	AT1G77855	AT1G80450	AT2G21050	AT2G27880	AT2G38120	AT2G45190	AT2G46600	AT3G02000	AT3G21560	AT3G24500	AT3G51060	AT3G53720	AT3G57130	AT4G15480	AT4G21690	AT4G27520	AT4G30470	AT4G35320	AT4G36260	AT5G06300	AT5G11740	AT5G17030	AT5G17040	AT5G66940
Auxin_30min_Down	pAtML1>>REVr-2VENUS_Vs_pAtML1::GR-LhgG4_6hr_Up	34	418	2	0.097	AT3G12710	AT3G50870
Auxin_30min_Down	pAtML1>>REVr-2VENUS_Vs_pAtML1::GR-LhgG4_6hr_Down	34	433	4	0.002	AT1G49450	AT4G28680	AT5G26000	AT5G66770
Auxin_30min_Down	pAtML1>>REVr-2VENUS_Vs_pAtML1::GR-LhgG4_16hr_Up	34	356	3	0.010	AT2G41370	AT3G12710	AT3G50870
Auxin_30min_Down	pAtML1>>REVr-2VENUS_Vs_pAtML1::GR-LhgG4_16hr_Down	34	1370	10	4.69e-06	AT1G26760	AT2G38170	AT3G21670	AT3G62700	AT4G10060	AT4G24060	AT4G28680	AT5G05940	AT5G25980	AT5G26000
Auxin_30min_Down	pAtML1>>KAN1-2GFP_Vs_pAtML1::GR-LhgG4_6hr_Up	34	556	2	0.155	AT4G24060	AT4G28680
Auxin_30min_Down	pAtML1>>KAN1-2GFP_Vs_pAtML1::GR-LhgG4_6hr_Down	34	946	4	0.030	AT1G07370	AT2G41370	AT3G50870	AT5G26000
Auxin_30min_Down	pAtML1>>KAN1-2GFP_Vs_pAtML1::GR-LhgG4_16hr_Up	34	1227	7	7.195e-04	AT1G07370	AT1G44110	AT3G21100	AT4G15830	AT5G16250	AT5G44635	AT5G66770
Auxin_30min_Down	pAtML1>>KAN1-2GFP_Vs_pAtML1::GR-LhgG4_16hr_Down	34	2910	7	0.067	AT2G18550	AT2G41370	AT3G09440	AT3G12710	AT3G21670	AT4G24060	AT5G26000
Auxin_4hr_Down	pAtML1>>REVr-2VENUS_Vs_pAtML1::GR-LhgG4_6hr_Up	97	418	7	0.0007875	AT1G08920	AT2G14290	AT2G24600	AT2G41100	AT3G05640	AT3G17690	AT4G14365
Auxin_4hr_Down	pAtML1>>REVr-2VENUS_Vs_pAtML1::GR-LhgG4_6hr_Down	97	433	4	0.071	AT1G18300	AT1G60190	AT4G26255	AT5G64910
Auxin_4hr_Down	pAtML1>>REVr-2VENUS_Vs_pAtML1::GR-LhgG4_16hr_Up	97	356	2	0.367	AT3G05165	AT4G26255
Auxin_4hr_Down	pAtML1>>REVr-2VENUS_Vs_pAtML1::GR-LhgG4_16hr_Down	97	1370	31	4.417e-17	AT1G22990	AT1G29050	AT1G32910	AT1G61820	AT1G77520	AT1G77690	AT2G01150	AT2G14290	AT2G20142	AT2G24210	AT2G24600	AT2G28510	AT2G35710	AT2G37900	AT2G41100	AT2G46600	AT3G17690	AT3G50440	AT4G11320	AT4G17090	AT4G18340	AT5G01820	AT5G19240	AT5G19530	AT5G23870	AT5G26030	AT5G38710	AT5G42650	AT5G47240	AT5G47600	AT5G64870
Auxin_4hr_Down	pAtML1>>KAN1-2GFP_Vs_pAtML1::GR-LhgG4_6hr_Up	97	556	8	8.933e-04	AT1G20070	AT1G60190	AT1G77520	AT2G20142	AT3G05640	AT4G11320	AT5G47240	AT5G47600
Auxin_4hr_Down	pAtML1>>KAN1-2GFP_Vs_pAtML1::GR-LhgG4_6hr_Down	97	946	7	0.054	AT1G22990	AT1G30320	AT1G50420	AT1G61820	AT3G08720	AT5G01820	AT5G45475
Auxin_4hr_Down	pAtML1>>KAN1-2GFP_Vs_pAtML1::GR-LhgG4_16hr_Up	97	1227	4	0.452	AT2G20142	AT4G11320	AT5G41740	AT5G47600
Auxin_4hr_Down	pAtML1>>KAN1-2GFP_Vs_pAtML1::GR-LhgG4_16hr_Down	97	2910	28	7.553e-07	AT1G08920	AT1G12610	AT1G22990	AT1G30320	AT1G50420	AT1G61820	AT1G72630	AT1G78380	AT2G46600	AT3G08720	AT3G08885	AT3G17120	AT3G50440	AT4G13395	AT4G24380	AT4G26255	AT4G36010	AT5G01820	AT5G03840	AT5G13190	AT5G23870	AT5G45475	AT5G54940	AT5G56970	AT5G63160	AT5G67190
Auxin_12hr_Down	pAtML1>>REVr-2VENUS_Vs_pAtML1::GR-LhgG4_6hr_Up	245	418	8	0.038	AT2G22330	AT2G23610	AT2G44940	AT3G50630	AT3G56410	AT4G34980	AT4G39950	AT5G16190
Auxin_12hr_Down	pAtML1>>REVr-2VENUS_Vs_pAtML1::GR-LhgG4_6hr_Down	245	433	33	5.975e-21	AT1G06350	AT1G09310	AT1G12240	AT1G16750	AT1G25530	AT1G52000	AT1G57750	AT1G62540	AT1G62660	AT1G70830	AT2G32990	AT2G38750	AT2G38995	AT2G47180	AT3G10020	AT3G26450	AT3G26520	AT3G48350	AT3G51600	AT4G14440	AT4G19430	AT4G24510	AT4G31690	AT4G36220	AT5G20740	AT5G26000	AT5G27930	AT5G44190	AT5G44530	AT5G58900	AT5G59310	AT5G59320	AT5G65310
Auxin_12hr_Down	pAtML1>>REVr-2VENUS_Vs_pAtML1::GR-LhgG4_16hr_Up	245	356	6	0.107	AT1G78020	AT2G44940	AT3G23760	AT3G50630	AT4G34980	AT5G07460
Auxin_12hr_Down	pAtML1>>REVr-2VENUS_Vs_pAtML1::GR-LhgG4_16hr_Down	245	1370	78	6.664e-41	AT1G04660	AT1G06350	AT1G06640	AT1G08980	AT1G12090	AT1G14580	AT1G18590	AT1G25530	AT1G26450	AT1G32910	AT1G57750	AT1G61740	AT1G62480	AT1G65890	AT1G66940	AT1G68170	AT1G68568	AT1G68570	AT1G77520	AT2G05070	AT2G07680	AT2G10940	AT2G22330	AT2G23600	AT2G23610	AT2G30370	AT2G33810	AT2G33815	AT2G34020	AT2G34510	AT2G34810	AT2G34830	AT2G37900	AT2G39705	AT2G43550	AT2G45180	AT2G47180	AT3G06020	AT3G14415	AT3G18080	AT3G21600	AT3G21670	AT3G22120	AT3G22121
Auxin_12hr_Down	pAtML1>>KAN1-2GFP_Vs_pAtML1::GR-LhgG4_6hr_Up	245	556	20	2.064e-07	AT1G06350	AT1G68570	AT1G77520	AT2G03750	AT2G10940	AT2G23600	AT2G39705	AT3G14415	AT3G22120	AT3G22121	AT3G26330	AT3G46780	AT3G48350	AT3G50820	AT4G34980	AT4G36220	AT4G38970	AT5G07460	AT5G11930	AT5G45650
Auxin_12hr_Down	pAtML1>>KAN1-2GFP_Vs_pAtML1::GR-LhgG4_6hr_Down	245	946	29	1.169e-08	AT1G04660	AT1G12240	AT1G28580	AT1G68530	AT1G70830	AT1G71050	AT1G80080	AT2G34510	AT2G34830	AT2G44940	AT3G02510	AT3G14310	AT3G24140	AT3G50630	AT3G62650	AT4G25620	AT4G29020	AT4G31690	AT4G39940	AT5G01810	AT5G04490	AT5G20740	AT5G25610	AT5G26000	AT5G28300	AT5G53210	AT5G59310	AT5G59320	AT5G64572
Auxin_12hr_Down	pAtML1>>KAN1-2GFP_Vs_pAtML1::GR-LhgG4_16hr_Up	245	1227	41	4.735e-13	AT1G06350	AT1G06640	AT1G12090	AT1G14580	AT1G15820	AT1G20340	AT1G24020	AT1G29930	AT1G52230	AT1G68568	AT1G68570	AT2G02850	AT2G03750	AT2G05070	AT2G10940	AT2G23600	AT2G42220	AT3G16520	AT3G22120	AT3G22121	AT3G23450	AT3G26330	AT3G45310	AT3G46780	AT3G48350	AT3G54920	AT4G10390	AT4G12870	AT4G28750	AT4G34980	AT4G36220	AT5G07460	AT5G11550	AT5G11930	AT5G24580	AT5G38120	AT5G38410	AT5G45650	AT5G64570	AT5G64572	AT5G67150
Auxin_12hr_Down	pAtML1>>KAN1-2GFP_Vs_pAtML1::GR-LhgG4_16hr_Down	245	2910	55	9.612e-08	AT1G04660	AT1G09310	AT1G12240	AT1G28580	AT1G52000	AT1G52710	AT1G57750	AT1G61740	AT1G62540	AT1G68530	AT1G70830	AT1G71050	AT1G78020	AT1G80080	AT2G34510	AT2G34830	AT2G38995	AT2G44940	AT3G02510	AT3G10020	AT3G13110	AT3G16240	AT3G16770	AT3G21670	AT3G24140	AT3G50440	AT3G50630	AT3G51600	AT3G57600	AT3G62650	AT4G15450	AT4G19430	AT4G21910	AT4G25620	AT4G29020	AT4G29700	AT4G31805	AT4G32340	AT4G35160	AT4G39940	AT5G01810	AT5G04230	AT5G04490	AT5G20740
Auxin_16hr_Down	pAtML1>>REVr-2VENUS_Vs_pAtML1::GR-LhgG4_6hr_Up	322	418	29	3.196e-14	AT1G15405	AT1G22360	AT1G27020	AT1G54010	AT2G15490	AT2G22330	AT2G36950	AT2G46450	AT3G05640	AT3G15720	AT3G16420	AT3G18830	AT3G20470	AT3G22160	AT3G25610	AT3G26090	AT3G26200	AT4G17870	AT4G21850	AT4G21870	AT4G27970	AT4G31500	AT4G39950	AT5G05440	AT5G06860	AT5G06865	AT5G06870	AT5G16190	AT5G62680
Auxin_16hr_Down	pAtML1>>REVr-2VENUS_Vs_pAtML1::GR-LhgG4_6hr_Down	322	433	18	5.369e-06	AT1G12240	AT1G52890	AT1G56220	AT1G58270	AT1G61810	AT1G62540	AT1G62660	AT3G48350	AT4G19430	AT5G01210	AT5G01215	AT5G25220	AT5G53550	AT5G54510	AT5G59320	AT5G64910	AT5G65660	AT5G66040
Auxin_16hr_Down	pAtML1>>REVr-2VENUS_Vs_pAtML1::GR-LhgG4_16hr_Up	322	356	18	3.339e-07	AT1G10140	AT1G27020	AT1G78020	AT2G43510	AT3G15720	AT3G20470	AT3G57520	AT3G63210	AT4G17870	AT5G01210	AT5G06860	AT5G06865	AT5G06870	AT5G07460	AT5G21170	AT5G22920	AT5G60400	AT5G61590
Auxin_16hr_Down	pAtML1>>REVr-2VENUS_Vs_pAtML1::GR-LhgG4_16hr_Down	322	1370	85	1.641e-37	AT1G02850	AT1G05710	AT1G06640	AT1G11580	AT1G14780	AT1G27030	AT1G52040	AT1G52410	AT1G58270	AT1G61600	AT1G61610	AT1G61810	AT1G61820	AT1G62480	AT1G66940	AT1G68568	AT1G68570	AT1G69530	AT1G70670	AT2G04160	AT2G05520	AT2G10940	AT2G22330	AT2G23600	AT2G29460	AT2G34510	AT2G34810	AT2G34830	AT2G36950	AT2G38800	AT2G38870	AT2G39350	AT2G39700	AT2G39705	AT2G43530	AT2G43550	AT2G45180	AT2G46650	AT3G02170	AT3G18080	AT3G22120	AT3G22160	AT3G23570	AT3G25610
Auxin_16hr_Down	pAtML1>>KAN1-2GFP_Vs_pAtML1::GR-LhgG4_6hr_Up	322	556	19	4.512e-05	AT1G30760	AT1G54010	AT1G58270	AT1G68570	AT1G70700	AT2G10940	AT2G23600	AT2G39705	AT3G05640	AT3G22120	AT3G22275	AT3G28220	AT3G28600	AT3G30775	AT3G45140	AT3G48350	AT4G09760	AT5G06870	AT5G07460
Auxin_16hr_Down	pAtML1>>KAN1-2GFP_Vs_pAtML1::GR-LhgG4_6hr_Down	322	946	44	1.233e-14	AT1G09460	AT1G10140	AT1G12240	AT1G26930	AT1G28580	AT1G52040	AT1G61120	AT1G61820	AT1G75580	AT2G14900	AT2G16660	AT2G28570	AT2G34510	AT2G34830	AT2G35940	AT3G07310	AT3G16500	AT3G24420	AT3G25610	AT3G28740	AT3G47800	AT3G63210	AT4G02280	AT4G04040	AT4G13540	AT4G18210	AT4G27440	AT4G27970	AT4G29020	AT4G39940	AT5G13180	AT5G13330	AT5G14180	AT5G24910	AT5G28300	AT5G47330	AT5G53210	AT5G53550	AT5G59320	AT5G60400	AT5G61590	AT5G63180	AT5G65660	AT5G66040
Auxin_16hr_Down	pAtML1>>KAN1-2GFP_Vs_pAtML1::GR-LhgG4_16hr_Up	322	1227	26	0.003	AT1G02850	AT1G06640	AT1G54010	AT1G58270	AT1G68568	AT1G68570	AT2G10940	AT2G23600	AT2G46450	AT3G16420	AT3G16520	AT3G22120	AT3G28220	AT3G45140	AT3G48350	AT3G60490	AT4G08770	AT4G09760	AT4G11310	AT4G11911	AT4G21680	AT5G07460	AT5G23820	AT5G24780	AT5G43935	AT5G63470
Auxin_16hr_Down	pAtML1>>KAN1-2GFP_Vs_pAtML1::GR-LhgG4_16hr_Down	322	2910	116	1.191e-33	AT1G07590	AT1G10140	AT1G12240	AT1G14780	AT1G26930	AT1G28580	AT1G30820	AT1G43160	AT1G44350	AT1G52040	AT1G52890	AT1G61120	AT1G61810	AT1G61820	AT1G62540	AT1G69760	AT1G70290	AT1G72450	AT1G74010	AT1G78020	AT2G05520	AT2G15490	AT2G16660	AT2G28120	AT2G28570	AT2G29450	AT2G29460	AT2G34510	AT2G34830	AT2G35940	AT2G36950	AT2G37180	AT2G38250	AT2G38800	AT2G38870	AT2G39330	AT2G39350	AT2G43510	AT2G45170	AT2G48020	AT3G02150	AT3G02170	AT3G07310	AT3G14990
Auxin_30min_Up	REV_epidrmis_&_BFP-only_epidermis_enriched_genes	318	411	15	0.000122	AT1G04240	AT1G70550	AT1G73590	AT2G33310	AT2G38120	AT2G41820	AT3G04210	AT3G16500	AT3G57130	AT3G60390	AT3G62070	AT5G01240	AT5G12050	AT5G43870	AT5G50090
Auxin_30min_Up	REV_epidrmis_enriched_genes	318	1261	30	2.224e-04	AT1G12980	AT1G14630	AT1G23340	AT1G24590	AT1G31580	AT1G36940	AT1G48870	AT1G54200	AT1G55610	AT1G71870	AT2G41130	AT2G47860	AT3G02000	AT3G04860	AT3G17690	AT3G25710	AT3G49668	AT3G49670	AT3G50410	AT3G62100	AT4G24972	AT4G32800	AT4G32880	AT4G37650	AT4G37790	AT5G19530	AT5G23100	AT5G42530	AT5G60200	AT5G66940
Auxin_30min_Up	REV_epidrmis_&_KAN1_epidermis_enriched_genes	318	97	6	0.007	AT1G33790	AT1G80100	AT3G13380	AT3G22910	AT5G22380	AT5G51800
Auxin_30min_Up	KAN1_epidermis_enriched_genes	318	1314	57	1.12e-85	AT1G02930	AT1G11330	AT1G29715	AT1G33600	AT1G59590	AT1G59870	AT1G63840	AT1G64280	AT1G72930	AT1G79245	AT2G23170	AT2G24600	AT2G31865	AT2G33580	AT2G36910	AT2G46810	AT2G47520	AT2G47730	AT3G05650	AT3G10020	AT3G10720	AT3G14370	AT3G28480	AT3G48080	AT3G48090	AT3G48650	AT3G50950	AT3G51920	AT4G16860	AT4G16890	AT4G16950	AT4G17090	AT4G17460	AT4G22780	AT4G26270	AT4G27260	AT4G30280	AT4G37370	AT4G37390	AT4G39830	AT5G05840	AT5G09970	AT5G20830	AT5G26030
Auxin_30min_Up	KAN11_epidrmis_&_BFP-only_epidermis_enriched_genes	318	679	47	1.119e-11	AT1G07000	AT1G08930	AT1G09250	AT1G21130	AT1G44100	AT1G53180	AT1G55450	AT1G56240	AT1G56242	AT1G56250	AT1G66880	AT1G69780	AT2G18660	AT2G18690	AT2G27830	AT2G31880	AT2G31890	AT2G38290	AT2G39210	AT2G44490	AT3G15540	AT3G50480	AT3G51860	AT3G52430	AT3G57330	AT4G02520	AT4G16190	AT4G18250	AT4G18880	AT4G19520	AT4G20830	AT4G21870	AT4G22690	AT4G26070	AT4G27300	AT4G38550	AT4G38552	AT5G03380	AT5G18310	AT5G19240	AT5G19250	AT5G26340	AT5G39020	AT5G41750
Auxin_30min_Up	BFP-only_epidermis_enriched_genes	318	871	30	6.692e-10	AT1G21270	AT1G34750	AT1G51170	AT1G57990	AT1G66970	AT2G20142	AT2G30990	AT3G23030	AT3G26210	AT3G47210	AT4G02380	AT4G14560	AT4G38860	AT5G26690	AT5G61590
Auxin_12hr_Up	REV_epidrmis_&_BFP-only_epidermis_enriched_genes	291	411	16	1.149e-05	AT1G51220	AT1G51405	AT2G27880	AT2G38120	AT2G41370	AT3G27400	AT3G52630	AT3G57130	AT3G59200	AT4G21690	AT4G25630	AT5G06300	AT5G12050	AT5G23000	AT5G43870	AT5G66350
Auxin_12hr_Up	REV_epidrmis_enriched_genes	291	1261	105	1.583e-64	AT1G02970	AT1G04020	AT1G04730	AT1G07370	AT1G14630	AT1G18090	AT1G19790	AT1G20720	AT1G24590	AT1G26840	AT1G27880	AT1G29630	AT1G35530	AT1G37140	AT1G44900	AT1G47870	AT1G48870	AT1G54200	AT1G54690	AT1G55200	AT1G55610	AT1G61000	AT1G65470	AT1G67320	AT1G67630	AT1G69770	AT1G75150	AT1G75520	AT1G78770	AT1G80450	AT2G07690	AT2G16440	AT2G21050	AT2G21790	AT2G24490	AT2G29570	AT2G29680	AT2G31270	AT2G34710	AT2G36307	AT2G40550	AT2G41130	AT3G04860	AT3G10530
Auxin_12hr_Up	REV_epidrmis_&_KAN1_epidermis_enriched_genes	291	97	5	0.004	AT1G33790	AT1G80100	AT2G35600	AT3G13380	AT5G51800
Auxin_12hr_Up	KAN1_epidermis_enriched_genes	291	1314	14	0.447	AT1G10900	AT1G13245	AT1G21010	AT1G52565	AT2G15480	AT2G17770	AT2G22420	AT2G23170	AT3G18950	AT3G44350	AT4G37390	AT5G24860	AT5G43700	AT5G52870
Auxin_12hr_Up	KAN11_epidrmis_&_BFP-only_epidermis_enriched_genes	291	679	2	0.022	AT1G44100	AT2G38530
Auxin_12hr_Up	BFP-only_epidermis_enriched_genes	291	871	6	0.168	AT2G45190	AT3G23030	AT4G12600	AT4G36260	AT5G44630	AT5G53950
Auxin_4hr_Up	REV_epidrmis_&_BFP-only_epidermis_enriched_genes	117	411	8	4.334e-04	AT1G04110	AT1G18250	AT1G73590	AT2G38120	AT3G25670	AT5G12050	AT5G42720	AT5G47500
Auxin_4hr_Up	REV_epidrmis_enriched_genes	117	1261	81	4.931e-80	AT1G02730	AT1G09200	AT1G16630	AT1G19790	AT1G20060	AT1G20930	AT1G24590	AT1G26540	AT1G34355	AT1G54385	AT1G55200	AT1G65710	AT1G72250	AT1G72670	AT1G76740	AT1G79640	AT2G16780	AT2G17950	AT2G25060	AT2G26760	AT2G28740	AT2G34190	AT2G36200	AT2G37420	AT2G38810	AT3G01330	AT3G02000	AT3G02030	AT3G02120	AT3G03680	AT3G05330	AT3G10310	AT3G17360	AT3G19050	AT3G20670	AT3G25640	AT3G45930	AT3G46320	AT3G48210	AT3G49670	AT3G51060	AT3G51720	AT3G51930	AT3G54560
Auxin_4hr_Up	REV_epidrmis_&_KAN1_epidermis_enriched_genes	117	97	2	0.066	AT1G80100	AT5G51800
Auxin_4hr_Up	KAN1_epidermis_enriched_genes	117	1314	4	0.321	AT1G75830	AT2G23170	AT3G11000	AT4G37390
Auxin_4hr_Up	KAN11_epidrmis_&_BFP-only_epidermis_enriched_genes	117	679	3	0.433	AT1G43800	AT4G01525	AT5G49770
Auxin_4hr_Up	BFP-only_epidermis_enriched_genes	117	871	0	1	NA
Auxin_16hr_Up	REV_epidrmis_&_BFP-only_epidermis_enriched_genes	138	411	33	4.779e-30	AT1G04880	AT1G55330	AT1G73590	AT2G27880	AT2G38120	AT3G57130	AT4G21690	AT4G25630	AT5G06300	AT5G17040	AT5G66350
Auxin_16hr_Up	REV_epidrmis_enriched_genes	138	1261	17	2.483e-04	AT1G24590	AT1G48870	AT1G55200	AT1G80450	AT2G21050	AT2G33240	AT3G02000	AT3G15550	AT3G21560	AT3G51060	AT3G62100	AT3G62610	AT4G32280	AT5G19530	AT5G37490	AT5G58760	AT5G66940
Auxin_16hr_Up	REV_epidrmis_&_KAN1_epidermis_enriched_genes	138	97	3	0.014	AT2G35600	AT5G10430	AT5G51800
Auxin_16hr_Up	KAN1_epidermis_enriched_genes	138	1314	11	0.074	AT1G20823	AT1G71360	AT2G01850	AT2G46530	AT2G46600	AT3G02550	AT3G21150	AT3G48700	AT4G10040	AT5G24860	AT5G54470
Auxin_16hr_Up	KAN11_epidrmis_&_BFP-only_epidermis_enriched_genes	138	679	9	0.008	AT1G56242	AT1G64640	AT2G37040	AT3G15540	AT4G10265	AT4G12730	AT5G41460	AT5G49770	AT5G55250
Auxin_16hr_Up	BFP-only_epidermis_enriched_genes	138	871	22	6.302e-10	AT1G06000	AT1G06002	AT1G10370	AT1G14430	AT1G48100	AT1G65060	AT1G78570	AT2G45190	AT3G51238	AT3G53260	AT3G53720	AT3G55120	AT4G14560	AT4G36260	AT5G05270	AT5G08640	AT5G13930	AT5G17010	AT5G17030	AT5G17220	AT5G53950	AT5G62220
Auxin_30min_Up	Nemhauser_2006_30min_up	318	337	48	1.739e-37	at1g04240	at1g09250	at1g19220	at1g21050	at1g22030	at1g50740	at1g51170	at1g54200	at1g60010	at1g63840	at1g73590	at1g78120	at2g23170	at2g33310	at2g41820	at3g10720	at3g15540	at3g16500	at3g17090	at3g23030	at3g25710	at3g28420	at3g42800	at3g48970	at3g51410	at3g60260	at3g62100	at3g63440	at4g12720	at4g14560	at4g17460	at4g20830	at4g22780	at4g27260	at4g30280	at4g37590	at4g37790	at4g38860	at5g09970	at5g12050	at5g13190	at5g19530	at5g43700	at5g47370
Auxin_30min_Up	Nemhauser_2006_60min_up	318	371	49	1.174e-36	at1g04240	at1g09250	at1g19220	at1g21050	at1g22030	at1g50740	at1g51170	at1g54200	at1g60010	at1g63840	at1g73590	at1g78120	at2g23170	at2g33310	at2g41820	at3g01970	at3g10720	at3g13380	at3g15540	at3g16500	at3g17090	at3g23030	at3g25710	at3g28420	at3g42800	at3g48970	at3g51410	at3g60260	at3g62100	at3g63440	at4g12720	at4g14560	at4g17460	at4g20830	at4g22780	at4g27260	at4g30280	at4g37590	at4g38860	at5g09970	at5g12050	at5g13190	at5g19530	at5g43700
Auxin_30min_Up	Goda_2008_30min_up	318	33	4	5.901e-04	AT3G23030	AT4G17460	AT4G30280	AT5G52900
Auxin_30min_Up	Goda_2008_60min_up	318	62	10	2.79e-09	AT1G70550	AT2G23170	AT2G41820	AT3G15540	AT3G23030	AT3G28420	AT3G63440	AT3G63445	AT5G12050	AT5G43700
Auxin_30min_Up	Redman_2004_60min_0.1_up	318	59	16	6.529e-18	at1g04240	at1g19220	at1g60010	at2g23170	at2g33310	at3g15540	at3g23030	at3g25710	at3g51410	at3g62100	at3g63440	at4g14560	at4g27260	at4g30280	at5g12050	at5g47370
Auxin_30min_Up	Redman_2004_60min_1_up	318	136	32	1.694e-32	at1g04240	at1g19220	at1g23340	at1g30100	at1g51170	at1g60010	at1g73590	at1g78120	at2g01430	at2g23170	at2g33310	at2g41820	at2g47860	at3g06370	at3g14370	at3g15540	at3g23030	at3g25710	at3g28420	at3g42800	at3g51410	at3g62100	at3g63440	at4g14560	at4g27260	at4g30280	at5g09970	at5g12050	at5g19530	at5g43700	at5g47370	at5g52900
[truncated: 72 more columns]
