# Supplementary material for: An integrated analysis of cell-type specific gene expression reveals genes regulated by REVOLUTA and KANADI1 in the Arabidopsis shoot apical meristem
Source: PLoS Genet. 2020 Apr 15;16(4):e1008661. doi: 10.1371/journal.pgen.1008661 (PMC7266345; doi:10.1371/journal.pgen.1008661)
Supplement: S22 Table — (XLSX) [file pgen.1008661.s033.xlsx]

## Sheet: Auxin_DEGs
Auxin responsive genes identified in RNA-Seq study
30 min auxin treatment DEGs				4 hr auxin treatment DEGs				12 hr auxin treatment DEGs				16 hr auxin treatment DEGs
Gene ID	log2FoldChange	p-value (adjusted)		Gene ID	log2FoldChange	p-value (adjusted)		Gene ID	log2FoldChange	p-value (adjusted)		Gene ID	log2FoldChange	p-value (adjusted)
AT3G42800	4.75583	9.50581e-08		AT4G32280	4.16918	1.5767e-05		AT3G62100	3.80305	2.02411e-08		AT4G32280	4.57479	4.70492e-05
AT3G62100	3.88533	1.1801e-52		AT3G62100	3.28236	0.000946897		AT3G27400	3.55904	3.93015e-08		AT5G37490	3.21867	0.0336587
AT4G14560	3.85152	5.10368e-08		AT1G80100	2.91662	5.244e-10		AT5G52390	3.31856	0.000570018		AT4G36260	2.77669	0.00105525
AT3G23030	3.81118	6.56442e-26		AT4G37390	2.66517	0.00184374		AT4G21690	3.28891	2.92751e-05		AT3G62100	2.74732	1.30681e-12
AT2G01430	3.68419	0.00140188		AT2G23170	2.61042	0.0458313		AT4G36260	3.10076	1.0147e-06		AT2G46990	2.69534	4.5049e-12
AT3G49780	3.61262	0.000986731		AT3G51060	2.57065	1.69241e-05		AT1G80100	3.04099	1.091e-18		AT1G59940	2.61804	0.0163196
AT3G06370	3.60102	7.74773e-10		AT5G51670	2.52268	0.00453507		AT2G15090	3.01818	3.04828e-09		AT2G36610	2.51339	0.000974352
AT2G22460	3.45324	0.00490774		AT5G49770	2.52102	0.00131303		AT1G24590	2.93669	1.05605e-11		AT2G26580	2.46622	0.000397034
AT5G51670	3.43075	5.04453e-38		AT1G68810	2.46302	0.000272743		AT2G46990	2.93645	0.000153623		AT3G62610	2.45005	7.26081e-10
AT5G47440	3.30796	3.40872e-49		AT1G75830	2.39013	0.0178591		AT1G68810	2.73307	1.54047e-07		AT5G07190	2.30729	0.00294806
AT1G47485	3.29758	0.0216311		AT5G51800	2.38071	7.82126e-07		AT2G47550	2.65265	0.0223232		AT1G56242	2.26068	0.0480831
AT3G13380	3.22356	1.04764e-34		AT5G47440	2.12299	0.00590562		AT3G51060	2.5339	2.75995e-07		AT4G14560	2.17414	0.012918
AT3G28420	3.21089	0.000598032		AT2G43150	2.05193	0.00904953		AT3G44350	2.52954	0.00152022		AT1G77855	2.16415	1.78511e-05
AT4G11950	3.04192	0.0291103		AT1G19790	2.01504	0.0427663		AT2G23170	2.5129	0.00182918		AT3G22840	2.14996	0.0416038
AT1G75490	2.98324	0.0113917		AT1G04110	1.88668	0.0353259		AT1G06080	2.49414	1.83106e-06		AT5G51670	2.14948	7.42227e-07
AT4G37390	2.93138	4.88796e-06		AT3G02000	1.76062	0.000203724		AT5G66940	2.34938	6.95728e-09		AT4G21690	2.12844	0.014656
AT2G46990	2.92892	5.58024e-24		AT2G17950	1.71336	0.0199327		AT5G51800	2.28476	7.17979e-06		AT5G47440	2.1151	0.000119339
AT1G80730	2.88138	7.7516e-09		AT1G24590	1.65757	0.00486856		AT4G15610	2.26644	0.0493094		AT3G51060	2.08985	1.69738e-05
AT1G77855	2.86187	6.65833e-18		AT4G35390	1.56992	0.0413393		AT3G18950	2.25543	0.00972578		AT5G17040	2.06058	0.00116359
AT2G19190	2.83905	0.0381488		AT3G25640	1.50711	0.000915196		AT3G28420	2.18484	0.00255183		AT1G68510	1.90415	0.0243452
AT2G24762	2.81577	6.00594e-05		AT4G24265	1.45847	0.0168904		AT2G32190	2.18286	0.0314299		AT5G17030	1.83574	0.000227617
AT4G19520	2.75087	0.0151012		AT2G38120	1.35127	6.4593e-06		AT2G41480	2.1591	0.019032		AT3G15540	1.80364	0.00122322
AT1G68810	2.69201	3.33188e-32		AT3G25670	1.25352	0.0190967		AT4G37390	2.04481	0.0183834		AT1G24590	1.75702	8.19548e-06
AT2G47860	2.6799	8.46791e-19		AT1G63440	1.16197	0.0181099		AT1G80450	1.95479	2.10337e-11		AT5G51800	1.73354	0.0344428
AT5G27420	2.64589	0.015043		AT1G43800	1.13378	0.000538429		AT3G13380	1.94868	0.000307997		AT3G19680	1.71832	2.1513e-07
AT5G66940	2.63963	1.53356e-98		AT5G42720	1.09625	1.59082e-17		AT3G25710	1.91186	5.63546e-15		AT1G06080	1.70246	0.0321359
AT4G30280	2.54926	0.00150577		AT3G51930	1.08514	0.0402198		AT3G57130	1.89217	6.21265e-06		AT3G21150	1.58315	0.00271463
AT3G25710	2.54668	2.36181e-30		AT5G12050	1.07042	5.75433e-06		AT1G48870	1.84091	0.00192736		AT3G21560	1.57309	4.86837e-06
AT2G23170	2.54576	0.000230337		AT5G59870	1.03902	1.35961e-12		AT2G15480	1.80901	0.030655		AT1G48870	1.54168	0.000196217
AT3G01970	2.524	0.0352157		AT4G15160	1.03497	0.00897526		AT2G36307	1.79125	0.0154594		AT4G08950	1.53148	2.10478e-09
AT1G12980	2.49623	3.08995e-08		AT1G79640	1.03183	0.00427992		AT1G19790	1.78388	0.0197637		AT1G68810	1.46793	0.0167325
AT1G04240	2.47181	0.000394841		AT3G52900	1.02842	0.0460045		AT3G23030	1.71881	0.021686		AT1G75450	1.45686	0.000974352
AT2G44290	2.40122	0.023305		AT1G55200	1.02651	2.96099e-05		AT1G21010	1.7182	0.0239504		AT5G66350	1.42006	0.00942648
AT3G15540	2.36482	4.40486e-13		AT5G65360	1.01431	4.43096e-19		AT1G75520	1.67763	0.0157248		AT5G66580	1.37776	0.0449413
AT1G80100	2.35724	8.01755e-52		AT5G59690	0.988266	8.53265e-11		AT3G62610	1.67246	0.0104464		AT1G65060	1.3761	9.53808e-08
AT2G18690	2.34684	0.0026822		AT1G07880	0.985893	0.0385862		AT1G54200	1.66096	0.000159638		AT3G48700	1.36399	0.00289134
AT4G32870	2.33623	0.0212272		AT3G54560	0.971121	2.15291e-06		AT3G22840	1.63389	0.000854439		AT5G66940	1.32955	0.000302582
AT3G51410	2.30845	0.0132176		AT5G59970	0.9408	8.92112e-08		AT1G14630	1.62698	0.000139006		AT2G23910	1.31426	0.00116359
AT5G05840	2.30075	0.00111771		AT1G09200	0.937978	3.40179e-12		AT2G17490	1.60403	1.76573e-08		AT5G05270	1.28054	2.08479e-07
AT1G21130	2.26864	0.0179918		AT1G76740	0.934823	4.11705e-05		AT1G51220	1.5958	0.00425022		AT3G57130	1.25445	0.0307051
AT5G52900	2.2659	9.61264e-14		AT5G10400	0.931031	1.38502e-09		AT5G49520	1.58604	0.0183834		AT5G54060	1.25163	0.00737952
AT1G24590	2.26588	6.21164e-34		AT3G17360	0.925776	3.81304e-08		AT1G33790	1.57596	4.56882e-16		AT3G29590	1.20497	0.0322471
AT5G48350	2.26029	0.00045827		AT5G05180	0.900594	0.00281916		AT1G13245	1.57151	0.026437		AT1G04880	1.20497	0.0352288
AT2G20142	2.24627	0.0046989		AT2G28740	0.884575	5.57759e-07		AT5G52900	1.56901	0.0453758		AT4G35320	1.19478	0.00175666
AT2G43570	2.24516	0.0382298		AT5G01910	0.884361	0.00442448		AT3G26760	1.55072	0.0126433		AT5G49770	1.17795	0.00927508
AT5G22380	2.22579	0.0243849		AT5G55180	0.884204	3.12291e-15		AT5G43530	1.5167	0.00150946		AT1G80450	1.17562	0.0290772
AT1G22030	2.12953	2.64809e-21		AT3G03680	0.883547	0.0168146		AT5G66350	1.51451	0.0221973		AT3G55120	1.17224	6.28186e-10
AT1G54200	2.11157	2.40601e-19		AT1G20060	0.856066	0.00260448		AT1G37140	1.49712	0.028171		AT1G06002	1.15211	1.54511e-09
AT3G50480	2.0736	7.83118e-06		AT5G22880	0.852122	7.14261e-10		AT1G77855	1.47497	0.0331506		AT5G65390	1.1518	0.0028615
AT1G64625	2.07229	5.85689e-14		AT5G38300	0.838956	0.0421876		AT3G13600	1.4747	0.0185185		AT3G16150	1.15142	4.27107e-05
AT5G47370	2.06813	1.35575e-102		AT4G21820	0.834344	6.68752e-05		AT3G25640	1.46109	1.58387e-08		AT2G46600	1.13702	0.000828414
AT1G48870	2.01229	3.10349e-12		AT4G27230	0.829348	1.69241e-05		AT2G27080	1.4428	0.036099		AT5G08640	1.1333	9.05449e-12
AT4G02520	2.00197	0.00255507		AT4G28950	0.822375	0.0045608		AT2G29680	1.38095	0.00718392		AT3G51238	1.13	5.25692e-08
AT1G13670	1.99954	5.54419e-12		AT2G38810	0.818107	5.86661e-07		AT2G38530	1.3536	0.00102878		AT1G78570	1.12298	0.042854
AT3G14370	1.99158	1.67216e-10		AT2G25060	0.813215	1.18464e-10		AT3G52770	1.3528	0.00951267		AT3G02000	1.12198	0.000148803
AT3G02000	1.98392	7.2446e-24		AT5G47500	0.803808	0.040901		AT2G01990	1.34809	0.00621006		AT1G20823	1.12079	0.045297
AT1G65390	1.97137	8.59274e-06		AT3G20670	0.802299	0.000718772		AT1G62180	1.33219	3.66307e-05		AT1G06000	1.11921	2.92809e-08
AT1G30100	1.91723	0.00398035		AT1G72670	0.800676	0.000799574		AT1G04770	1.2842	2.44711e-06		AT5G06300	1.11754	0.0167325
AT2G47520	1.88815	0.00269967		AT3G01330	0.799354	0.0418721		AT3G25900	1.28252	0.00794754		AT1G61800	1.1174	0.00015623
AT1G79760	1.88149	0.000169735		AT5G05940	0.798776	0.00467195		AT5G62230	1.2635	0.00160691		AT3G51240	1.1084	1.06872e-07
AT1G59590	1.87024	0.00934078		AT1G18250	0.791108	1.65167e-06		AT5G59240	1.25497	0.017225		AT3G53720	1.10068	0.0498202
AT5G66580	1.83344	0.000692531		AT1G02730	0.782942	1.61592e-16		AT1G51380	1.24621	0.00971846		AT3G28420	1.09763	0.0498202
AT5G23100	1.82375	1.28092e-13		AT1G72250	0.776582	3.15003e-08		AT1G62170	1.22355	0.0367624		AT4G22880	1.08562	0.00377368
AT1G23340	1.80446	3.68913e-06		AT2G16780	0.774508	5.95478e-05		AT2G23910	1.21354	0.0230883		AT1G10370	1.05983	1.83414e-07
AT2G30250	1.79628	0.00125336		AT4G31360	0.758542	1.00888e-07		AT1G23410	1.19723	0.000947105		AT3G50060	1.04937	1.07325e-07
AT4G16780	1.78108	0.00150577		AT5G45700	0.757438	0.00514398		AT2G27880	1.19543	0.000588709		AT5G26200	1.04174	0.0265267
AT5G12050	1.75486	2.71274e-78		AT3G05330	0.749928	0.000273599		AT5G23000	1.19064	0.0251423		AT3G24500	1.03487	0.00378396
AT4G25760	1.71706	1.0977e-15		AT4G28430	0.74909	0.0151758		AT5G22500	1.1785	0.0112233		AT3G10190	1.01095	0.00705118
AT1G78120	1.71308	2.64637e-05		AT3G57860	0.745961	0.0383005		AT4G25630	1.17181	1.13994e-07		AT5G17050	0.979109	2.17722e-05
AT4G02380	1.69635	3.0143e-07		AT4G01525	0.741875	2.76791e-05		AT5G08020	1.17162	0.00322365		AT4G15480	0.977745	1.13889e-05
AT3G22810	1.69313	1.70824e-22		AT2G37420	0.741645	5.10265e-06		AT1G55205	1.1659	0.00125573		AT2G41410	0.965578	0.000464359
AT5G39240	1.6753	1.89161e-21		AT5G15510	0.737353	0.00596753		AT3G52630	1.1622	0.000946313		AT5G24860	0.918653	7.802e-06
AT4G18250	1.66336	0.0106761		AT3G46320	0.725573	0.038759		AT2G34150	1.15419	0.00144415		AT4G10265	0.902346	0.012312
AT2G33310	1.66096	4.70927e-25		AT5G47370	0.718947	0.00272634		AT3G12170	1.1523	2.44268e-05		AT3G54810	0.896523	0.000302582
AT5G39020	1.65491	6.88985e-05		AT5G26680	0.716242	0.00039733		AT4G28310	1.14804	0.00025763		AT1G48100	0.892467	0.00140131
AT5G46520	1.65298	0.00706956		AT1G26540	0.713197	0.0356843		AT4G35640	1.146	0.00752166		AT3G14200	0.892194	0.0296749
AT5G18930	1.64293	1.67216e-10		AT5G07810	0.711736	0.0113455		AT5G43250	1.14426	0.0347512		AT4G30440	0.888043	2.87348e-05
AT5G43190	1.63746	7.33268e-06		AT1G65710	0.709828	0.032077		AT5G06300	1.13714	0.0421735		AT5G17010	0.881648	1.94297e-05
AT4G23220	1.6314	0.000584042		AT3G45930	0.709441	0.0276089		AT5G18930	1.1283	0.00776718		AT3G61490	0.879039	0.000301196
AT1G70750	1.62846	1.6341e-17		AT3G48210	0.699424	0.000314355		AT2G41130	1.12275	0.00232829		AT1G14430	0.87345	0.0335887
AT3G22910	1.61417	0.044679		AT3G49670	0.698471	0.0217479		AT2G27840	1.12185	2.41474e-05		AT1G24170	0.872668	0.00266508
AT1G33790	1.61099	3.42625e-12		AT5G55820	0.691645	3.03176e-06		AT3G46940	1.1188	9.48358e-05		AT1G10980	0.871669	4.70492e-05
AT1G56250	1.60685	0.0401687		AT4G17240	0.690478	0.0190967		AT2G01610	1.09009	0.0172685		AT5G37540	0.862509	0.017071
AT5G52760	1.60588	0.0469113		AT4G15830	0.690372	0.00163619		AT5G42800	1.08895	0.0185032		AT5G53950	0.85796	0.0171868
AT1G80110	1.58879	1.63085e-06		AT3G19050	0.682784	6.49775e-06		AT5G44630	1.08725	0.0163499		AT5G54470	0.853904	7.93781e-05
AT2G18660	1.55686	0.00170824		AT1G34355	0.681329	0.000852666		AT4G21990	1.08656	0.00223669		AT5G10430	0.84708	0.00727751
AT5G50090	1.55289	1.10716e-09		AT4G02940	0.680619	0.00192651		AT1G04730	1.08559	0.000394526		AT5G02270	0.845326	0.000873774
AT3G06868	1.54513	1.59916e-13		AT4G21270	0.675789	0.00148254		AT4G04940	1.08041	0.0048353		AT5G17220	0.845313	0.0466024
AT1G21050	1.54054	7.7945e-10		AT1G73590	0.673795	0.006637		AT4G08950	1.07953	0.00307822		AT3G15354	0.838859	0.00221319
AT5G47220	1.50847	0.00045994		AT4G26660	0.666733	0.0026204		AT5G12050	1.07878	5.64202e-09		AT4G25640	0.832085	1.08314e-05
AT3G48970	1.50013	1.02555e-12		AT2G34190	0.662901	0.0471563		AT3G17609	1.0763	0.000537982		AT3G57530	0.829555	0.0142636
AT3G06870	1.4834	1.22817e-11		AT4G02800	0.65622	0.00230387		AT5G43870	1.07526	0.00301157		AT5G62220	0.825781	0.00963905
AT1G57990	1.47284	0.00245859		AT5G55520	0.654205	0.0168146		AT2G41370	1.07439	0.0135222		AT4G27520	0.819075	4.11226e-05
AT3G26210	1.46227	0.0313947		AT5G66230	0.6542	6.01919e-06		AT4G10280	1.06878	0.000954044		AT2G38120	0.815244	1.13889e-05
AT1G78110	1.45971	0.0240693		AT3G11000	0.652224	0.033142		AT3G59200	1.06741	0.0299474		AT4G37260	0.809914	1.56421e-05
AT1G71870	1.45539	7.71536e-05		AT3G02030	0.650969	0.004233		AT1G64625	1.06136	0.00234024		AT1G10020	0.807879	0.00237143
AT1G72930	1.45337	0.000568213		AT1G01830	0.648682	0.000415421		AT2G24490	1.05473	2.59301e-07		AT5G67300	0.796972	0.0157615
AT1G02930	1.44909	1.62481e-14		AT2G26760	0.644294	0.000658867		AT5G60730	1.05055	0.0171761		AT5G10170	0.784252	1.13889e-05
AT5G54710	1.41489	1.11959e-07		AT3G51720	0.641061	5.86661e-07		AT3G27640	1.05035	0.0120616		AT2G21050	0.784182	3.2127e-06
AT4G17460	1.41185	5.13174e-13		AT2G36200	0.639854	0.000354316		AT5G27120	1.04834	1.35337e-08		AT1G23205	0.783332	0.0184794
AT4G38860	1.41117	0.00090053		AT3G10310	0.638578	0.0482983		AT5G13060	1.03958	0.00234024		AT2G23290	0.780108	0.0142636
AT1G56242	1.39716	0.00966996		AT1G16630	0.638106	2.24331e-05		AT4G31910	1.03502	4.47525e-05		AT4G09750	0.776057	0.0248646
AT1G56240	1.39615	0.0112213		AT4G05190	0.637657	0.00109241		AT1G55610	1.03384	0.014378		AT5G13930	0.767068	0.00177058
AT1G36940	1.39416	0.000120813		AT3G58650	0.636543	0.00111362		AT5G16690	1.01851	0.00620855		AT1G55320	0.764557	0.0040386
AT5G56970	1.37764	1.618e-09		AT2G36420	0.633854	0.00922837		AT3G23740	1.01712	0.00793639		AT1G64625	0.764125	0.0193253
AT1G70800	1.37598	0.00540172		AT3G02120	0.629695	0.0043448		AT1G80110	1.00635	0.00771439		AT1G71360	0.755755	0.0101076
AT1G13600	1.36842	0.00439438		AT5G06150	0.628414	6.11757e-05		AT5G52910	1.00599	0.00208401		AT4G12730	0.755662	0.00839517
AT5G52750	1.36122	0.00195231		AT3G17350	0.6281	0.0340098		AT4G09750	1.00194	0.00025763		AT5G55250	0.744992	0.0497865
AT3G63440	1.35227	5.15836e-18		AT1G54385	0.627725	0.0326918		AT2G38120	0.983381	0.00142715		AT3G62720	0.740975	0.00109653
AT4G22690	1.34834	9.56937e-06		AT3G54750	0.624047	0.0181099		AT4G22880	0.981073	0.0144559		AT5G11740	0.738627	0.000268516
AT5G57560	1.34738	0.0418015		AT5G63920	0.623254	0.00853186		AT5G41880	0.980527	0.00176073		AT3G53260	0.736255	0.000404543
AT5G58630	1.34463	9.26425e-13		AT4G16120	0.618309	0.0203781		AT1G18090	0.977621	0.00301157		AT5G07180	0.72471	2.20034e-05
AT5G26340	1.32124	0.0302771		AT5G59910	0.61823	2.496e-07		AT1G20720	0.977516	0.0127068		AT3G02550	0.724362	2.76369e-05
AT4G37370	1.31307	0.00828285		AT1G20930	0.614214	0.0178591		AT5G37540	0.969234	8.93729e-05		AT2G27880	0.723931	0.0440753
AT1G63840	1.31155	3.18991e-13		AT4G03100	0.613756	0.00467195		AT2G31270	0.968136	8.36052e-05		AT4G25630	0.722341	0.0166862
AT1G75450	1.31101	2.32322e-05		AT5G01370	0.612104	0.0278408		AT1G27880	0.960458	0.00589955		AT4G13340	0.717089	0.00988396
AT3G48650	1.3043	0.0169414		AT4G14310	0.611503	0.000993725		AT3G26980	0.957874	0.000159638		AT2G45190	0.714735	0.000915938
AT3G26740	1.30266	6.27961e-05		AT4G30660	-0.612063	0.00732386		AT2G45190	0.957196	2.96994e-05		AT2G46530	0.714458	0.000564916
AT5G41750	1.30264	0.0254135		AT1G78380	-0.641707	0.0390483		AT1G35530	0.954241	0.0163891		AT4G10040	0.705001	0.0466024
AT2G30990	1.29143	1.01701e-05		AT5G23870	-0.656288	0.00850926		AT4G02060	0.953568	9.55423e-05		AT4G30470	0.698964	0.0165704
AT3G63445	1.28514	4.99495e-18		AT5G64910	-0.681737	0.010065		AT4G22860	0.951829	0.00108126		AT5G19530	0.689241	0.0261748
AT5G44568	1.27699	0.0336824		AT4G26255	-0.695865	0.0150444		AT5G46280	0.951574	9.61399e-05		AT1G55200	0.674853	0.000701772
AT4G16860	1.27554	2.95726e-10		AT2G28510	-0.707935	0.00955145		AT1G27330	0.951218	0.00011277		AT1G68640	0.671015	0.00221904
AT1G55450	1.26841	1.28511e-07		AT5G48380	-0.713669	0.0223529		AT5G66920	0.949745	0.022367		AT1G75640	0.662565	0.000587585
AT1G08930	1.26648	7.54684e-11		AT5G45100	-0.71898	0.0048435		AT1G44900	0.948689	0.00109669		AT5G24850	0.640505	0.00884298
AT2G31880	1.25	1.71266e-14		AT5G27520	-0.724782	0.0427663		AT1G04020	0.944963	0.0025696		AT1G55330	0.640241	0.0430966
AT2G31865	1.24225	0.0388603		AT4G21570	-0.727853	0.0384651		AT3G59550	0.924709	0.0282652		AT5G41460	0.637213	0.00636277
AT3G50650	1.24172	3.97686e-05		AT1G31130	-0.742053	0.0141041		AT3G18600	0.919272	0.00019379		AT1G73590	0.635047	0.000501603
AT4G27300	1.23706	7.94023e-05		AT1G72630	-0.743252	0.000257414		AT5G61000	0.916313	0.00345545		AT5G58760	0.630866	0.0297654
AT5G28646	1.23379	0.00848687		AT4G30662	-0.749275	0.00259342		AT5G25580	0.916226	0.00151		AT2G35600	0.622024	0.0355422
AT1G33600	1.22743	0.00343725		AT5G03840	-0.755176	0.0482983		AT1G22030	0.910982	0.000665949		AT3G49360	0.621161	0.00452552
AT1G29715	1.22548	0.0273312		AT5G45475	-0.775277	0.0189388		AT5G09420	0.908423	0.000307997		AT2G37040	0.619076	0.0217075
AT5G66700	1.22408	0.0132176		AT1G50420	-0.787938	0.019142		AT1G54690	0.904731	3.04828e-09		AT2G33240	0.615248	0.032484
AT5G26690	1.22267	0.0301459		AT4G11320	-0.815824	0.0463311		AT2G20980	0.901072	0.0199721		AT1G07070	0.612194	0.0430966
AT4G39830	1.21093	0.00815424		AT5G19530	-0.828452	0.0232511		AT3G12860	0.900323	0.00170083		AT2G01850	0.607016	0.00294507
AT3G49668	1.2057	3.44222e-05		AT2G03240	-0.830008	0.0168904		AT1G52565	0.900121	0.0333122		AT3G15550	0.605313	0.016032
AT5G61590	1.20546	9.6118e-09		AT1G30320	-0.833143	0.0189138		AT4G20325	0.898969	0.00497325		AT1G70090	0.603897	0.0229107
AT5G43700	1.20455	2.20414e-07		AT3G53420	-0.835216	0.00514647		AT3G57940	0.897175	0.0017638		AT1G64640	0.602504	0.0340832
AT4G20830	1.20263	1.05392e-06		AT1G78680	-0.871631	9.28797e-09		AT2G35600	0.885762	0.0129841		AT5G66040	-0.600954	0.0326423
AT1G70470	1.19542	5.42415e-12		AT5G26030	-0.894027	0.0415426		AT1G07370	0.878273	0.000173181		AT2G46450	-0.601921	0.0165031
AT3G17690	1.19147	0.00170824		AT3G05165	-0.907044	0.00121777		AT3G48160	0.875929	0.0110835		AT5G26600	-0.606512	0.00722214
AT5G51800	1.19066	1.73907e-07		AT1G63090	-0.92917	0.00121777		AT2G24570	0.873508	8.99535e-05		AT5G27520	-0.608757	0.033124
AT3G02910	1.18853	0.000371372		AT5G09980	-0.941797	0.0227677		AT1G36370	0.87259	0.0174394		AT1G56280	-0.609581	0.0099531
AT4G27260	1.16659	8.22902e-06		AT1G74430	-0.948477	0.0127368		AT3G44750	0.87174	2.91086e-06		AT3G61470	-0.611741	0.0106783
AT4G31800	1.16464	1.26426e-05		AT5G47600	-0.955887	0.00614504		AT3G21540	0.865925	0.0121191		AT3G53420	-0.612246	0.016555
AT2G01990	1.15755	0.0140804		AT5G01820	-0.956746	0.00748078		AT1G52930	0.862709	0.000368233		AT1G58110	-0.612434	0.0143938
AT4G17090	1.14831	8.90584e-11		AT5G63160	-0.962899	0.00109241		AT5G44635	0.862218	0.00115053		AT1G52720	-0.614058	0.00884298
AT5G09970	1.14808	9.67601e-11		AT1G74440	-0.990449	0.00118195		AT2G34710	0.859353	0.000113173		AT5G63470	-0.614514	0.0417644
AT2G44490	1.13923	0.0170336		AT4G36010	-1.01411	0.0181099		AT2G21790	0.858853	0.000147092		AT4G27900	-0.622962	0.00493211
AT1G73590	1.13775	1.06018e-06		AT5G05140	-1.01656	0.0390837		AT1G55200	0.858063	0.00971014		AT1G51760	-0.623099	0.0106783
AT4G32800	1.11739	0.00195133		AT2G06050	-1.01921	0.00427992		AT3G50100	0.855771	0.0127233		AT5G07580	-0.625292	0.0064792
AT2G24600	1.11398	2.74238e-06		AT5G54940	-1.02202	0.000993725		AT3G06530	0.854291	0.00730372		AT5G54170	-0.625703	0.0241984
AT1G55610	1.11263	4.73684e-05		AT2G46600	-1.02899	1.57473e-07		AT4G30860	0.854046	0.00971014		AT5G28300	-0.62584	0.0264535
AT1G14630	1.11201	6.83915e-06		AT5G47240	-1.05284	0.000946897		AT5G53950	0.84967	8.13736e-05		AT4G17870	-0.626587	0.00636277
AT3G52430	1.11064	1.62908e-05		AT3G17120	-1.10686	0.00629228		AT1G10980	0.849126	0.00180835		AT3G14230	-0.628271	4.68046e-06
AT3G25130	1.10773	0.00594127		AT3G57040	-1.13697	0.0038632		AT3G13520	0.84833	0.0300831		AT3G22120	-0.628797	0.00991937
AT1G53180	1.08609	0.000221066		AT1G29050	-1.15812	0.0484559		AT1G51405	0.842947	0.0323628		AT1G75220	-0.633347	0.00404267
AT4G39640	1.08532	0.0024657		AT4G17090	-1.1652	0.00590562		AT5G54970	0.832803	0.0068628		AT1G44770	-0.634342	0.017071
AT4G16870	1.08463	0.000221066		AT5G66210	-1.1709	0.0212062		AT3G24495	0.831033	0.00151		AT4G37550	-0.636462	0.0241984
AT4G18880	1.08425	0.00156223		AT2G37900	-1.19335	0.0178991		AT3G45930	0.829409	0.000265643		AT3G26090	-0.637685	0.0148416
AT3G49670	1.07814	2.90924e-10		AT1G80120	-1.22087	0.0194765		AT3G55510	0.826337	0.00376784		AT3G44310	-0.638292	0.0428778
AT2G39210	1.06853	0.000319068		AT2G01150	-1.23018	0.00210651		AT5G07180	0.821677	0.00536809		AT5G54390	-0.640107	0.00131451
AT3G16500	1.06736	7.73338e-08		AT1G61820	-1.2313	0.00012898		AT5G14580	0.817559	0.0195873		AT5G41120	-0.640659	0.0290302
AT3G60390	1.06733	2.19127e-07		AT2G32487	-1.23506	0.0471563		AT3G13940	0.815671	0.00526171		AT2G20610	-0.641952	0.00573782
AT4G32880	1.06711	0.00255507		AT3G05640	-1.24083	3.63267e-09		AT1G44100	0.814634	0.0434352		AT5G03240	-0.64505	0.00106595
AT3G48090	1.05917	6.92058e-08		AT5G45110	-1.2855	0.0378394		AT4G38400	0.813904	0.00207966		AT3G24420	-0.645772	0.0265267
AT3G23120	1.05432	0.0007751		AT2G31880	-1.30495	0.0390506		AT3G53650	0.81302	0.00834127		AT2G39700	-0.65117	0.0356006
AT3G62070	1.04541	0.00235818		AT5G56970	-1.41515	0.00145069		AT4G21070	0.811041	0.00687706		AT1G56200	-0.653115	0.00175666
AT2G15890	1.04099	0.00121121		AT1G77520	-1.43182	0.00525423		AT1G26840	0.810893	0.0467635		AT2G29450	-0.654252	0.0148438
AT1G66180	1.04059	3.37289e-07		AT3G08720	-1.43493	0.00850926		AT3G49180	0.809077	0.00391098		AT1G20620	-0.658804	1.86343e-05
AT1G21270	1.04011	1.00198e-05		AT4G31110	-1.45567	0.0181099		AT5G23420	0.808481	0.00115053		AT3G06500	-0.665626	0.00447856
AT5G63160	1.03325	0.00222374		AT5G19240	-1.46916	0.0190615		AT2G29570	0.807396	1.64443e-06		AT5G18140	-0.668742	0.0422537
AT5G60200	1.02688	6.26934e-12		AT5G42650	-1.48789	0.000267189		AT3G18730	0.805681	0.0285851		AT4G32150	-0.669839	0.0243452
AT2G31010	1.02381	0.00267351		AT3G08885	-1.53502	0.0219168		AT1G29420	0.794503	0.00813962		AT2G27060	-0.672929	0.0341673
AT5G19240	1.01773	4.21498e-06		AT5G46710	-1.54371	0.0025347		AT5G56300	0.793651	0.00507184		AT4G21960	-0.674575	0.000188191
AT4G14365	1.01527	0.0040036		AT3G50440	-1.54464	0.00106408		AT2G34260	0.793069	0.0159836		AT4G37432	-0.675512	0.00839517
AT3G49360	1.00859	9.50174e-09		AT5G67190	-1.58282	0.000314355		AT1G02970	0.790953	0.0136607		AT1G74100	-0.678045	0.0340832
AT5G13190	1.00567	5.02188e-05		AT5G13190	-1.59625	0.0111201		AT5G11240	0.789021	0.000989496		AT1G55110	-0.681416	0.0171868
AT1G21060	1.00428	0.00188866		AT4G34410	-1.6067	0.00467195		AT5G05860	0.788564	0.00526171		AT1G78020	-0.682213	0.00148122
AT1G50740	0.9998	4.8941e-05		AT5G38710	-1.65198	0.000799574		AT4G23750	0.783128	0.0119611		AT4G09760	-0.68247	0.0340832
AT2G27830	0.994228	0.00214293		AT1G08920	-1.66635	0.00105892		AT3G56870	0.781537	0.029328		AT1G51400	-0.684529	0.00150391
AT3G54810	0.993275	1.23341e-06		AT1G77690	-1.87255	0.0148108		AT4G01270	0.780563	0.0465051		AT5G67480	-0.685277	0.00347063
AT1G09250	0.988776	5.16105e-07		AT1G19380	-1.92298	0.0199327		AT5G22110	0.779842	0.0367624		AT1G62480	-0.687567	0.0142636
AT5G43870	0.988418	0.0013642		AT2G35710	-1.95539	0.0484308		AT2G18900	0.779624	0.000335609		AT4G04620	-0.689902	0.0249102
AT4G16890	0.98782	2.84628e-06		AT4G27590	-1.9557	0.0217479		AT2G17770	0.77728	0.0399143		AT3G60300	-0.699021	0.0234651
AT5G19140	0.986945	2.80148e-06		AT4G14365	-1.98342	0.00108395		AT2G17250	0.77707	0.00192736		AT5G54080	-0.699524	0.00368396
AT3G16510	0.981672	0.0352248		AT1G66500	-1.98702	0.00850926		AT3G04860	0.77142	0.025048		AT3G49120	-0.700452	0.0230848
AT1G44100	0.980337	8.59274e-06		AT5G41740	-1.99817	0.0478015		AT1G31660	0.771395	0.00622894		AT1G13990	-0.704831	0.0168093
AT5G62580	0.977831	1.5755e-05		AT3G45650	-2.00547	0.0189388		AT4G00020	0.769649	0.00899421		AT1G62540	-0.705851	0.00488235
AT3G03270	0.973343	0.00399394		AT3G25882	-2.02348	0.0212132		AT2G16440	0.767396	0.000405547		AT3G18080	-0.707196	0.00483173
AT5G66210	0.965078	8.22533e-06		AT2G41010	-2.03935	0.0258219		AT5G55920	0.765118	0.000753822		AT4G01070	-0.707356	0.00963905
AT4G37590	0.962686	3.73168e-16		AT1G18300	-2.04819	0.0172635		AT3G03060	0.764541	0.0159094		AT4G21410	-0.713083	0.0340832
AT2G25510	0.96049	7.41052e-10		AT1G20070	-2.10285	0.000122159		AT2G21050	0.762275	0.0187728		AT4G38932	-0.713573	0.0381511
AT2G23200	0.959476	3.97686e-05		AT4G18340	-2.26884	5.89532e-05		AT3G05060	0.760798	0.000228575		AT5G02940	-0.716074	3.95883e-06
AT4G26070	0.957728	0.0313947		AT2G44500	-2.35377	0.00105653		AT1G60850	0.759898	0.00972555		AT4G37430	-0.717294	0.005937
AT3G48080	0.953698	0.0396419		AT1G22990	-2.37622	0.00192651		AT5G24860	0.759226	0.00562191		AT1G68568	-0.719879	0.0344428
AT5G05090	0.952938	0.0315619		AT1G60190	-2.4711	0.0428281		AT1G67630	0.752712	0.00424071		AT5G05440	-0.727506	0.0336587
AT4G16190	0.94278	0.00170806		AT4G13395	-2.47634	0.000965738		AT5G22100	0.752114	0.033831		AT3G07310	-0.727818	0.00639957
AT3G11010	0.939683	0.015953		AT5G43620	-2.53646	0.0130911		AT1G29320	0.750002	0.00268402		AT1G66940	-0.734076	0.0106493
AT2G47130	0.939373	0.0135357		AT2G41100	-2.57616	0.00920806		AT5G43700	0.749248	0.00834127		AT1G34418	-0.734947	0.00680326
AT4G16950	0.938234	3.86053e-08		AT3G48650	-2.57833	0.0275644		AT4G26600	0.749196	0.0224657		AT2G36380	-0.738281	0.038873
AT1G68360	0.936421	0.00609158		AT4G24380	-2.60691	0.0241378		AT4G25340	0.748527	0.000232614		AT1G73210	-0.743558	0.0433072
AT4G12720	0.934892	0.000782041		AT3G17690	-2.60843	0.00174079		AT4G31610	0.746258	0.000875984		AT1G67560	-0.750968	0.00573782
AT1G19220	0.930863	2.33778e-06		AT2G25460	-2.61776	0.0139286		AT4G26780	0.745931	0.0254296		AT3G03150	-0.754899	0.00289134
AT5G18310	0.930157	0.0170336		AT5G41750	-2.70366	0.0430807		AT5G62440	0.741926	0.00025763		AT5G56980	-0.765915	0.0230848
AT2G41010	0.928739	0.0373835		AT2G24210	-2.75722	0.00442448		AT4G30800	0.741272	0.0022747		AT5G64910	-0.771603	0.00991937
AT4G23270	0.927955	0.0258498		AT2G20142	-2.78483	0.0174196		AT3G18524	0.734903	0.00332814		AT5G54510	-0.775534	0.0073246
AT1G76040	0.926517	0.00939927		AT1G32910	-2.90103	0.00879538		AT1G29630	0.73386	0.0438846		AT3G30775	-0.785636	1.37726e-06
AT1G51170	0.925415	0.0039815		AT2G14290	-3.01812	0.00840237		AT5G60200	0.73226	3.28819e-08		AT1G72680	-0.786651	0.0236635
AT2G47730	0.922409	7.86843e-05		AT2G24600	-3.06886	0.0212468		AT3G18130	0.730545	0.000117193		AT5G64330	-0.792676	0.0323106
AT1G35710	0.922338	0.00073392		AT5G64870	-3.13894	0.00467195		AT1G80750	0.730545	0.00236048		AT2G34510	-0.793904	0.00347786
AT1G59870	0.919983	0.0020127		AT1G12610	-3.13973	0.0472568		AT1G18850	0.729122	0.0366754		AT1G24100	-0.795444	0.00118873
AT3G50410	0.919382	3.17479e-07		AT4G29780	-3.25539	0.0385862		AT3G27060	0.727475	0.00928297		AT4G29020	-0.797042	0.000115279
AT3G57130	0.899278	0.00210972		AT2G44840	-3.51167	0.0227824		AT3G50070	0.727018	1.90605e-06		AT2G48020	-0.801355	0.0182194
AT1G07000	0.884534	0.00110766						AT5G46740	0.723398	0.0127236		AT1G68570	-0.801482	8.19548e-06
AT1G09070	0.883267	5.52153e-05						AT1G75150	0.722371	0.0452905		AT5G21020	-0.804788	0.0117874
AT4G17260	0.881504	0.00621259						AT3G58770	0.7223	0.00356282		AT5G25220	-0.806532	0.0272505
AT3G49350	0.880926	1.55014e-05			97			AT4G37590	0.721964	3.29629e-06		AT2G10940	-0.809916	0.0243452
AT4G37790	0.878426	6.27961e-05						AT3G10530	0.719802	0.0234287		AT2G25900	-0.817365	0.0355422
AT3G14590	0.876531	0.0185882						AT3G19440	0.719583	0.0300831		AT3G02170	-0.818511	0.000754868
AT5G20830	0.876378	7.6421e-08						AT5G64310	0.718807	6.10316e-06		AT5G28770	-0.819088	0.0222381
AT3G04210	0.864741	0.00214611						AT1G13160	0.70748	0.0257263		AT4G05180	-0.821826	0.000466585
AT5G46470	0.849688	5.2278e-07						AT4G29510	0.706887	0.00022962		AT4G27440	-0.823501	0.0146818
AT1G70550	0.848865	0.000257077						AT5G08180	0.70656	0.0007966		AT5G07460	-0.824547	0.00749385
AT1G08860	0.846054	0.0115881						AT5G67100	0.704613	0.00192736		AT5G17490	-0.824932	0.00132021
AT5G55450	0.84455	4.21498e-06						AT1G03530	0.704233	0.0344527		AT1G74950	-0.825197	0.00892228
AT2G38120	0.8436	2.95094e-08						AT3G13230	0.702846	0.0443083		AT4G05320	-0.82858	1.41531e-05
AT1G56120	0.843418	0.0172624						AT1G65470	0.702149	0.00192736		AT3G10740	-0.829521	0.0280794
AT3G51860	0.834056	0.00133234						AT5G11740	0.700123	0.0090584		AT1G05710	-0.829639	0.00177058
AT5G42530	0.833629	2.02251e-05						AT5G20160	0.699311	1.06322e-06		AT3G57520	-0.830335	0.00414339
AT5G01730	0.832826	5.82671e-05						AT3G07050	0.698109	0.0022747		AT4G14270	-0.83187	0.0190039
AT2G41130	0.83192	3.42462e-06						AT3G09440	0.697174	5.93003e-05		AT5G61440	-0.835116	0.00669511
AT5G19530	0.828168	0.0321563						AT1G56110	0.695742	0.000201625		AT3G23570	-0.843919	0.00197285
AT3G50950	0.82513	7.86843e-05						AT1G21050	0.693292	0.00340809		AT5G21170	-0.851101	0.00267827
AT3G63300	0.820821	1.95121e-05						AT5G16750	0.691002	0.0109516		AT1G61600	-0.853284	0.0418082
AT2G33580	0.820512	0.00270188						AT2G07690	0.68753	0.0109243		AT1G56220	-0.859016	0.000897695
AT1G21250	0.820498	3.51002e-13						AT5G12330	0.686657	0.00178812		AT1G55760	-0.865468	0.0192859
AT1G70480	0.815228	2.80541e-06						AT1G19850	0.686151	2.446e-05		AT2G43550	-0.870338	1.80653e-05
AT2G12400	0.799328	1.95735e-10						AT1G29940	0.685475	0.00625492		AT1G15670	-0.877139	0.000331297
AT3G05220	0.797508	1.34136e-05						AT5G64630	0.684221	0.0188248		AT2G24180	-0.883195	0.000152816
AT5G03380	0.792232	0.000432025						AT3G63445	0.681481	0.00111067		AT1G06640	-0.889351	0.00132021
AT4G37650	0.791795	0.000113311						AT5G51220	0.680741	0.0135222		AT3G02910	-0.895725	0.0344428
AT4G18010	0.791335	0.015102						AT1G79150	0.674758	0.0466251		AT5G52882	-0.900291	0.00456552
AT5G60900	0.790625	0.00358478						AT1G67320	0.674131	0.0170532		AT1G15405	-0.906789	6.68139e-05
AT3G59350	0.780839	0.0350533						AT5G52870	0.672296	0.00526171		AT4G30980	-0.920473	0.0146667
AT5G49700	0.779842	0.0114469						AT4G34050	0.670011	0.0394072		AT3G16520	-0.924016	0.0158003
AT3G17090	0.779669	5.44806e-09						AT5G10510	0.669529	0.000284257		AT3G63210	-0.937362	0.0259645
AT3G04860	0.779006	0.00435154						AT3G53940	0.669037	0.0465831		AT5G43935	-0.940186	0.0136865
AT4G21870	0.769493	0.00321721						AT3G11964	0.668596	0.00440745		AT1G19660	-0.962945	0.0466024
AT4G23180	0.768912	0.0424047						AT3G16810	0.667817	0.0093778		AT5G60400	-0.966587	8.69723e-06
AT2G13790	0.768128	0.00319753						AT1G10900	0.664656	0.0480549		AT2G35940	-0.967618	0.00595266
AT2G24230	0.767183	0.000211009						AT3G27360	0.662596	0.0230757		AT3G18830	-0.967926	0.000148803
AT2G37590	0.766396	0.00313485						AT5G59430	0.660528	0.00477392		AT1G12240	-0.97308	1.80224e-07
AT1G79245	0.761372	0.0157898						AT1G63780	0.660146	0.0243523		AT1G76100	-0.976274	0.0235412
AT1G69730	0.75896	0.0213719						AT4G02070	0.655528	0.00627464		AT2G45170	-0.988172	0.0187732
AT3G08720	0.758786	0.0376753						AT2G22420	0.655449	0.0137595		AT2G05520	-0.989705	1.7106e-05
AT1G31580	0.75525	2.11465e-09						AT5G61770	0.653779	0.00377323		AT3G16400	-0.990675	0.00148122
AT1G60010	0.755163	0.00519606						AT1G47210	0.653606	0.0150489		AT3G63010	-0.992004	0.0145785
AT1G31880	0.751798	0.000398877						AT5G56740	0.649538	0.014378		AT3G51450	-1.00159	0.000806684
AT1G69580	0.745158	0.00968865						AT3G46320	0.648311	0.0172685		AT1G58180	-1.01455	0.0184453
AT1G17290	0.741649	6.02984e-06						AT1G48920	0.647391	0.0010777		AT1G31550	-1.02256	0.00274538
AT4G24972	0.741184	0.039296						AT5G67240	0.645881	0.0156939		AT1G54010	-1.02521	0.0275064
AT5G46510	0.738257	2.5015e-06						AT3G23620	0.644267	0.0171761		AT2G30615	-1.02644	0.00806438
AT3G11820	0.736899	0.000656091						AT3G55280	0.640507	0.000545443		AT3G16500	-1.02708	8.13473e-05
AT2G41820	0.733204	1.95121e-05						AT5G49160	0.639974	0.00187798		AT2G38800	-1.0302	1.05445e-05
AT3G60260	0.723125	0.00483678						AT3G43510	0.63872	0.0274871		AT3G15720	-1.03322	0.00271463
AT3G10720	0.720504	0.0175274						AT5G10390	0.636921	0.0012733		AT5G05730	-1.03716	1.13889e-05
AT5G48380	0.717319	5.38442e-05						AT1G61000	0.636144	0.035399		AT5G53550	-1.04911	0.0147843
AT5G19250	0.713585	3.2818e-06						AT2G40550	0.635869	0.0321718		AT1G70670	-1.0495	0.0279887
AT2G46810	0.712822	0.0219829						AT1G06720	0.634991	0.00988649		AT4G02360	-1.05151	0.0498202
AT1G49050	0.712803	0.00439438						AT3G52040	0.632116	0.0100229		AT2G30600	-1.05926	0.000873774
AT5G01732	0.711313	0.000503431						AT3G61250	0.625596	0.0230757		AT5G02160	-1.06477	0.00421973
AT5G44070	0.711206	0.00210972						AT1G80270	0.624171	0.014378		AT5G16190	-1.06887	6.23996e-05
AT3G51920	0.709573	0.0287164						AT1G69770	0.621901	0.000385657		AT3G05640	-1.07124	0.0152798
AT2G31890	0.707695	1.68641e-05						AT1G47870	0.621492	0.0179437		AT4G16447	-1.07222	0.00057604
AT5G57100	0.706546	0.0113782						AT5G56950	0.620431	0.00817089		AT1G27030	-1.0745	0.0171868
AT5G05460	0.702318	0.0196125						AT4G34910	0.616893	0.0357006		AT2G43530	-1.08013	8.10639e-12
AT4G22780	0.700177	0.0350102						AT4G28450	0.616696	0.043001		AT5G65660	-1.08362	0.00185232
AT5G54960	0.698452	0.000221804						AT3G15460	0.615234	0.00501406		AT5G18310	-1.08482	0.00587341
AT2G23290	0.698384	0.0135357						AT4G15140	0.614203	0.0261566		AT1G09460	-1.08519	0.00374519
AT1G66880	0.697303	0.000287857						AT4G25730	0.614028	0.0181694		AT5G23820	-1.08572	0.000563243
AT1G34750	0.69015	0.00887364						AT1G72730	0.613271	0.0302201		AT2G39800	-1.0946	1.53565e-10
AT3G10020	0.689649	0.0112732						AT2G43110	0.612093	0.029379		AT1G33240	-1.10181	0.022471
AT5G47435	0.688168	0.00519606						AT3G63440	0.610766	0.0137013		AT4G02280	-1.10397	0.00602908
AT5G49760	0.686842	0.00660883						AT5G38690	0.610302	0.0418162		AT1G72450	-1.11115	1.13478e-07
AT1G66140	0.681206	0.013792						AT1G48630	0.608496	0.00125573		AT1G69760	-1.11397	0.000952599
AT3G15360	0.67711	0.00849234						AT2G36010	0.608217	0.0397601		AT1G26930	-1.11603	0.0418456
AT4G26270	0.676663	0.001475						AT1G78770	0.606613	0.0418979		AT1G27020	-1.11749	7.66297e-05
AT1G22770	0.672339	0.00718554						AT1G27350	0.604944	0.0331149		AT5G24490	-1.12039	1.7457e-10
AT3G05650	0.666601	0.00601639						AT4G12600	0.604566	0.000536598		AT2G29710	-1.13027	0.0464991
AT4G38550	0.664644	1.09566e-09						AT5G48240	0.60226	0.0362452		AT1G52410	-1.13745	9.56876e-08
AT3G57330	0.664561	0.0200232						AT1G06350	-0.606406	0.000373978		AT4G01895	-1.15756	0.0498202
AT4G28240	0.66433	0.037023						AT3G16240	-0.609799	0.00130795		AT1G02850	-1.16983	0.0320596
AT1G80640	0.664051	2.30877e-07						AT1G07320	-0.609815	0.000536598		AT2G30860	-1.18832	7.55204e-10
AT1G69840	0.663057	0.0176906						AT2G20260	-0.610946	0.00923612		AT4G29700	-1.1943	4.68046e-06
AT1G02640	0.662953	0.00268436						AT2G33800	-0.611464	0.00325238		AT5G59320	-1.20279	7.33316e-09
AT3G03020	0.660281	0.0184555						AT1G03600	-0.612176	0.00548856		AT4G13540	-1.20499	0.0121905
AT3G11420	0.65963	0.00208831						AT1G20340	-0.613978	0.00146708		AT1G12780	-1.20809	0.0265267
AT1G67900	0.657549	0.00112493						AT1G61520	-0.615827	0.000425074		AT2G39705	-1.21291	0.0497355
AT3G63240	0.656514	0.000398877						AT5G14920	-0.617515	0.000946313		AT3G50270	-1.21635	0.00942648
AT4G32285	0.653099	0.000692531						AT1G75220	-0.619838	0.0054335		AT1G30820	-1.21635	8.0717e-08
AT1G64280	0.640391	0.00577866						AT3G47470	-0.61995	0.00879212		AT2G38860	-1.22015	0.000816004
AT1G78280	0.635753	0.0145965						AT3G54920	-0.623412	6.14228e-05		AT5G53210	-1.24432	0.0148438
AT2G38290	0.633345	0.000157733						AT4G38970	-0.623475	0.022367		AT4G21850	-1.25192	0.0140105
AT5G01240	0.631612	0.0157898						AT3G02510	-0.624635	0.00255183		AT5G65040	-1.25473	5.2005e-09
AT1G69780	0.630622	0.000141232						AT2G33815	-0.626313	0.000344814		AT3G25610	-1.25523	0.0327566
AT1G11330	0.626951	0.0149463						AT3G10010	-0.627925	0.00314372		AT4G15450	-1.26328	0.000501603
AT4G29900	0.626848	0.000559244						AT4G34980	-0.627942	0.00402753		AT5G13180	-1.26332	0.0326423
AT2G36910	0.624682	7.86843e-05						AT3G56360	-0.630823	0.0148255		AT3G20470	-1.26474	5.65772e-06
AT5G26030	0.622509	0.0463848						AT1G52230	-0.632906	0.0004348		AT4G21910	-1.28243	0.00653508
AT2G36460	0.622084	0.0166594						AT3G56410	-0.63373	0.0126433		AT1G70700	-1.28307	3.59299e-07
AT2G41430	0.615438	0.00396355						AT2G30370	-0.635185	0.00984614		AT1G19670	-1.28665	1.70192e-05
AT3G47210	0.613869	0.0124001						AT5G64330	-0.640322	0.0314299		AT2G38820	-1.31139	0.0101076
AT3G28480	0.607537	0.0169056						AT2G33810	-0.643396	0.00125573		AT5G01210	-1.3237	0.0249102
AT1G66970	0.606234	0.00101471						AT5G11550	-0.647563	0.00989386		AT1G77380	-1.32714	8.26537e-05
AT3G53990	0.605815	0.0363312						AT1G56200	-0.648966	4.77188e-05		AT5G01215	-1.33138	0.0355422
AT4G38552	0.605421	1.70992e-06						AT2G42220	-0.659902	0.000322504		AT2G28570	-1.3413	0.045297
AT5G63140	0.602184	0.000350383						AT3G18080	-0.660254	0.00951267		AT5G60890	-1.3455	0.00269165
AT3G21100	-0.617723	0.00113107						AT1G49650	-0.662859	0.0389339		AT5G16370	-1.34691	0.00534095
AT3G01710	-0.618401	0.0343889						AT1G76990	-0.66418	0.028142		AT3G14990	-1.34716	5.074e-10
AT1G44110	-0.62811	0.0364442						AT3G14415	-0.665898	0.00179807		AT1G23390	-1.35077	0.0333329
AT5G16250	-0.634539	1.58414e-05						AT1G54410	-0.672831	1.10433e-05		AT5G62680	-1.35402	0.000358722
AT2G40550	-0.636267	0.00387815						AT2G28830	-0.676832	0.0296387		AT5G67190	-1.3813	0.0355422
AT3G09440	-0.639169	0.00279208						AT1G51400	-0.677723	7.40405e-05		AT2G14900	-1.38228	1.44223e-05
AT4G24060	-0.639855	0.0416059						AT3G23450	-0.677919	0.00356282		AT4G38810	-1.38563	0.000873774
AT1G26760	-0.648569	0.00630634						AT5G24580	-0.679527	0.00297461		AT1G62660	-1.39006	0.0157615
AT5G44635	-0.650598	0.000864381						AT5G23860	-0.682901	0.0387981		AT2G40330	-1.39072	0.00994207
AT4G15830	-0.661698	0.000109939						AT4G16480	-0.683126	0.00852713		AT2G23600	-1.40707	2.01898e-05
AT5G46790	-0.671146	0.0111084						AT5G15580	-0.68493	0.000348502		AT3G50440	-1.40789	0.00366794
AT5G44040	-0.674774	0.00255507						AT5G65310	-0.685515	1.98435e-05		AT5G24780	-1.41344	0.0015035
AT4G31840	-0.68076	3.53686e-08						AT4G14440	-0.689823	6.48802e-05		AT4G04040	-1.41531	0.0145791
AT5G25090	-0.683224	0.000869973						AT5G53460	-0.692099	0.00155801		AT5G48850	-1.43092	0.0398941
AT3G62700	-0.700415	0.00968865						AT4G16490	-0.693427	0.0157438		AT2G40200	-1.44057	0.000454569
AT1G49450	-0.70893	0.0204693						AT1G24020	-0.69448	0.00776718		AT1G07590	-1.44272	0.0185452
AT1G07370	-0.716003	7.26003e-05						AT2G30010	-0.696086	0.00232616		AT4G21680	-1.45059	0.0152054
AT5G66770	-0.722926	0.00941934						AT3G54890	-0.698737	0.0057996		AT1G55850	-1.4555	0.0017823
AT5G08020	-0.726531	0.0334644						AT3G13110	-0.700048	0.00730372		AT1G80920	-1.45975	0.000901478
AT5G05940	-0.746956	0.0315619						AT1G52710	-0.7014	0.0157642		AT1G11670	-1.48458	0.00214632
AT4G11211	-0.757467	0.00777238						AT1G08980	-0.70324	0.00078221		AT2G38870	-1.52933	0.00374546
AT3G50870	-0.760363	0.00033406						AT5G44190	-0.704013	0.0397054		AT1G61820	-1.53125	0.0412936
AT3G58770	-0.829475	0.00195133						AT1G69690	-0.704995	0.00810703		AT1G28580	-1.53141	2.30639e-06
AT4G10060	-0.842192	0.00136742						AT1G09310	-0.705805	1.90211e-16		AT2G45180	-1.53499	0.000336966
AT3G05690	-0.888722	0.00153034						AT5G27930	-0.710082	0.00368929		AT4G12290	-1.54089	0.000768638
AT2G18550	-0.936645	0.00759582						AT3G50630	-0.712287	1.54571e-05		AT3G48350	-1.54829	0.0311636
AT3G12710	-0.949689	0.0301459						AT5G26600	-0.71312	0.00238158		AT4G15440	-1.55367	2.28771e-06
AT4G28680	-0.953894	0.0317547						AT1G08380	-0.721991	0.00138785		AT2G16660	-1.5638	3.07939e-07
AT2G41370	-1.04922	0.0157898						AT4G21280	-0.722361	3.28819e-08		AT1G66760	-1.58178	0.0255895
AT5G25980	-1.11315	0.0151012						AT5G15410	-0.728246	0.0163891		AT5G63970	-1.58291	0.00180071
AT5G26000	-1.17771	0.00405567						AT3G14230	-0.728593	0.00238215		AT1G61120	-1.58462	0.000143124
AT3G21670	-1.29628	0.00441212						AT5G07580	-0.734118	0.0137173		AT3G47800	-1.60756	3.91439e-11
AT2G38170	-1.53868	0.0186948						AT3G16520	-0.735279	0.00211125		AT4G19430	-1.60819	0.0255895
AT2G40200	-2.02823	0.00419247						AT4G28750	-0.739055	0.0213331		AT4G25170	-1.6095	0.022343
								AT5G51970	-0.739456	0.00338929		AT1G70290	-1.61229	0.00197285
								AT5G67150	-0.740231	0.0193814		AT3G16470	-1.61909	0.00322075
								AT3G26520	-0.746691	0.00168615		AT4G21870	-1.62106	2.49998e-09
								AT1G61740	-0.750555	0.044583		AT1G54020	-1.62557	0.0015672
								AT5G17490	-0.751701	0.0499325		AT1G52040	-1.6281	0.0121905
								AT3G04550	-0.761837	0.0474803		AT1G75580	-1.63345	1.9145e-12
								AT2G01021	-0.762249	0.0357006		AT1G69530	-1.65193	0.000194523
								AT5G67290	-0.76412	0.0200708		AT1G62300	-1.66567	0.00274538
								AT1G51402	-0.764569	0.000309528		AT4G31500	-1.66806	0.0331374
								AT2G18280	-0.766395	0.0137595		AT3G22160	-1.66948	0.02581
								AT4G15920	-0.767104	0.0026738		AT4G27970	-1.69758	0.015793
								AT3G16770	-0.773655	0.00634876		AT5G06870	-1.7099	4.5049e-12
								AT2G32990	-0.774063	0.0171978		AT4G11911	-1.73181	0.00300682
								AT1G12090	-0.778217	0.00105663		AT5G13330	-1.76032	4.2844e-11
								AT1G13740	-0.780956	0.0026773		AT1G58270	-1.76808	0.00669576
								AT4G27860	-0.783185	0.0495554		AT5G13220	-1.77138	7.47328e-12
								AT3G45310	-0.785852	0.00730372		AT4G15760	-1.77326	0.00231988
								AT5G01530	-0.786405	0.000138191		AT2G34830	-1.79123	0.0269417
								AT5G67160	-0.786697	0.0395463		AT3G15950	-1.79148	2.08643e-08
								AT2G42040	-0.790425	0.036099		AT4G31110	-1.7995	0.00121047
								AT5G13800	-0.795004	0.0012367		AT5G53750	-1.80947	0.00991937
								AT4G24510	-0.796048	0.000513881		AT2G39330	-1.8102	0.00103589
								AT4G21910	-0.796919	2.6391e-05		AT1G44350	-1.82059	8.10639e-12
								AT5G01810	-0.80272	0.00920679		AT5G06860	-1.83542	0.00159311
								AT1G02640	-0.804502	0.00737649		AT1G30135	-1.84542	0.0450235
								AT2G47450	-0.806502	1.54571e-05		AT5G22920	-1.84581	1.77736e-07
								AT5G04490	-0.806624	0.0399471		AT5G06865	-1.85696	0.000461266
								AT3G26330	-0.807314	0.0469409		AT1G69310	-1.9133	4.89517e-06
								AT3G56408	-0.809641	0.00142715		AT4G18210	-1.94527	0.0480925
								AT2G01080	-0.821024	0.00301157		AT3G09260	-1.95065	0.0142636
								AT2G03750	-0.821557	0.0220537		AT1G66370	-1.96618	0.00997544
								AT3G21670	-0.821579	0.00489464		AT2G29440	-1.97134	0.00343014
								AT1G68530	-0.826356	2.40467e-07		AT1G61610	-1.98339	0.0425223
								AT5G25610	-0.828	7.77554e-06		AT4G16240	-1.99027	0.014656
								AT5G58900	-0.829629	0.0331459		AT5G23510	-2.0336	0.00118873
								AT3G52490	-0.829662	0.036092		AT1G11580	-2.03382	1.63222e-09
								AT3G62650	-0.83158	0.000588709		AT3G26840	-2.09738	9.65948e-05
								AT2G07739	-0.831882	0.00972555		AT3G15450	-2.10093	0.0425223
								AT5G20740	-0.838655	0.0103414		AT2G28120	-2.11073	5.58626e-05
								AT4G12800	-0.839856	5.1096e-05		AT5G65870	-2.17559	0.000806684
								AT2G34420	-0.842908	0.0109516		AT2G46650	-2.19623	0.0342591
								AT1G15820	-0.843242	3.3683e-05		AT4G08870	-2.20179	0.00210408
								AT5G52320	-0.843529	0.0220626		AT2G38250	-2.20643	0.0109652
								AT2G34510	-0.843653	0.00297461		AT3G45140	-2.21529	0.00227187
								AT5G45650	-0.84621	0.0323628		AT1G61810	-2.22015	0.0222381
								AT3G61470	-0.846972	0.00226974		AT2G04160	-2.22254	0.0480831
								AT3G06020	-0.850305	0.012987		AT1G25440	-2.25643	0.000822087
								AT4G23670	-0.852899	0.00345545		AT4G13770	-2.30786	2.23928e-06
								AT5G16190	-0.860764	0.0108534		AT2G34810	-2.30875	0.0103414
								AT1G66350	-0.8747	0.000717725		AT5G23810	-2.35383	0.0261748
								AT1G06640	-0.875413	0.00142715		AT3G28220	-2.36054	2.04559e-11
								AT5G23280	-0.87657	0.00522626		AT3G28600	-2.37181	0.0022152
								AT5G63530	-0.892002	1.49018e-05		AT1G14780	-2.38159	0.0441903
								AT3G14310	-0.896234	5.21766e-05		AT3G26200	-2.39749	2.03494e-05
								AT1G64470	-0.901725	0.02776		AT5G24910	-2.43497	0.0102989
								AT1G28580	-0.904331	0.00340809		AT3G50900	-2.43733	0.0167325
								AT1G20620	-0.908573	0.000717725		AT5G47330	-2.51584	2.1513e-07
								AT2G36380	-0.922461	0.00268402		AT5G52390	-2.51587	0.00358554
								AT4G36220	-0.926949	0.000246416		AT2G39350	-2.5397	0.00374519
								AT1G29930	-0.931043	0.000154283		AT5G61590	-2.56817	3.6115e-09
								AT1G02300	-0.938828	0.00313563		AT5G41761	-2.60204	0.026526
								AT4G24110	-0.955858	0.00210684		AT4G08770	-2.63899	0.00636277
								AT3G23760	-0.956924	0.038096		AT3G60490	-2.68025	0.00595266
								AT1G66940	-0.967856	0.000970339		AT5G14180	-2.68537	0.000617207
								AT4G29020	-0.969993	0.00078221		AT1G76790	-2.73153	8.10639e-12
								AT3G10020	-0.972513	0.0446396		AT3G23550	-2.74283	0.0488798
								AT4G15440	-0.973382	0.0112606		AT2G37180	-2.76287	1.80653e-05
								AT5G44530	-0.981479	0.0240071		AT1G43160	-2.78948	0.00181357
								AT3G08940	-0.989942	0.000258282		AT5G16970	-2.79004	0.0248646
								AT3G22120	-0.994141	1.3162e-05		AT3G16420	-2.8013	6.02462e-13
								AT1G25530	-0.99565	0.0260281		AT3G59220	-2.81386	0.00265426
								AT5G41810	-0.999277	0.0221973		AT3G54140	-2.84202	0.00107466
								AT2G43550	-1.00802	0.00232616		AT5G58390	-2.87485	0.0419126
								AT1G62540	-1.02633	0.0146009		AT2G15490	-2.88308	0.000275014
								AT1G24100	-1.04045	0.00799919		AT1G52890	-2.89381	2.00678e-05
								AT2G07680	-1.04247	0.0185185		AT1G10140	-2.90759	0.0141175
								AT4G31690	-1.04453	0.00382154		AT4G39940	-2.94859	4.5049e-12
								AT4G05180	-1.04969	0.000306436		AT4G35720	-2.978	0.0292525
								AT1G62480	-1.06622	0.00142715		AT4G39950	-3.0113	0.00154751
								AT2G21540	-1.07416	0.0403511		AT5G47560	-3.04477	0.0416038
								AT5G59310	-1.07489	0.022528		AT5G14000	-3.07591	0.0331047
								AT5G19110	-1.09245	0.043687		AT5G50160	-3.10346	0.04328
								AT3G46780	-1.10437	0.00130326		AT2G36950	-3.20846	0.00215295
								AT4G15450	-1.12436	0.0017638		AT1G30760	-3.21713	0.00211923
								AT3G55290	-1.12532	0.0302201		AT1G22360	-3.22354	0.000302582
								AT5G64570	-1.12954	3.28819e-08		AT2G43510	-3.25075	3.28546e-05
								AT1G19670	-1.13434	0.00193142		AT3G25770	-3.25308	0.000136822
								AT2G02850	-1.13485	0.00813868		AT3G50260	-3.27804	0.0230442
								AT1G68570	-1.13668	0.00066706		AT5G05600	-3.30089	2.33938e-10
								AT5G24065	-1.14071	0.00792609		AT4G11310	-3.33424	0.00737952
								AT3G29030	-1.14394	0.0304932		AT3G02150	-3.35944	0.0236548
								AT1G70830	-1.14411	8.48138e-26		AT5G61890	-3.38565	5.5218e-07
								AT5G64572	-1.14426	6.16135e-08		AT1G74010	-3.38963	0.000397034
								AT1G68568	-1.1474	0.0182387		AT3G27400	-3.39609	4.08751e-06
								AT1G61260	-1.14842	0.0363605		AT2G25450	-3.50683	0.0156079
								AT2G38760	-1.15472	0.0367624		AT3G28270	-3.61891	0.00289134
								AT1G74100	-1.16053	0.00817089		AT2G22330	-3.69338	6.28186e-10
								AT1G78020	-1.16855	1.60681e-05		AT5G63180	-3.71768	1.40371e-06
								AT3G26450	-1.17546	0.00771907		AT3G28740	-3.76022	0.00433586
								AT1G57750	-1.18859	8.48138e-26		AT4G38410	-3.77632	0.000110122
								AT2G05070	-1.1948	0.028082		AT1G69880	-3.83084	0.00378396
								AT2G37900	-1.19864	0.0185185		AT5G27350	-3.86333	0.00057604
								AT1G16750	-1.20211	0.00255183		AT3G26830	-3.89558	0.000801492
								AT1G12240	-1.21264	0.00182918		AT2G29460	-4.00989	0.000754868
								AT5G38410	-1.21331	6.06197e-05		AT5G12420	-4.09064	0.000725781
								AT4G31805	-1.21662	0.0249392		AT3G22275	-4.18671	4.44794e-06
								AT5G07460	-1.21742	0.000665949		AT5G13370	-4.22253	7.93781e-05
								AT1G31550	-1.21881	1.50908e-12		AT4G23260	-4.57123	0.000580692
								AT4G36240	-1.22064	0.011994
								AT5G08260	-1.22623	0.0230757
								AT4G29310	-1.22721	0.00011277
								AT3G50820	-1.22915	0.020924
								AT2G44940	-1.23192	0.000609606
								AT3G51600	-1.24292	3.75786e-07
								AT2G07732	-1.24425	5.9051e-06
								AT2G39705	-1.25293	0.0210666
								AT1G62660	-1.26306	0.0402879				-322
								AT5G28300	-1.27066	3.63532e-06
								AT5G51950	-1.27145	0.00292607
								AT4G29700	-1.28854	1.48449e-06
								AT4G25620	-1.2891	0.0446757
								AT3G22121	-1.29118	1.92788e-07
								AT1G72600	-1.29363	0.016501
								AT1G72610	-1.29571	0.0187728
								AT1G04660	-1.34016	0.0057996
								AT5G40450	-1.34383	0.0321718
								AT2G23610	-1.34406	1.58387e-08
								AT2G38995	-1.34696	2.8925e-05
								AT2G34830	-1.35293	0.0435133
								AT5G38120	-1.35751	0.00141829
								AT1G26450	-1.36247	0.0302201
								AT2G38750	-1.36793	0.0474803
								AT1G76100	-1.36891	0.000335609
								AT5G55930	-1.38054	0.019932
								AT5G04230	-1.39741	0.0172541
								AT1G52700	-1.40678	0.021686
								AT1G52000	-1.40835	0.000854439
								AT1G33240	-1.40921	0.000104183
								AT4G12870	-1.41564	0.0251423
								AT4G10390	-1.43268	0.00226974
								AT2G10940	-1.43819	5.35284e-10
								AT1G32910	-1.44124	0.0468611
								AT2G04080	-1.49454	0.014357
								AT2G40330	-1.49642	0.0473222
								AT3G48350	-1.50466	2.92751e-05
								AT1G67105	-1.52096	0.0320621
								AT3G33000	-1.52387	0.0061775
								AT4G19430	-1.52829	0.0112483
								AT4G32340	-1.54444	0.00809816
								AT2G47180	-1.57604	0.00828263
								AT3G50440	-1.61075	0.000665949
								AT5G59320	-1.65189	3.75786e-07
								AT1G25440	-1.68996	0.00573067
								AT2G07738	-1.70007	0.00767864
								AT5G11930	-1.70852	0.00330015
								AT1G65890	-1.73927	0.0427476
								AT2G34020	-1.74579	0.0310928
								AT2G23600	-1.74707	4.71593e-08
								AT3G33004	-1.75859	0.000865943
								AT1G14580	-1.77222	0.0251423
								AT5G60890	-1.79115	0.00115053
								AT5G50950	-1.7918	0.0208353
								AT1G71050	-1.83225	0.00220678
								AT1G80080	-1.83444	0.000344814
								AT1G03870	-1.89698	0.014378
								AT2G45180	-1.92172	5.52193e-15
								AT1G18590	-1.93437	0.0302201
								AT3G33002	-1.96852	2.33685e-05
								AT5G53210	-1.97353	0.00383908
								AT1G68170	-1.99755	0.0418162
								AT3G21600	-2.01838	0.00160691
								AT3G57600	-2.03043	0.00297461
								AT3G49260	-2.09311	0.00419981
								AT2G34810	-2.10671	5.07438e-12
								AT1G18140	-2.10762	0.000419705
								AT1G77520	-2.12233	0.000126019
								AT3G24140	-2.13555	0.000954598
								AT4G39950	-2.20997	0.0392129
								AT5G25980	-2.23615	3.96816e-15
								AT5G26000	-2.27314	4.25629e-18
								AT4G35160	-2.31046	0.0212356
								AT5G23810	-2.50969	0.000757948
								AT4G39940	-2.51206	0.00146708
								AT2G22330	-2.8073	0.00536809

## Sheet: Clusters
All the auxin reponsive genes from our RNA-Seq and their log2 fold change values at each time point, and their clustering based on the fold changes
cluster ID	Gene_ID	30MIN Fold change (log2)	4HR Fold change (log2)	12HR Fold change (log2)	16HR Fold change (log2)
1	AT1G36940	1.39416	0.435048	0.694951	0.531605
1	AT1G21050	1.54054	0.360751	0.693292	0.425094
1	AT3G48970	1.50013	0.087972	0.780605	0.482923
1	AT5G58630	1.34463	0.207108	0.87198	0.418433
1	AT5G18930	1.64293	0.235839	1.1283	0.586933
1	AT4G25760	1.71706	0.230094	0.905868	0.598693
1	AT1G80110	1.58879	0.670511	1.00635	0.627773
1	AT1G63840	1.31156	0.373831	0.85727	0.615806
1	AT1G55610	1.11263	0.263856	1.03384	0.443681
1	AT2G01990	1.15755	0.384792	1.34809	0.456
1	AT1G78120	1.71308	0.012407	1.20891	1.20483
1	AT1G71870	1.45539	0.697162	0.771388	1.16405
1	AT1G75450	1.31101	0.779703	0.459568	1.45686
1	AT1G33790	1.61099	1.09168	1.57596	0.968657
1	AT3G57130	0.899278	0.91247	1.89217	1.25445
1	AT1G64625	2.07229	0.316563	1.06136	0.764125
1	AT1G13670	1.99954	0.31558	1.04924	0.835019
1	AT1G22030	2.12953	0.461342	0.910982	0.578959
1	AT3G14370	1.99158	0.733366	1.30596	0.619506
1	AT5G47370	2.06813	0.718947	1.16637	0.536029
1	AT1G54200	2.11157	0.140527	1.66096	0.239442
1	AT1G13245	1.71842	0.168579	1.57151	0.094044
1	AT5G12050	1.75486	1.07042	1.07878	0.425569
1	AT4G16780	1.78108	1.10878	0.943172	0.129871
1	AT1G48870	2.01229	1.3898	1.84091	1.54168
1	AT5G52900	2.2659	1.40288	1.56901	1.1902
1	AT3G02000	1.98392	1.76062	2.17002	1.12198
1	AT5G66940	2.63963	1.14882	2.34938	1.32955
1	AT3G25710	2.54668	0.749232	1.91186	0.648536
1	AT1G80730	2.88138	1.14156	0.875226	1.11082
1	AT2G47860	2.6799	0.842044	1.26305	0.934237
1	AT1G12980	2.49623	1.34046	1.28488	0.548347
1	AT3G25640	0.215412	1.50711	1.46109	0.641941
1	AT3G25670	0.332416	1.25352	1.3695	0.695922
1	AT4G35390	0.394682	1.56992	1.34538	0.033679
1	AT2G38120	0.8436	1.35127	0.983381	0.815244
1	AT1G55200	0.327666	1.02651	0.858063	0.674853
1	AT1G04110	0.141305	1.88668	0.680426	0.2724
1	AT4G24265	-0.25773	1.45847	0.494305	0.374046
1	AT5G49770	0.162849	2.52102	0.702182	1.17795
1	AT1G80450	0.160461	0.515182	1.9548	1.17562
1	AT2G36307	-0.35235	0.914961	1.79125	0.683467
1	AT1G37140	-0.37631	0.347937	1.49712	1.46978
1	AT1G04880	-0.21015	0.440647	1.11151	1.20497
1	AT3G22840	-0.08833	0.842954	1.63389	2.14996
1	AT5G66350	-0.34988	1.55426	1.51451	1.42006
1	AT2G23170	2.54576	2.61042	2.5129	1.99195
1	AT1G68810	2.69202	2.46302	2.73307	1.46792
1	AT1G80100	2.35724	2.91662	3.04099	1.9061
1	AT4G37390	2.93138	2.66517	2.04481	2.35797
1	AT1G24590	2.26588	1.65757	2.93669	1.75702
1	AT5G51800	1.19066	2.38071	2.28476	1.73354
1	AT1G75830	0.833927	2.39013	2.34764	1.62911
1	AT1G19790	0.870866	2.01504	1.78388	0.875807
1	AT4G36260	-0.149	3.17464	3.10076	2.77669
1	AT3G51060	-0.25534	2.57065	2.53389	2.08986
1	AT2G26580	-0.20199	1.58285	2.84717	2.46623
1	AT2G36610	1.51219	0.351302	3.49526	2.51339
1	AT3G44350	1.39561	-0.51485	2.52954	2.02607
1	AT5G37490	0.748882	1.05821	1.99496	3.21867
1	AT3G62610	0.796621	0.680366	1.67246	2.45005
1	AT4G21690	-0.98642	-0.00511	3.28891	2.12844
1	AT1G06080	-1.0596	0.717552	2.49413	1.70246
1	AT2G15090	-0.72594	-0.0159	3.01818	0.95849
1	AT3G62100	3.88533	3.28236	3.80305	2.74732
1	AT5G51670	3.43075	2.52268	3.27913	2.14948
1	AT2G46990	2.92893	4.28656	2.93646	2.69534
1	AT4G32280	1.79429	4.16918	3.96911	4.57479
2	AT2G18900	-0.12133	0.065967	0.779624	0.287978
2	AT5G22100	-0.08696	0.060341	0.752114	0.272563
2	AT3G05060	-0.17408	0.061602	0.760798	0.276371
2	AT3G50070	-0.15486	0.08014	0.727018	0.230481
2	AT4G30800	-0.17327	0.140142	0.741272	0.225209
2	AT3G16810	-0.15804	-0.00129	0.667817	0.232826
2	AT5G20160	-0.21759	0.009847	0.699311	0.242583
2	AT3G11964	-0.20561	0.07301	0.668596	0.265403
2	AT5G55920	-0.08311	-0.0105	0.765118	0.309845
2	AT1G31660	-0.10544	-0.05409	0.771395	0.274367
2	AT4G26600	-0.04826	-0.05241	0.749196	0.266216
2	AT1G18850	-0.11794	-0.08972	0.729122	0.249311
2	AT2G17250	-0.22214	0.00932	0.77707	0.337661
2	AT5G62440	-0.1982	-0.04783	0.741926	0.376662
2	AT1G13160	-0.00974	-0.06663	0.70748	0.427746
2	AT1G29320	-0.01498	-0.0379	0.750002	0.355005
2	AT3G10530	-0.04722	0.013557	0.719802	0.439968
2	AT4G34910	0.019633	-0.00037	0.616893	0.349921
2	AT3G55280	-0.036	0.022362	0.640507	0.325711
2	AT3G23620	-0.01331	-0.06287	0.644267	0.347427
2	AT3G19440	-0.11773	0.100211	0.719583	0.352835
2	AT3G07050	-0.15335	0.067362	0.69811	0.379314
2	AT1G48920	-0.07724	0.178423	0.647391	0.400559
2	AT3G57940	-0.06661	0.107313	0.897175	0.359712
2	AT3G21540	-0.09427	0.105098	0.865925	0.330202
2	AT5G11240	-0.06596	0.131137	0.789021	0.330776
2	AT3G06530	-0.14887	0.132077	0.854291	0.428937
2	AT5G14580	-0.23788	0.190302	0.817559	0.385884
2	AT1G52930	-0.02152	0.064139	0.862709	0.429499
2	AT3G18600	-0.13151	-0.01413	0.919272	0.418389
2	AT1G19850	-0.12111	-0.02604	0.686151	0.506459
2	AT1G72730	-0.14705	-0.04429	0.613271	0.576152
2	AT1G48630	-0.23003	0.00936	0.608496	0.533332
2	AT4G31610	-0.20791	-0.14966	0.746258	0.52705
2	AT3G03060	-0.18402	0.115809	0.764541	0.547219
2	AT5G64310	-0.32392	0.052393	0.718807	0.490156
2	AT5G16750	0.020422	-0.05495	0.691002	0.208777
2	AT1G80750	0.013397	-0.16167	0.730545	0.19603
2	AT3G52040	0.022667	-0.08474	0.632116	0.116929
2	AT5G48240	0.01132	-0.17114	0.60226	0.101114
2	AT5G64630	-0.08938	-0.20229	0.684221	0.229475
2	AT5G67240	-0.06816	-0.21749	0.645881	0.226931
2	AT4G25730	-0.07104	-0.14018	0.614028	0.251865
2	AT3G61250	0.09696	-0.20793	0.625596	0.292526
2	AT3G13230	0.09091	-0.2795	0.702846	0.267053
2	AT4G34050	-0.01695	-0.27238	0.670011	0.124346
2	AT5G52870	-0.05671	-0.30523	0.672296	0.101305
2	AT4G23750	0.087739	0.190185	0.783128	0.317552
2	AT3G13940	0.107062	0.122722	0.815671	0.274096
2	AT4G26780	-0.00795	0.246225	0.745931	0.268251
2	AT5G10510	0.014787	0.202928	0.669529	0.286395
2	AT5G09420	0.235264	0.209706	0.908423	0.244259
2	AT1G60850	0.115726	0.058928	0.759898	0.108817
2	AT1G63780	0.107959	0.128155	0.660146	0.14585
2	AT5G51220	0.201696	0.077724	0.680741	0.048519
2	AT2G24570	0.147016	0.221336	0.873508	0.056666
2	AT2G34260	-0.01049	0.123286	0.793069	0.034708
2	AT1G06720	-0.0899	0.055364	0.634991	0.210668
2	AT5G56950	-0.04538	0.011716	0.620431	0.156277
2	AT4G28450	-0.13045	0.010842	0.616696	0.133399
2	AT1G79150	-0.04508	0.101997	0.674758	0.239732
2	AT4G29510	-0.03159	0.090035	0.706887	0.175733
2	AT4G12600	-0.1259	0.206537	0.604566	0.154838
2	AT5G59430	-0.15638	0.166517	0.660528	0.167389
2	AT1G03530	-0.19295	0.062642	0.704233	0.108423
2	AT5G08180	-0.22872	0.01073	0.70656	0.120049
2	AT5G38690	-0.24529	0.046461	0.610302	0.100884
2	AT1G29940	-0.11823	0.117679	0.685475	0.126666
2	AT3G53940	-0.13613	0.101566	0.669037	0.011451
2	AT5G54970	-0.21187	0.17085	0.832803	-0.09402
2	AT1G29420	-0.18779	0.090391	0.794503	-0.21332
2	AT1G47210	-0.23552	0.188153	0.653606	-0.15233
2	AT5G61770	-0.01611	-0.01462	0.653779	0.003672
2	AT1G47870	-0.08361	0.003478	0.621492	0.033424
2	AT2G43110	-0.20509	-0.09367	0.612093	-0.03766
2	AT5G25580	-0.25398	0.100097	0.916226	0.204686
2	AT1G54690	-0.36579	0.076642	0.904731	0.253772
2	AT5G27120	-0.36624	0.122933	1.04834	0.261674
2	AT5G60730	-0.12927	0.079129	1.05055	0.083348
2	AT5G16690	-0.26584	0.086009	1.01851	0.068845
2	AT4G20325	-0.02894	0.039911	0.898969	0.236998
2	AT3G49180	-0.02233	-0.00416	0.809077	0.18667
2	AT3G55510	-0.19905	0.068006	0.826337	0.188817
2	AT3G50100	-0.20292	-0.00918	0.855771	0.179933
2	AT2G31270	-0.15614	-0.11145	0.968136	0.184368
2	AT4G35640	-0.02048	-0.18969	1.146	-0.18985
2	AT5G22500	-0.20059	-0.16359	1.1785	-0.1781
2	AT1G27330	-0.1051	-0.35354	0.951218	-0.11753
2	AT2G22420	0.185467	0.13823	0.655449	-0.24249
2	AT3G43510	-0.00312	-0.01686	0.63872	-0.26429
2	AT3G15460	0.054171	-0.21315	0.615234	-0.07626
2	AT1G27350	0.081113	-0.38176	0.604944	-0.15418
2	AT5G05860	-0.022	-0.25065	0.788564	-0.3907
2	AT1G69770	-0.22874	0.448392	0.621901	0.256331
2	AT1G61000	-0.32331	0.391055	0.636144	0.319841
2	AT5G49160	-0.42407	0.504848	0.639974	0.327277
2	AT5G67100	-0.3839	0.516648	0.704613	0.196802
2	AT5G56740	-0.29765	0.246968	0.649538	0.177837
2	AT4G15140	-0.36481	0.230812	0.614203	0.206997
2	AT1G80270	-0.30498	0.329833	0.624171	0.190436
2	AT5G10390	-0.46962	0.401417	0.636921	0.152966
2	AT2G36010	-0.39734	0.401231	0.608217	0.021239
2	AT3G18730	-0.26842	0.48278	0.805681	0.237896
2	AT1G29630	-0.30336	0.429423	0.73386	0.104914
2	AT4G25340	-0.14479	0.317826	0.748527	0.258424
2	AT1G56110	-0.26796	0.275365	0.695742	0.266928
2	AT1G35530	-0.36037	0.345166	0.954241	0.141486
2	AT3G12860	-0.32793	0.374075	0.900323	0.117246
2	AT5G66920	-0.35974	0.315463	0.949745	0.037146
2	AT2G29570	-0.47323	0.4267	0.807396	0.092825
2	AT3G27060	-0.50284	0.49972	0.727475	0.11264
2	AT2G21790	-0.59523	0.383692	0.858853	0.057329
2	AT5G23420	-0.46977	0.157032	0.808481	0.142857
2	AT1G75150	-0.41359	0.127359	0.722371	0.16713
2	AT1G67320	-0.51129	0.209132	0.674131	0.105894
2	AT4G21070	-0.4722	0.179008	0.811041	0.064592
2	AT1G02970	-0.43811	0.163255	0.790953	0.005257
2	AT1G65470	-0.38101	0.020584	0.702149	-0.045
2	AT3G18524	-0.42408	-0.04048	0.734903	0.258279
2	AT2G07690	-0.48766	-0.01241	0.68753	0.13605
2	AT2G40550	-0.63627	-0.09208	0.635869	0.110351
2	AT3G24495	-0.45865	0.079186	0.831033	0.318674
2	AT2G16440	-0.55663	-0.01032	0.767396	0.322969
2	AT4G00020	-0.59171	0.178062	0.769649	0.232638
2	AT5G46740	-0.59945	0.191809	0.723398	0.204666
2	AT4G02060	-0.50332	0.157907	0.953568	0.181318
2	AT5G46280	-0.59796	0.057852	0.951574	0.260509
2	AT1G18090	-0.61436	0.197672	0.977621	0.002911
2	AT1G20720	-0.67615	0.225132	0.977516	-0.02143
2	AT3G48160	-0.7303	0.296239	0.875929	-0.03715
2	AT4G30860	-0.64442	0.114716	0.854046	0.010947
2	AT1G67630	-0.58733	0.155447	0.752712	-0.06515
2	AT3G58770	-0.82948	0.426419	0.7223	0.17526
2	AT5G13060	-0.54985	-0.00523	1.03958	0.091319
2	AT3G27640	-0.61958	0.044938	1.05035	0.001709
2	AT1G04730	-0.39115	0.176479	1.08559	-0.01195
2	AT3G52770	-0.60813	0.177802	1.3528	0.082739
2	AT5G23000	-0.23129	0.234696	1.19064	-0.16141
2	AT2G01610	-0.16917	0.170229	1.09009	-0.2626
2	AT1G44900	-0.43604	-0.06319	0.948689	0.185742
2	AT5G61000	-0.41861	-0.0593	0.916313	0.152082
2	AT5G52910	-0.35246	-0.04048	1.00599	0.170463
2	AT3G59550	-0.39979	-0.17377	0.924709	0.148851
2	AT5G43250	-0.49769	-0.1585	1.14426	0.108835
2	AT2G24490	-0.52353	-0.11987	1.05473	0.074172
2	AT3G12170	-0.55171	-0.11605	1.1523	0.249348
2	AT5G41880	-0.54081	-0.12782	0.980527	0.19682
2	AT1G04020	-0.65773	-0.23898	0.944963	0.268657
2	AT5G44635	-0.6506	-0.0147	0.862218	0.2831
2	AT1G07370	-0.716	-0.09723	0.878273	0.229318
2	AT2G20980	-0.69093	-0.32996	0.901072	0.106576
2	AT1G52565	-0.39367	-0.08623	0.900121	-0.09988
2	AT4G01270	-0.48263	-0.22547	0.780563	-0.17565
2	AT1G26840	-0.37971	-0.37753	0.810893	0.375736
2	AT4G02070	-0.35498	-0.28414	0.655528	0.274236
2	AT3G13520	-0.52362	-0.21735	0.84833	0.276273
2	AT5G22110	-0.57883	-0.26998	0.779842	0.266725
2	AT2G17770	-0.40995	-0.46076	0.77728	0.066294
2	AT3G56870	-0.39572	-0.50057	0.781537	0.025844
2	AT2G27840	-0.3132	-0.06621	1.12185	0.504315
2	AT1G27880	-0.42653	0.027925	0.960458	0.447759
2	AT4G09750	-0.36619	0.025611	1.00194	0.776057
2	AT3G18130	-0.47948	0.21667	0.730545	0.528174
2	AT3G09440	-0.63917	0.13059	0.697174	0.576401
2	AT5G42800	-0.76265	-0.09865	1.08895	0.925543
2	AT2G41370	-1.04922	-0.00496	1.07439	0.489102
2	AT3G52630	-0.80534	-0.16575	1.1622	0.296949
2	AT2G21050	0.019166	0.687363	0.762275	0.784182
2	AT1G10980	0.006322	0.505396	0.849126	0.871669
2	AT3G15354	-0.04191	0.465786	0.637962	0.838859
2	AT5G07180	0.242609	0.464342	0.821677	0.72471
2	AT2G45190	-0.09514	0.582782	0.957196	0.714735
2	AT2G34710	-0.05584	0.498325	0.859353	0.563388
2	AT1G51405	-0.07674	0.547814	0.842947	0.411095
2	AT3G44750	-0.10913	0.430175	0.87174	0.338614
2	AT4G22860	0.151568	0.478598	0.951829	0.367248
2	AT5G10430	-0.42545	0.658916	0.522617	0.84708
2	AT1G48100	-0.49669	0.581214	0.550397	0.892467
2	AT5G56300	-0.61743	0.550549	0.793651	0.880981
2	AT3G59200	-0.66037	0.720804	1.06741	0.51233
2	AT3G46320	-0.54493	0.725573	0.648311	0.460519
2	AT5G44630	-0.53359	0.545504	1.08725	0.861477
2	AT4G25630	-0.43758	0.35155	1.17181	0.722341
2	AT3G26760	0.24976	0.738885	1.55072	0.266023
2	AT1G75520	-0.00887	0.490295	1.67763	0.377727
2	AT3G25900	0.126421	0.372303	1.28252	0.282706
2	AT2G37040	-0.05063	-0.07659	0.428742	0.619076
2	AT4G30470	-0.16742	-0.16086	0.505121	0.698964
2	AT5G24850	-0.01347	0.069433	0.548873	0.640505
2	AT5G58760	0.041224	-0.14383	0.744165	0.630866
2	AT5G11740	-0.06002	-0.31793	0.700123	0.738627
2	AT5G24860	-0.15262	0.062313	0.759226	0.918653
2	AT5G02270	-0.22561	-0.01858	0.733089	0.845326
2	AT5G53950	-0.03967	0.221731	0.84967	0.85796
2	AT4G10040	0.282716	0.269468	0.671342	0.705001
2	AT2G46530	0.321682	0.178372	0.514047	0.714458
2	AT1G23410	-0.2455	0.219693	1.19723	0.591017
2	AT2G34150	-0.29684	0.177243	1.15419	0.638325
2	AT5G59240	-0.2192	0.182394	1.25497	0.73569
2	AT1G55205	-0.01364	0.213335	1.1659	0.419289
2	AT1G51380	-0.20403	0.228592	1.24621	0.42725
2	AT5G62230	0.112623	-0.01084	1.2635	0.34289
2	AT4G04940	-0.08564	-0.02196	1.08041	0.530332
2	AT2G35600	0.526361	0.32679	0.885762	0.622024
2	AT3G17609	0.649351	0.140112	1.0763	0.481315
2	AT2G27880	0.334949	0.217537	1.19543	0.723931
2	AT4G31910	0.404126	-0.29125	1.03502	0.460503
2	AT4G10280	0.192276	-0.30167	1.06878	0.467344
2	AT4G38400	-0.00265	-0.61015	0.813904	1.18669
2	AT5G37540	0.054767	-0.69515	0.969234	0.862509
2	AT3G53260	0.405119	-0.44967	0.702393	0.736255
2	AT1G68640	0.034768	-0.50816	0.488132	0.671015
2	AT1G51220	0.022074	-0.7294	1.5958	1.07001
2	AT2G17490	-0.40827	-0.37444	1.60403	0.703737
2	AT1G34355	-0.25861	0.681329	0.244493	0.499585
2	AT4G03100	-0.28545	0.613756	0.237422	0.46388
2	AT3G10310	-0.34053	0.638578	0.306961	0.415509
2	AT5G63920	-0.33776	0.623254	0.191235	0.408786
2	AT5G07810	-0.46647	0.711736	0.260333	0.493279
2	AT4G02940	-0.43835	0.680619	0.222539	0.451547
2	AT2G25060	-0.40333	0.813215	0.213903	0.426426
2	AT1G72250	-0.41425	0.776582	0.102687	0.361466
2	AT5G15510	-0.36808	0.737353	0.088844	0.333215
2	AT1G72670	-0.28902	0.800676	0.014923	0.409447
2	AT4G16120	-0.39042	0.618309	-0.07053	0.331792
2	AT5G66230	-0.45179	0.6542	-0.03909	0.316222
2	AT1G16630	-0.43364	0.638106	-0.05111	0.425262
2	AT5G06150	-0.4133	0.628414	0.062318	0.425338
2	AT5G45700	-0.48199	0.757438	-0.02377	0.517551
2	AT1G02730	-0.59101	0.782942	0.022723	0.400221
2	AT5G16250	-0.63454	0.558777	-0.03651	0.509229
2	AT1G65710	-0.58493	0.709828	-0.13556	0.293391
2	AT5G55180	-0.4311	0.884204	0.092253	0.577083
2	AT5G38300	-0.45484	0.838956	0.054287	0.608957
2	AT3G51930	-0.37574	1.08514	-0.04574	0.574694
2	AT3G03680	-0.26067	0.883547	-0.17762	0.465507
2	AT4G31360	-0.20332	0.758542	0.034954	0.123116
2	AT2G37420	-0.17135	0.741645	0.028685	0.054737
2	AT5G01370	-0.12478	0.612104	-0.06388	0.108212
2	AT3G02030	0.083989	0.650969	-0.08493	0.100886
2	AT2G36420	0.012122	0.633854	0.007864	0.085734
2	AT3G57860	-0.27587	0.745961	-0.14625	-0.02239
2	AT1G01830	-0.27376	0.648682	-0.27579	0.111812
2	AT4G01525	0.00532	0.741875	-0.01224	0.442254
2	AT3G19050	-0.13356	0.682784	0.067257	0.351541
2	AT3G11000	0.058967	0.652224	-0.23476	0.362216
2	AT2G34190	-0.44524	0.662901	0.137886	0.351152
2	AT2G26760	-0.46394	0.644294	0.132798	0.370619
2	AT4G21270	-0.47994	0.675789	0.229421	0.346963
2	AT3G51720	-0.48136	0.641061	0.056983	0.264658
2	AT4G15830	-0.6617	0.690372	0.215691	0.257919
2	AT1G44110	-0.62811	0.441305	0.152981	0.257845
2	AT5G44040	-0.67477	0.438288	0.161587	0.289129
2	AT3G01710	-0.6184	0.461478	0.24501	0.179587
2	AT4G31840	-0.68076	0.478051	0.214703	0.427968
2	AT3G58650	-0.44331	0.636543	0.361079	0.402958
2	AT5G55520	-0.45738	0.654205	0.30389	0.367583
2	AT4G02800	-0.46814	0.65622	0.396293	0.297751
2	AT1G54385	-0.43804	0.627725	0.278252	0.232243
2	AT4G28430	-0.55217	0.74909	0.425678	0.26117
2	AT4G26660	-0.54545	0.666733	0.446098	0.471072
2	AT3G02120	-0.48843	0.629695	0.354804	0.470465
2	AT3G15550	-0.49455	0.454107	0.309785	0.605313
2	AT5G25090	-0.68322	0.481066	0.459583	0.528825
2	AT3G61490	-0.48439	0.415424	0.184792	0.879039
2	AT1G23205	-0.29569	0.354787	0.105014	0.783332
2	AT1G07070	-0.15043	0.340601	0.400001	0.612194
2	AT5G47500	-0.26638	0.803808	0.288251	0.674647
2	AT1G75640	-0.02653	0.617144	0.13958	0.662565
2	AT1G55330	-0.399	0.169444	0.200587	0.640241
2	AT5G62220	-0.56955	0.131317	0.145371	0.825781
2	AT2G33240	-0.73666	0.155716	0.262404	0.615248
2	AT5G66770	-0.72293	0.365924	0.017923	0.153114
2	AT1G26760	-0.64857	0.385655	-0.24909	0.296103
2	AT5G46790	-0.67115	0.169422	-0.21916	0.156017
2	AT3G16150	-0.26252	0.262297	-0.37476	1.15142
2	AT1G14430	-0.35498	0.00865	-0.44044	0.87345
2	AT5G55250	-0.59555	0.685704	-0.40456	0.744992
2	AT5G08640	-0.25471	0.039593	0.52661	1.1333
2	AT3G51240	-0.32903	0.072262	0.509126	1.1084
2	AT3G51238	-0.30847	0.023541	0.603093	1.13
2	AT3G53720	-0.40962	0.019509	0.423089	1.10068
2	AT4G15480	-0.0546	0.126941	0.504077	0.977745
2	AT3G10190	-0.17911	0.209905	0.506868	1.01095
2	AT5G17050	-0.26087	0.18639	0.37746	0.979109
2	AT4G35320	-0.07706	-0.15653	0.587349	1.19478
2	AT3G55120	-0.16011	-0.14262	0.567544	1.17224
2	AT1G78570	0.051492	-0.07392	0.478265	1.12298
2	AT1G65060	-0.42039	0.231306	0.733166	1.3761
2	AT5G05270	-0.5089	0.004057	0.689832	1.28054
2	AT3G19680	-0.21328	0.204929	-0.07153	1.71832
2	AT3G48700	0.037567	0.800371	0.547209	1.36399
2	AT1G06002	-0.26133	-0.15475	0.153274	1.15211
2	AT1G06000	-0.38919	-0.26435	0.216365	1.11921
2	AT3G24500	-0.43554	-0.26249	-0.04976	1.03487
2	AT5G54470	-0.35557	-0.18524	-0.07411	0.853904
2	AT5G17220	-0.53679	-0.66091	0.41842	0.845313
2	AT5G10170	-0.44939	-0.51866	0.165259	0.784252
2	AT3G29590	-1.38257	0.055064	0.169654	1.20497
3	AT4G25640	0.325894	0.06903	0.278174	0.832085
3	AT1G55320	0.146061	-0.07522	0.381009	0.764557
3	AT1G10370	0.162925	-0.04183	0.163606	1.05983
3	AT2G41410	0.109367	-0.15909	0.060387	0.965578
3	AT1G64640	0.427716	-0.02824	0.032829	0.602504
3	AT2G01850	0.184301	0.054718	0.117388	0.607016
3	AT5G17010	-0.0915	-0.0512	0.014329	0.881648
3	AT1G71360	-0.04591	-0.07651	-0.03359	0.755755
3	AT5G13930	0.018914	0.014909	0.133035	0.767068
3	AT1G24170	0.041204	-0.11093	-0.19269	0.872668
3	AT4G12730	0.072312	-0.34208	-0.1659	0.755662
3	AT4G13340	0.203799	-0.22053	0.086287	0.717089
3	AT1G70090	0.173936	-0.37251	0.101024	0.603897
3	AT3G14200	0.107717	-0.41282	0.259156	0.892194
3	AT1G10020	0.227792	0.34184	-0.18051	0.807879
3	AT3G02550	0.089957	0.259074	-0.10105	0.724362
3	AT5G41460	0.175649	0.183564	-0.26219	0.637213
3	AT4G10265	0.561819	0.291153	-0.1211	0.902346
3	AT5G65390	0.130985	0.25791	0.068706	1.1518
3	AT5G26200	0.054025	-0.44724	-0.05097	1.04174
3	AT3G62720	0.037075	-0.57506	0.051356	0.740975
3	AT5G67300	0.008176	-0.6019	-0.19188	0.796972
3	AT4G30440	-0.03022	-0.78592	-0.06969	0.888043
3	AT4G37260	0.380715	-0.68742	-0.15341	0.809914
3	AT2G46600	0.518764	-1.02899	-0.32213	1.13702
3	AT1G61800	0.545879	-0.25563	-0.71733	1.1174
3	AT5G17030	1.07587	-0.47207	-0.10692	1.83574
3	AT2G23910	0.213545	-0.19525	1.21354	1.31427
3	AT4G08950	0.504585	-0.61776	1.07953	1.53148
3	AT5G07190	0.389772	-0.01168	1.16334	2.30729
3	AT3G21560	0.625248	0.191917	1.03268	1.57309
3	AT5G06300	0.309453	0.452397	1.13714	1.11754
3	AT1G59940	-0.55747	-0.6203	0.378937	2.61804
3	AT5G17040	-0.22365	-0.93865	-0.29767	2.06058
3	AT3G21150	0.009365	-1.11646	0.066779	1.58315
3	AT4G22880	-1.29733	-0.98654	0.981073	1.08562
3	AT5G54060	-0.50664	-1.33918	0.874207	1.25163
3	AT3G50060	-0.45952	-1.42789	0.296358	1.04937
3	AT1G20823	-0.58109	-1.72938	0.394396	1.12079
3	AT1G08860	0.846054	-0.91118	0.872038	0.591547
3	AT4G23180	0.768912	-0.8586	0.767082	0.553939
3	AT4G24972	0.741184	-0.7608	0.973247	0.63793
3	AT2G41130	0.83192	-0.46113	1.12275	0.324299
3	AT3G26980	0.532978	-0.67833	0.957874	0.22317
3	AT4G39640	1.08532	-1.00407	0.870471	0.238792
3	AT1G50740	0.9998	-0.83028	0.800918	0.073151
3	AT3G22910	1.61417	-1.40412	1.50195	0.409073
3	AT3G13600	0.464337	-1.32779	1.4747	0.745407
3	AT2G27080	0.859774	-1.74471	1.4428	0.143638
3	AT2G32190	0.598022	-0.4254	2.18286	-0.73354
3	AT2G41480	0.910303	-0.97887	2.1591	-1.0404
3	AT5G49520	0.745444	-1.362	1.58604	-1.15056
3	AT2G29680	-0.58249	-0.48913	1.38095	0.221843
3	AT4G28310	-0.46736	-0.62216	1.14804	0.31477
3	AT1G62180	-0.63214	-0.78833	1.33219	0.151471
3	AT5G43530	-0.60361	-0.688	1.5167	0.458214
3	AT3G46940	-0.80991	-0.44605	1.1188	0.411143
3	AT5G08020	-0.72653	-0.60814	1.17162	0.270612
3	AT1G04770	-0.36124	-0.87895	1.2842	0.434506
3	AT3G23740	-0.30242	-0.82668	1.01712	0.18902
3	AT1G62170	-0.62809	-1.3509	1.22355	0.214447
3	AT1G36370	-0.84099	-0.90471	0.87259	-0.11196
3	AT4G21990	-1.04617	-1.36251	1.08656	-0.26669
3	AT3G57530	-0.04235	-1.21498	0.247995	0.829555
3	AT4G34410	0.175033	-1.6067	0.276255	0.294584
3	AT5G46710	0.179897	-1.54371	0.154464	0.294081
3	AT5G45100	-0.20163	-0.71898	0.21402	0.340213
3	AT2G03240	-0.18173	-0.83001	0.079256	-0.11661
3	AT1G30320	-0.35922	-0.83314	0.268379	-0.10638
3	AT5G01820	-0.49408	-0.95675	0.410218	-0.07153
3	AT5G46470	0.849688	-0.3727	0.453187	0.435665
3	AT4G37650	0.791795	-0.35187	0.308341	0.392428
3	AT5G57100	0.706546	-0.21683	0.2818	0.514819
3	AT5G03380	0.792232	-0.23434	0.15236	0.352382
3	AT3G14590	0.876531	-0.32711	0.139647	0.28409
3	AT4G16950	0.938234	-0.36984	0.099794	0.415456
3	AT5G09970	1.14808	-0.17831	0.060919	0.373382
3	AT4G16870	1.08463	-0.19926	0.180579	0.139937
3	AT3G23120	1.05432	-0.42297	0.387471	0.487462
3	AT1G66180	1.04059	-0.5033	0.218514	0.275827
3	AT5G19250	0.713585	-0.24785	0.2393	0.237269
3	AT3G60260	0.723125	-0.20991	0.234912	0.146822
3	AT1G67900	0.657549	-0.22352	0.356146	0.215184
3	AT3G11420	0.65963	-0.32862	0.243714	0.318113
3	AT1G35710	0.922338	-0.46675	0.281003	0.015049
3	AT3G04210	0.864741	-0.44411	0.295372	0.029948
3	AT3G53990	0.605815	-0.49604	0.427033	0.131515
3	AT1G69840	0.663057	-0.6278	0.306453	0.223263
3	AT1G69780	0.630622	-0.29254	0.178017	0.066991
3	AT4G29900	0.626848	-0.24968	0.071583	0.084516
3	AT5G46510	0.738257	-0.25753	0.21106	-0.02297
3	AT3G10720	0.720504	-0.43676	0.059216	0.019276
3	AT1G78280	0.635753	-0.33927	-0.00574	-0.0877
3	AT5G60900	0.790625	-0.43442	0.194411	0.225442
3	AT2G37590	0.766396	-0.38591	0.113265	0.153703
3	AT3G11820	0.736899	-0.5555	-0.01197	0.178308
3	AT3G52430	1.11064	-0.94024	-0.05491	0.179159
3	AT5G63160	1.03325	-0.9629	-0.19555	0.04241
3	AT1G76040	0.926517	-0.64995	0.047449	0.020297
3	AT3G50950	0.82513	-0.69249	0.210092	-0.07597
3	AT5G48380	0.717319	-0.71367	0.087864	-0.1086
3	AT1G63090	0.702174	-0.92917	0.037374	-0.03577
3	AT3G16510	0.981672	-0.85719	-0.05692	-0.18049
3	AT2G13790	0.768128	-0.73198	-0.19501	-0.12499
3	AT1G66880	0.697303	-0.44992	0.187072	-0.05571
3	AT3G05650	0.666601	-0.53677	0.212441	-0.03602
3	AT2G31890	0.707695	-0.56927	0.272133	-0.23742
3	AT3G03020	0.660281	-0.46538	-0.0289	-0.19212
3	AT2G41430	0.615438	-0.46207	0.078283	-0.291
3	AT4G30662	0.363579	-0.74928	0.231704	-0.13432
3	AT4G21570	0.449785	-0.72785	-0.14136	-0.19459
3	AT4G22780	0.700177	-0.89257	0.335091	0.41542
3	AT5G26030	0.622509	-0.89403	0.225861	0.529335
3	AT1G79245	0.761372	-1.02728	0.098869	0.496291
3	AT1G31130	0.574177	-0.74205	0.056913	0.272113
3	AT2G47730	0.922409	-0.85236	0.366497	0.20108
3	AT4G17090	1.14831	-1.1652	-0.14917	0.668583
3	AT5G66210	0.965078	-1.1709	0.260332	0.564593
3	AT1G09070	0.883267	-1.30336	0.154736	0.297541
3	AT3G08720	0.758786	-1.43493	0.045595	0.444351
3	AT5G45110	0.584301	-1.2855	-0.11644	0.462046
3	AT5G44568	1.27699	-0.73247	0.507603	0.852824
3	AT1G33600	1.22743	-0.74575	0.575871	0.518106
3	AT3G51860	0.834056	-0.63071	0.554753	0.721939
3	AT5G19530	0.828168	-0.82845	0.429097	0.689241
3	AT2G23290	0.698384	-0.3299	0.017985	0.780108
3	AT4G27520	0.629337	-0.52303	0.194662	0.819075
3	AT3G54810	0.993275	-0.37561	0.479926	0.896523
3	AT5G46520	1.65298	-0.41515	0.151156	0.630478
3	AT1G08930	1.26648	-0.62645	0.032879	0.355638
3	AT4G16860	1.27554	-0.62594	-0.00559	0.247734
3	AT1G57990	1.47284	-1.25439	0.703777	0.326751
3	AT4G20830	1.20263	-1.19234	0.711733	0.410277
3	AT2G33580	0.820512	-1.09162	0.723538	0.395197
3	AT5G19240	1.01773	-1.46916	0.772305	0.412973
3	AT1G72930	1.45337	-1.63529	0.322288	0.637412
3	AT5G54710	1.4149	-1.70032	0.176268	0.609565
3	AT5G13190	1.00567	-1.59625	0.481554	0.741208
3	AT4G12720	0.934892	-1.78307	0.40042	0.808865
3	AT2G41010	0.928739	-2.03935	0.377225	0.684465
3	AT4G18250	1.66336	-1.26545	-0.17471	1.06872
3	AT1G59590	1.87024	-1.3535	-0.09138	0.598609
3	AT2G31880	1.25	-1.30495	0.472868	0.087304
3	AT4G18880	1.08424	-1.39145	0.384794	-0.08012
3	AT5G56970	1.37764	-1.41515	0.677512	-0.33399
3	AT5G47220	1.50847	-0.96768	0.083244	-0.32967
3	AT5G39020	1.65491	-1.28753	0.165837	-0.26502
3	AT1G19380	0.843949	-1.92298	0.085441	-0.46704
3	AT4G31800	1.16464	-2.13848	-0.26878	-0.71839
3	AT1G80120	0.520816	-1.22087	-1.00285	-0.00856
3	AT5G42650	0.198849	-1.48789	-0.60279	-0.10404
3	AT5G09980	0.131628	-0.9418	-0.5401	-0.22719
3	AT2G06050	0.384269	-1.01921	-0.61012	-0.39827
3	AT4G30660	0.266502	-0.61206	0.01455	0.156639
3	AT5G23870	0.157912	-0.65629	-0.27558	0.021316
3	AT3G17120	0.202499	-1.10686	-0.11248	0.230684
3	AT5G47600	0.327224	-0.95589	-0.3825	0.152537
3	AT1G29050	0.507533	-1.15812	-0.12127	-0.16897
3	AT4G36010	0.47066	-1.01411	-0.25646	-0.26491
3	AT5G05140	0.032132	-1.01656	-0.16549	-0.18322
3	AT3G57040	0.127066	-1.13697	-0.00216	-0.12658
3	AT2G01150	0.163734	-1.23018	0.048383	-0.26155
3	AT5G47240	0.596192	-1.05284	-0.71436	-0.95059
3	AT5G53550	0.319647	-1.05164	-0.51613	-1.04911
3	AT5G56980	0.751167	-0.83916	0.332431	-0.76591
3	AT5G54940	0.736192	-1.02202	0.338098	-0.76633
3	AT3G06500	0.611228	-0.77306	-0.27377	-0.66563
3	AT3G63300	0.820821	-0.71848	-0.21871	-0.48215
3	AT3G59350	0.780839	-0.75797	-0.27214	-0.46529
3	AT2G29450	0.448528	-0.81488	0.0494	-0.65425
3	AT5G54170	0.334931	-0.51399	-0.10547	-0.6257
3	AT1G72630	0.189417	-0.74325	0.015671	-0.44376
3	AT1G78380	0.180054	-0.64171	-0.12579	-0.46282
3	AT1G74440	0.215792	-0.99045	-0.25111	-0.42767
3	AT1G50420	0.069762	-0.78794	-0.29311	-0.51397
3	AT1G74430	0.112454	-0.94848	-0.29562	-0.54832
3	AT5G45475	-0.03591	-0.77528	-0.16963	-0.43867
3	AT3G05165	-0.03007	-0.90704	-0.07561	-0.42309
3	AT3G53420	-0.06874	-0.83522	-0.16386	-0.61225
3	AT5G27520	-0.0123	-0.72478	-0.15128	-0.60876
3	AT2G28510	-0.11273	-0.70793	-0.09862	-0.58491
4	AT1G20070	0.239348	-2.10285	1.06411	-0.82627
4	AT2G25460	0.107491	-2.61776	0.415707	-0.32905
4	AT1G22990	-0.69424	-2.37622	0.486433	-1.18883
4	AT2G24210	-0.27687	-2.75722	-0.20425	-1.18001
4	AT3G05690	-0.88872	-0.21542	0.130667	-0.72161
4	AT3G15720	-0.8195	-0.29409	0.266835	-1.03322
4	AT4G01895	-0.427	-0.75302	0.305629	-1.15756
4	AT1G54010	-0.69647	-0.62021	-0.09507	-1.02521
4	AT2G14900	-0.65333	-0.5511	-0.00098	-1.38228
4	AT4G02280	-0.49073	0.186759	-0.15278	-1.10397
4	AT1G77380	-0.4228	0.125287	-0.51747	-1.32714
4	AT4G13540	-0.89144	-0.00287	-0.66211	-1.20499
4	AT5G17490	-0.40888	0.034714	-0.7517	-0.82493
4	AT1G15405	-0.55365	0.144242	-0.63913	-0.90679
4	AT5G25220	-0.50383	0.035976	-0.49484	-0.80653
4	AT4G37430	-0.57424	-0.10916	-0.4348	-0.71729
4	AT4G37432	-0.62817	-0.06716	-0.5195	-0.67551
4	AT2G38170	-1.53868	-0.21143	-0.0377	-0.0641
4	AT3G21100	-0.61772	-0.01957	0.042578	0.088668
4	AT3G50870	-0.76036	-0.23626	0.226835	-0.34061
4	AT4G28680	-0.95389	-0.33094	0.127057	-0.09802
4	AT5G03840	-0.40992	-0.75518	-0.3929	0.054287
4	AT1G78680	-0.33503	-0.87163	-0.23182	-0.24202
4	AT5G41120	-0.42134	-0.39068	-0.47984	-0.64066
4	AT4G24060	-0.63985	-0.48434	-0.36259	-0.52035
4	AT4G11211	-0.75747	-0.75268	-0.36345	-0.4844
4	AT4G26255	-0.57325	-0.69587	-0.57267	-0.55317
4	AT3G21670	-1.29628	-0.62511	-0.82158	-0.35611
4	AT2G18550	-0.93665	-0.57791	-0.57736	-0.4505
4	AT4G01070	-1.06917	-0.50683	-0.38828	-0.70736
4	AT5G58900	-0.67002	-0.10885	-0.82963	-0.46307
4	AT4G10060	-0.84219	-0.22816	-0.6943	-0.49066
4	AT3G62700	-0.70042	-0.02885	-0.61399	-0.15619
4	AT1G49450	-0.70893	-0.27921	-0.33101	-0.19999
4	AT3G12710	-0.94969	-0.02602	-0.31509	-0.24499
4	AT1G77690	-1.20493	-1.87255	-0.72908	-0.65952
4	AT2G32487	-0.89445	-1.23506	0.024774	-1.04734
4	AT5G23820	-1.04133	-1.17661	-0.50081	-1.08572
4	AT1G66760	0.033427	-1.25666	0.122326	-1.58178
4	AT3G08885	-0.23559	-1.53502	-0.07785	-1.08308
4	AT3G05640	-0.08443	-1.24083	-0.59926	-1.07124
4	AT4G21850	-0.36268	-1.22666	-0.33959	-1.25192
4	AT5G06870	-0.43172	-0.36085	-0.02085	-1.7099
4	AT1G70290	-0.19814	-0.65412	-0.1384	-1.61229
4	AT5G13220	-0.10659	-0.84747	-0.27148	-1.77138
4	AT1G44350	-0.23867	-0.87759	-0.29429	-1.82059
4	AT5G24780	-0.24768	-0.74312	-0.73708	-1.41344
4	AT1G54020	-0.62621	-0.55821	-0.55757	-1.62557
4	AT3G16470	-0.63631	-0.72132	-0.82663	-1.61909
4	AT4G38810	-0.72532	-0.8995	-0.80215	-1.38563
4	AT2G30860	-0.18287	-0.28466	-0.24657	-1.18832
4	AT3G51450	-0.13332	-0.4283	-0.34525	-1.00159
4	AT5G65040	-0.18943	-0.25808	-0.52771	-1.25473
4	AT1G52410	-0.34532	-0.45323	-0.44248	-1.13745
4	AT2G39800	-0.53059	-0.66628	-0.32861	-1.0946
4	AT2G29710	-0.48617	-0.83516	-0.47324	-1.13027
4	AT4G02360	-0.83809	-0.46251	-0.47389	-1.05151
4	AT1G69760	-0.47856	-0.26218	-0.36069	-1.11397
4	AT2G43530	-0.53559	-0.36962	-0.23208	-1.08013
5	AT1G56250	1.60685	-1.22669	1.16208	1.64719
5	AT1G56240	1.39615	-1.7055	0.839979	1.79711
5	AT1G56242	1.39716	-2.14644	0.933286	2.26068
5	AT1G68510	0.018161	-1.99869	1.18692	1.90415
5	AT1G60190	0.529535	-2.4711	1.5228	1.38075
5	AT2G20142	2.24627	-2.78483	0.129571	0.355167
5	AT1G65390	1.97137	-1.88748	-0.24426	-0.08466
5	AT5G52760	1.60588	-2.26505	-0.38187	0.267437
5	AT5G52750	1.36122	-2.47579	-0.1801	0.10292
5	AT2G14290	0.487826	-3.01812	-0.63534	0.207108
5	AT5G64870	0.638115	-3.13894	-0.37282	-0.91605
5	AT5G57560	1.34739	-2.9106	0.274514	1.65416
5	AT2G44840	0.922704	-3.51167	-0.63334	1.44138
5	AT1G12610	0.638749	-3.13973	-0.11343	1.36926
5	AT4G29780	0.494551	-3.25539	-0.04465	1.22075
5	AT1G66500	0.867716	-1.98702	0.946902	0.621187
5	AT1G18300	0.371814	-2.04819	0.973955	0.625204
5	AT4G24380	0.605469	-2.60691	0.659953	1.04459
5	AT5G43620	0.64889	-2.53646	0.905652	0.635018
5	AT3G48650	1.3043	-2.57833	1.27837	0.989518
5	AT3G17690	1.19147	-2.60843	0.511486	1.07798
5	AT2G24600	1.11398	-3.06886	0.741311	0.936055
5	AT5G41750	1.30265	-2.70366	0.373162	0.642388
5	AT2G41100	0.912824	-2.57616	0.295413	0.425064
5	AT4G14365	1.01527	-1.98342	0.430762	0.179311
5	AT5G41740	0.490724	-1.99817	0.536066	0.419399
5	AT2G35710	0.524707	-1.95539	0.235393	0.970683
5	AT3G45650	0.541388	-2.00547	-0.32773	0.568544
5	AT2G44500	0.18566	-2.35377	-0.13162	0.55664
5	AT4G13395	-0.2693	-2.47634	-0.03094	0.625789
5	AT5G43700	1.20455	-0.11499	0.749248	0.347076
5	AT4G32880	1.06712	-0.17063	0.75278	0.469759
5	AT1G44100	0.980337	-0.33983	0.814634	0.351031
5	AT4G32800	1.11739	-0.20935	0.910709	0.671497
5	AT3G04860	0.779006	-0.09576	0.77142	0.454395
5	AT1G31880	0.751798	-0.07162	0.689609	0.42007
5	AT1G10900	0.580529	-0.12238	0.664656	0.394061
5	AT4G27260	1.16659	0.287583	0.71782	0.135987
5	AT1G29715	1.22548	0.128514	0.666619	-0.05634
5	AT5G43870	0.988418	0.282576	1.07526	0.026904
5	AT4G16890	0.98782	-0.38371	0.487364	0.182356
5	AT3G48090	1.05917	-0.56421	0.476356	0.091561
5	AT5G60200	1.02688	-0.451	0.73226	0.061489
5	AT1G55450	1.26841	-0.57685	0.7516	0.208158
5	AT5G66700	1.22408	-0.39501	0.52226	-0.0107
5	AT4G39830	1.21093	-0.51914	0.598508	-0.19994
5	AT5G28646	1.23379	-0.19289	1.16677	-0.35759
5	AT4G37790	0.878426	-0.15732	0.856071	-0.2828
5	AT3G26210	1.46227	-0.09464	0.640775	-0.37572
5	AT3G25130	1.10773	-0.09726	0.632049	-0.45608
5	AT2G33310	1.66097	0.134511	0.625697	0.159805
5	AT3G22810	1.69313	0.273806	0.480151	-0.08295
5	AT5G50090	1.55289	-0.24272	0.358193	0.073121
5	AT1G70800	1.37598	-0.14395	0.266195	0.088085
5	AT1G23340	1.80446	-0.27692	0.547891	0.36193
5	AT4G23220	1.6314	-0.43554	0.581059	0.053776
5	AT4G26270	0.676663	0.167086	0.20545	0.170071
5	AT3G63240	0.656514	0.150943	0.234719	0.172808
5	AT4G32285	0.653099	0.099705	0.121495	0.1499
5	AT1G80640	0.664051	0.195801	0.102544	0.268237
5	AT5G01730	0.832826	0.13643	0.158855	0.082336
5	AT1G70480	0.815228	0.076379	0.156568	0.086894
5	AT3G05220	0.797508	0.191239	0.071662	0.087965
5	AT1G69730	0.75896	0.095049	0.020181	0.132193
5	AT3G17090	0.779669	0.096394	0.014436	0.302574
5	AT5G54960	0.698452	0.24907	-0.02335	0.169448
5	AT5G63140	0.602184	-0.13162	0.057324	0.199926
5	AT3G28480	0.607537	-0.03602	-0.00873	0.079189
5	AT2G41820	0.733204	-0.0719	0.192297	0.101225
5	AT5G49760	0.686842	-0.03643	-0.08062	-0.07778
5	AT3G60390	1.06733	0.413957	-0.04453	-0.02276
5	AT4G17260	0.881504	0.296322	-0.13901	0.028401
5	AT3G62070	1.04541	0.289067	0.077837	0.22168
5	AT3G50650	1.24172	-0.08973	-0.14126	0.023408
5	AT2G31010	1.02381	-0.05245	-0.26068	0.199014
5	AT3G49350	0.880926	0.029151	0.250165	0.03586
5	AT1G70550	0.848865	0.007832	0.254461	-0.0874
5	AT3G50410	0.919382	-0.08775	0.300316	0.072212
5	AT1G68360	0.936421	-0.10043	0.113866	0.024953
5	AT4G23270	0.927955	-0.18863	0.120917	-0.11769
5	AT5G20830	0.876378	-0.00081	0.052792	-0.08074
5	AT1G21250	0.820498	-0.03633	0.048495	-0.00845
5	AT1G69580	0.745158	0.161388	0.201417	-0.13602
5	AT3G57330	0.664561	0.100587	0.147454	-0.19471
5	AT1G11330	0.626951	-0.02382	0.258687	-0.30377
5	AT4G28240	0.66433	-0.05456	0.169587	-0.22691
5	AT1G34750	0.69015	-0.20209	0.142861	-0.25874
5	AT2G24230	0.767183	-0.22269	0.433594	0.12726
5	AT3G51920	0.709573	-0.14591	0.443525	0.080245
5	AT5G44070	0.711206	-0.34148	0.397115	0.045679
5	AT5G05090	0.952938	-0.19237	0.580229	0.040063
5	AT5G01732	0.711313	0.05674	0.410161	0.10629
5	AT1G17290	0.741649	-0.02536	0.3829	0.148891
5	AT5G55450	0.84455	0.197044	0.388413	0.070302
5	AT3G47210	0.613869	-0.22606	0.53545	-0.17421
5	AT2G46810	0.712822	-0.06884	0.424081	-0.42791
5	AT4G22690	1.34834	-0.39288	-0.1761	-0.25348
5	AT2G30990	1.29143	-0.68083	-0.09934	-0.20549
5	AT5G26690	1.22267	-0.46131	0.208358	-0.40797
5	AT2G27830	0.994228	-0.71786	0.28315	-0.25615
5	AT1G59870	0.919983	-0.65986	0.10348	-0.40273
5	AT4G26070	0.957728	-0.17708	0.413181	-0.47821
5	AT2G25510	0.96049	-0.18325	0.27313	-0.58219
5	AT3G48080	0.953698	-0.48354	0.322888	-0.50799
5	AT2G47130	0.939373	-0.38487	0.223402	-0.64981
5	AT1G21270	1.04011	-0.17868	-0.01757	-0.65552
5	AT5G42530	0.833629	-0.31342	-0.18007	-0.53836
5	AT4G18010	0.791335	-0.32558	-0.05372	0.065007
5	AT2G12400	0.799328	-0.40648	-0.17115	0.018156
5	AT3G11010	0.939683	-0.39751	-0.09656	0.146969
5	AT1G07000	0.884534	-0.47404	-0.24698	-0.05652
5	AT1G60010	0.755163	-0.48636	-0.09583	-0.07948
5	AT1G56120	0.843418	-0.10607	-0.10473	-0.1522
5	AT1G51170	0.925415	-0.16106	-0.2049	-0.24228
5	AT2G23200	0.959476	-0.28775	-0.01557	-0.12663
5	AT4G16190	0.94278	-0.16028	-0.5583	-0.28044
5	AT2G38290	0.633345	-0.08734	-0.48348	-0.23988
5	AT5G47435	0.688168	-0.2794	-0.12211	-0.16206
5	AT1G64280	0.640391	-0.31811	-0.10168	-0.25251
5	AT4G38552	0.605421	-0.23378	-0.20493	-0.22914
5	AT5G05460	0.702318	-0.34843	-0.35475	-0.18784
5	AT1G49050	0.712803	-0.40912	-0.08238	-0.31748
5	AT1G31580	0.75525	-0.34801	-0.10025	-0.41128
5	AT4G38550	0.664644	-0.44909	-0.18247	-0.27902
5	AT1G66970	0.606234	-0.47126	-0.25997	-0.37825
5	AT1G09250	0.988776	0.341321	0.425085	0.179808
5	AT1G19220	0.930863	0.259123	0.296267	0.287091
5	AT5G62580	0.977831	0.429825	0.362145	0.384966
5	AT5G49700	0.779842	0.194339	0.482454	0.452355
5	AT2G36910	0.624682	0.306755	0.415111	0.336424
5	AT1G21060	1.00428	0.06826	0.625458	0.52419
5	AT3G49360	1.00859	0.13653	0.366758	0.621161
5	AT1G53180	1.08609	0.352053	0.539653	0.560123
5	AT1G70470	1.19542	0.367807	0.407384	0.309023
5	AT3G49670	1.07814	0.698471	0.309975	0.35831
5	AT1G73590	1.13775	0.673795	0.620244	0.635047
5	AT4G37590	0.962686	0.541518	0.721964	0.497259
5	AT5G12330	0.492198	0.736271	0.686657	0.320574
5	AT1G66140	0.681206	0.493114	0.627626	0.024714
5	AT3G06870	1.4834	0.519757	0.286296	0.131406
5	AT4G17460	1.41186	0.348389	0.190983	0.042746
5	AT3G06868	1.54513	0.665364	0.113036	0.122096
5	AT1G02930	1.4491	0.521317	0.042432	-0.13696
5	AT3G63440	1.35227	0.620948	0.610766	0.105855
5	AT3G63445	1.28514	0.593312	0.681481	0.049384
5	AT1G13600	1.36843	0.503248	0.511992	-0.12748
5	AT4G38860	1.41117	0.80847	-0.10586	0.707639
5	AT3G49668	1.2057	0.575707	-0.21792	0.327495
5	AT5G43190	1.63746	0.286678	-0.05255	0.584835
5	AT1G70750	1.62846	0.144279	-0.06564	0.201193
5	AT5G23100	1.82375	-0.11592	0.200681	0.011713
5	AT1G30100	1.91723	-0.02509	-0.1037	-0.00506
5	AT4G02380	1.69635	0.31568	-0.24364	-0.16821
5	AT1G79760	1.88149	-0.04617	-0.40979	-0.12977
5	AT3G51410	2.30845	0.035424	-0.56677	-0.09413
5	AT2G47520	1.88815	-0.09338	0.433725	-0.52687
5	AT5G39240	1.6753	-0.32638	0.172979	-0.25915
5	AT3G50480	2.0736	-0.63275	-0.10933	-0.36481
5	AT5G40450	1.72835	0.249657	-1.34383	-0.84764
5	AT4G32870	2.33623	0.478178	0.155622	-0.60729
5	AT2G18690	2.34684	0.480732	-0.27255	-0.35273
5	AT2G24762	2.81577	0.911482	-0.07251	-0.53824
5	AT1G21130	2.26864	1.40394	0.067198	-0.85781
5	AT2G18660	1.55686	0.520277	-0.17242	-0.71001
5	AT3G02910	1.18853	0.649067	-0.34136	-0.89573
5	AT2G39210	1.06853	0.509217	-0.14676	-0.56359
5	AT5G19140	0.986945	0.223646	-0.38322	-0.47535
5	AT3G49120	0.836206	0.06939	0.603116	-0.70045
5	AT5G18310	0.930157	0.162905	0.692874	-1.08482
5	AT5G65660	0.546581	0.316821	0.385963	-1.08362
5	AT4G02520	2.00197	0.520308	0.268266	-1.54955
5	AT2G30250	1.79628	-0.38657	0.531425	-1.34391
5	AT3G25610	1.22605	-0.26403	0.479859	-1.25523
6	AT5G65360	-0.36796	1.01431	0.3733	0.132772
6	AT5G59870	-0.38516	1.03902	0.279489	0.144273
6	AT1G07880	-0.31848	0.985893	0.320306	0.206809
6	AT5G22880	-0.38009	0.852122	0.425536	0.200485
6	AT5G01910	-0.42337	0.884361	0.349779	0.197577
6	AT5G10400	-0.47641	0.931031	0.477263	0.11974
6	AT4G21820	-0.37279	0.834344	0.360039	0.393224
6	AT1G18250	-0.34801	0.791108	0.385397	0.338297
6	AT3G20670	-0.41601	0.802299	0.346546	0.298777
6	AT3G05330	-0.4555	0.749928	0.342277	0.299532
6	AT5G59970	-0.39685	0.9408	0.386936	0.357289
6	AT3G54560	-0.22418	0.971121	0.200636	0.254557
6	AT3G17360	-0.19411	0.925776	0.201014	0.237622
6	AT1G76740	-0.21073	0.934823	0.243225	0.32456
6	AT2G28740	-0.27657	0.884575	0.180119	0.201941
6	AT5G59690	-0.26835	0.988266	0.087219	0.164938
6	AT5G05180	-0.34799	0.900594	0.066123	0.104867
6	AT4G28950	-0.41092	0.822375	0.16507	0.123285
6	AT2G38810	-0.15236	0.818107	0.345001	0.20197
6	AT3G01330	-0.25043	0.799354	0.389811	0.220751
6	AT1G09200	-0.22727	0.937978	0.368509	0.169143
6	AT4G27230	-0.07033	0.829348	0.411803	0.236449
6	AT1G20060	-0.02057	0.856066	0.429507	0.124615
6	AT2G36200	-0.1347	0.639854	0.345719	0.226658
6	AT1G20930	-0.14707	0.614214	0.329621	0.220984
6	AT4G05190	-0.16839	0.637657	0.306888	0.319232
6	AT5G26680	-0.10212	0.716242	0.354781	0.266455
6	AT5G55820	-0.12846	0.691645	0.182343	0.107579
6	AT3G48210	-0.13492	0.699424	0.171821	0.1006
6	AT4G17240	-0.09738	0.690478	0.171122	0.050446
6	AT2G16780	-0.15261	0.774508	0.293199	0.039586
6	AT4G14310	-0.18641	0.611503	0.184109	-0.06305
6	AT3G17350	-0.19673	0.6281	0.208563	0.169594
6	AT5G59910	-0.26125	0.61823	0.087398	0.09005
6	AT4G15160	0.080081	1.03497	0.109465	0.065596
6	AT3G54750	-0.26541	0.624047	0.599971	0.130034
6	AT1G78770	-0.32082	0.536313	0.606613	0.080325
6	AT3G27360	-0.44666	0.6411	0.662596	-0.00769
6	AT1G26540	-0.41047	0.713197	0.49744	0.029142
6	AT3G53650	-0.20849	1.00158	0.81302	0.341423
6	AT3G45930	-0.28196	0.709441	0.829409	0.293537
6	AT5G42720	-0.37121	1.09625	-0.16325	0.178678
6	AT3G52900	-0.38273	1.02842	-0.21601	0.091378
6	AT1G79640	-0.51579	1.03183	-0.13853	-0.14748
6	AT1G63440	-0.7592	1.16197	-0.21462	-0.06226
6	AT5G05940	-0.74696	0.798776	0.154426	-0.12409
6	AT2G17950	-0.80161	1.71336	-0.08981	-0.21982
7	AT1G22770	0.672339	0.015988	-0.39747	0.210656
7	AT2G36460	0.622084	0.020263	-0.39152	0.23387
7	AT3G15360	0.67711	0.187202	-0.63995	0.161162
7	AT5G01240	0.631612	0.638143	-0.2493	0.169255
7	AT3G03270	0.973343	0.256308	-0.85432	0.077297
7	AT4G24110	0.55958	0.193385	-0.95586	0.392865
7	AT1G43800	0.493243	1.13377	-1.2716	0.100454
7	AT4G29310	-0.15026	0.579487	-1.22721	0.231601
7	AT1G52700	-0.01968	0.221182	-1.40678	0.022464
7	AT1G72600	0.167375	0.283891	-1.29363	0.068336
7	AT1G72610	0.111995	0.399731	-1.29571	-0.01455
7	AT1G70830	0.374869	0.3578	-1.14411	-0.19058
7	AT2G02850	0.255186	0.309421	-1.13485	-0.45183
7	AT2G38995	-0.12107	0.243757	-1.34696	-0.35785
7	AT5G38410	0.035289	0.486396	-1.21331	-0.25607
7	AT3G29030	-0.13518	0.424151	-1.14394	-0.23566
7	AT1G04660	0.121385	0.558074	-1.34016	-0.47413
7	AT3G50820	0.014129	0.485431	-1.22915	-0.44492
7	AT3G22121	-0.05089	0.441468	-1.29118	-0.50762
7	AT2G05070	-0.56186	0.470782	-1.1948	-0.13299
7	AT5G08260	-0.32735	0.836403	-1.22623	-0.65789
7	AT5G59310	-0.27635	0.488721	-1.07489	-0.50943
7	AT5G64570	-0.46026	0.531827	-1.12954	-0.70305
7	AT5G64572	-0.48302	0.470646	-1.14426	-0.69404
7	AT4G29020	-0.58054	0.32198	-0.96999	-0.79704
7	AT1G76100	-0.4559	0.005153	-1.36891	-0.97627
7	AT3G26450	-1.09745	0.216708	-1.17546	-0.47813
7	AT2G10940	-0.90688	0.488393	-1.43819	-0.80992
7	AT2G07738	0.438506	-0.31973	-1.70007	-0.09638
7	AT1G14580	0.168101	0.049912	-1.77222	0.256126
7	AT3G33004	-0.18505	-0.06464	-1.75859	0.127008
7	AT3G33002	-0.22666	-0.09713	-1.96852	-0.2249
7	AT1G80080	-0.4489	-0.14009	-1.83444	-0.39756
7	AT4G36220	0.023454	-0.16678	-0.92695	0.363696
7	AT2G07732	0.040238	-0.06412	-1.24425	0.354717
7	AT4G12870	-0.09743	-0.2361	-1.41564	0.057234
7	AT5G24065	0.051212	-0.25	-1.14071	0.004573
7	AT1G16750	0.016777	-0.09755	-1.20211	-0.16523
7	AT1G61260	-0.47024	0.111907	-1.14842	0.459354
7	AT5G51950	-0.55517	0.128755	-1.27145	0.312203
7	AT3G33000	-0.57919	-0.05868	-1.52387	0.110254
7	AT4G36240	-0.61842	-0.26328	-1.22064	-0.21426
7	AT2G44940	-0.71741	-0.48575	-1.23192	0.028607
7	AT2G07680	-0.3321	-0.19457	-1.04247	-0.19077
7	AT3G52490	-0.53616	-0.33044	-0.82966	-0.3437
7	AT3G13110	-0.44996	-0.25407	-0.70005	-0.2026
7	AT5G23280	-0.41327	-0.30278	-0.87657	-0.20152
7	AT4G23670	-0.2988	-0.66775	-0.8529	-0.56104
7	AT5G67150	-0.07141	-0.53119	-0.74023	-0.54086
7	AT1G52710	-0.22951	-0.55935	-0.7014	-0.54503
7	AT5G27930	-0.0938	-0.32783	-0.71008	-0.45197
7	AT3G26330	-0.09028	-0.35568	-0.80731	-0.45582
7	AT5G13800	-0.19598	-0.47163	-0.795	-0.41724
7	AT5G67160	-0.25392	-0.4009	-0.7867	-0.53169
7	AT1G57750	-0.16787	-0.04571	-1.18859	-0.46405
7	AT2G21540	-0.16802	-0.15249	-1.07416	-0.45461
7	AT4G31690	-0.29943	-0.11554	-1.04453	-0.41283
7	AT3G22120	-0.09433	0.299267	-0.99414	-0.6288
7	AT3G46780	-0.07776	0.278844	-1.10437	-0.54934
7	AT1G24100	-0.26268	0.018244	-1.04045	-0.79544
7	AT4G05180	0.019408	-0.02316	-1.04969	-0.82183
7	AT1G68570	-0.07811	0.079108	-1.13668	-0.80148
7	AT3G61470	-0.01678	0.155402	-0.84697	-0.61174
7	AT5G26600	-0.0562	0.075599	-0.71312	-0.60651
7	AT5G15580	-0.03733	0.176228	-0.68493	-0.57825
7	AT1G61740	-0.05046	0.157708	-0.75055	-0.57522
7	AT3G08940	-0.15048	0.024413	-0.98994	-0.56628
7	AT3G14310	-0.06194	-0.16275	-0.89623	-0.57935
7	AT1G13740	0.018624	-0.09413	-0.78096	-0.44617
7	AT2G18280	-0.04966	-0.09968	-0.76639	-0.43464
7	AT5G63530	-0.05336	0.009085	-0.892	-0.48638
7	AT1G51402	-0.10831	0.015434	-0.76457	-0.53762
7	AT1G68530	-0.14023	-0.03637	-0.82636	-0.50433
7	AT3G16240	-0.18294	0.249745	-0.6098	0.313316
7	AT4G34980	-0.03629	0.009259	-0.62794	0.167772
7	AT5G24580	-0.42182	-0.02845	-0.67953	0.178292
7	AT2G01021	-0.44145	0.047725	-0.76225	0.170168
7	AT5G11550	-0.40199	0.139244	-0.64756	0.014146
7	AT5G15410	-0.24477	0.073575	-0.72825	-0.03678
7	AT2G03750	-0.40502	0.0655	-0.82156	-0.01166
7	AT1G64470	-0.31472	0.365995	-0.90172	0.078156
7	AT2G34420	-0.19968	0.230122	-0.84291	-0.08646
7	AT1G29930	-0.14142	0.19903	-0.93104	-0.25207
7	AT2G47450	-0.104	0.05241	-0.8065	-0.13777
7	AT2G32990	-0.15177	0.135097	-0.77406	-0.13571
7	AT1G15820	-0.11116	0.170373	-0.84324	-0.17553
7	AT5G45650	-0.51122	0.142277	-0.84621	-0.34867
7	AT3G50630	-0.39984	-0.04899	-0.71229	-0.32849
7	AT5G25610	-0.46911	-0.02083	-0.828	-0.33213
7	AT2G33810	-0.27824	-0.02347	-0.6434	-0.22762
7	AT2G33815	-0.39609	-0.05289	-0.62631	-0.18313
7	AT5G23860	-0.22614	0.047077	-0.6829	-0.39659
7	AT5G44190	-0.22885	0.212894	-0.70401	-0.20477
7	AT4G14440	-0.32438	0.252346	-0.68982	-0.29166
7	AT4G38970	0.21551	0.276093	-0.62348	0.145434
7	AT5G01810	0.34511	0.170648	-0.80272	0.105624
7	AT4G24510	0.44708	0.003617	-0.79605	-0.2144
7	AT1G54410	0.327612	-0.02174	-0.67283	0.019908
7	AT3G04550	0.35865	-0.09312	-0.76184	-0.05724
7	AT3G54920	0.190852	-0.15564	-0.62341	-0.23377
7	AT2G33800	0.165797	-0.08415	-0.61146	-0.27931
7	AT3G56410	0.141849	-0.08122	-0.63373	-0.28917
7	AT5G14920	0.129278	0.379845	-0.61751	-0.31023
7	AT3G23450	0.200304	0.244224	-0.67792	-0.09449
7	AT1G24020	0.087699	0.342725	-0.69448	-0.12316
7	AT2G01080	0.028574	0.261614	-0.82102	-0.15289
7	AT4G28750	-0.01807	0.223594	-0.73905	-0.3381
7	AT2G42040	0.096347	0.213014	-0.79042	-0.22846
7	AT1G08380	0.087772	0.177656	-0.72199	-0.3004
7	AT3G56360	-0.05045	-0.4534	-0.63082	-0.03239
7	AT3G10010	-0.00833	-0.26178	-0.62792	-0.22959
7	AT3G02510	-0.09788	-0.37686	-0.62464	-0.34947
7	AT1G08980	0.343664	-0.33667	-0.70324	-0.29833
7	AT4G15920	0.161176	-0.32738	-0.7671	-0.42829
7	AT5G52320	0.106182	-0.38897	-0.84353	-0.30765
7	AT1G12090	0.104281	0.121226	-0.77822	0.077419
7	AT3G54890	-0.00313	0.080472	-0.69874	-0.00542
7	AT2G30010	-0.09534	0.156363	-0.69609	-0.04376
7	AT5G51970	0.036562	0.12257	-0.73946	-0.14369
7	AT5G67290	-0.01429	0.096054	-0.76412	-0.07395
7	AT3G23760	0.095051	-0.05666	-0.95692	-0.1748
7	AT3G56408	0.0382	-0.08053	-0.80964	-0.1522
7	AT1G66350	0.062076	-0.16722	-0.8747	-0.1808
7	AT1G02300	-0.08634	-0.1144	-0.93883	-0.1684
7	AT2G07739	-0.0678	-0.1339	-0.83188	-0.01579
7	AT5G20740	-0.07488	-0.09966	-0.83866	-0.03724
7	AT2G28830	0.007111	-0.14383	-0.67683	-0.14372
7	AT5G53460	-0.10509	-0.1716	-0.6921	-0.10079
7	AT4G16480	-0.11293	-0.19865	-0.68313	-0.17364
7	AT3G45310	-0.1296	-0.24197	-0.78585	-0.22926
7	AT3G26520	-0.10875	-0.10367	-0.74669	-0.36854
7	AT1G09310	-0.23646	-0.13447	-0.7058	-0.3012
7	AT2G30370	-0.14421	-0.19778	-0.63518	-0.34991
7	AT1G69690	-0.14997	-0.18887	-0.70499	-0.36006
7	AT2G20260	0.036655	0.072458	-0.61095	-0.11145
7	AT1G06350	-0.09257	0.118495	-0.60641	-0.14813
7	AT1G03600	-0.0583	0.057053	-0.61218	-0.24656
7	AT3G14415	0.135631	0.027333	-0.6659	-0.19689
7	AT1G20340	0.112234	0.02218	-0.61398	-0.28518
7	AT1G61520	0.084929	-0.01014	-0.61583	-0.24776
7	AT1G07320	0.038048	-0.0508	-0.60982	-0.2045
7	AT4G16490	0.005465	0.00269	-0.69343	-0.17226
7	AT4G21280	-0.02594	-0.02735	-0.72236	-0.21595
7	AT4G12800	0.028578	0.02726	-0.83986	-0.28736
7	AT5G01530	-0.05658	0.051079	-0.78641	-0.34506
7	AT3G16770	-0.01734	0.016383	-0.77366	-0.36955
7	AT3G47470	-0.03563	-0.02508	-0.61995	-0.31154
7	AT1G52230	0.018198	-0.08623	-0.63291	-0.33688
7	AT5G65310	-0.04534	0.081196	-0.68552	-0.35039
7	AT2G42220	-0.11163	0.010131	-0.6599	-0.32141
8	AT2G22460	3.45324	0.685812	1.60754	0.897464
8	AT3G23030	3.81118	0.341271	1.71881	0.560547
8	AT3G13380	3.22356	0.193059	1.94868	1.01598
8	AT2G01430	3.68419	-0.03694	1.70047	1.63371
8	AT3G06370	3.60102	0.399603	1.16663	1.17814
8	AT3G42800	4.75583	-0.54604	0.428116	1.29151
8	AT3G28420	3.21089	-1.1648	2.18484	1.09763
8	AT4G19520	2.75087	-1.06245	1.11752	-0.42162
8	AT5G48350	2.26029	0.215287	0.865031	1.53538
8	AT5G05840	2.30075	0.368405	0.35991	1.83442
8	AT5G22380	2.22579	-0.39468	0.586994	1.92138
8	AT5G66580	1.83344	0.196116	-0.06506	1.37776
8	AT2G44290	2.40122	-0.02095	0.135038	0.638944
8	AT2G19190	2.83905	-0.93956	0.29075	1.18042
8	AT5G27420	2.64589	-0.94136	-0.22283	1.25039
8	AT4G11950	3.04192	-0.54694	-0.05018	0.918876
8	AT5G47440	3.30796	2.12299	1.68808	2.1151
8	AT1G77855	2.86187	1.76852	1.47497	2.16415
8	AT4G14560	3.85152	1.8324	1.59933	2.17414
8	AT3G15540	2.36482	0.90517	0.982435	1.80364
8	AT1G04240	2.47181	0.878865	0.75512	1.91439
8	AT1G47485	3.29758	0.515863	0.480464	1.51528
9	AT1G78110	1.45971	1.24571	0.882332	-0.58682
9	AT5G26340	1.32124	0.93463	1.05888	-0.78034
9	AT2G44490	1.13923	0.934971	0.466789	-0.63955
9	AT1G02850	1.74291	0.81973	1.41372	-1.16983
9	AT1G62300	1.2085	0.634682	1.33561	-1.66567
9	AT2G31865	1.24225	0.599817	0.738226	-1.0333
9	AT5G13180	1.32155	0.382647	0.846868	-1.26332
9	AT1G14630	1.11201	0.370427	1.62698	0.078468
9	AT4G37370	1.31307	0.117738	1.535	-0.21797
9	AT1G21010	1.4641	0.853308	1.7182	-0.50033
9	AT3G18950	1.01787	0.184488	2.25543	-0.76994
9	AT2G15480	0.635989	0.598202	1.80901	-0.70638
9	AT2G38250	0.939347	0.240208	1.1977	-2.20643
9	AT5G65870	0.855961	0.116344	1.09828	-2.17559
9	AT5G06860	0.976259	-0.18416	0.859336	-1.83542
9	AT5G06865	0.896267	-0.0749	0.8472	-1.85696
9	AT2G38870	0.446756	0.182316	1.14593	-1.52933
9	AT2G38530	-0.06153	0.057932	1.3536	-1.68118
9	AT1G69530	0.291521	0.47568	0.391846	-1.65193
9	AT4G18210	0.036627	0.475023	0.638115	-1.94527
9	AT2G43570	2.24516	2.24707	0.73086	-1.72773
9	AT2G43150	1.79164	2.05193	0.500474	-1.48616
9	AT1G69310	0.927635	2.17797	0.891159	-1.9133
9	AT4G15610	1.24349	2.38908	2.26644	-0.96363
9	AT1G75490	2.98324	1.67507	0.159709	-2.0454
9	AT3G01970	2.524	1.29954	0.027939	-2.74847
9	AT1G10140	1.98229	2.11563	0.039566	-2.90759
9	AT3G49780	3.61262	1.71762	1.56262	-2.05164
9	AT2G47550	2.51969	0.572807	2.65265	-2.19481
9	AT4G30280	2.54926	-0.614	2.19742	-2.21542
9	AT5G12420	2.10125	-0.02697	2.43152	-4.09064
9	AT5G52390	1.00047	1.42931	3.31856	-2.51587
9	AT3G27400	0.776879	0.375073	3.55904	-3.39609
9	AT3G50900	0.214827	0.954848	1.23057	-2.43733
9	AT3G59220	-0.07082	0.406662	0.840891	-2.81386
9	AT5G14000	-1.09808	1.29855	0.959151	-3.07591
9	AT5G13370	0.807477	0.244009	1.09428	-4.22253
9	AT5G61890	0.776281	0.037373	1.54095	-3.38565
9	AT1G74010	0.520976	-0.09803	0.988206	-3.38963
9	AT4G38410	0.320138	-0.77055	1.1323	-3.77632
9	AT3G28740	-0.54827	-1.14361	0.665111	-3.76022
9	AT5G16970	1.63528	1.70269	1.51915	-2.79004
9	AT4G08770	1.62074	1.38417	0.720015	-2.63899
9	AT2G43510	2.39871	0.853268	0.69453	-3.25075
9	AT2G36950	1.17752	0.95843	1.20096	-3.20846
9	AT2G25450	1.07966	0.67672	1.15038	-3.50683
9	AT1G22360	1.59135	0.608556	0.511417	-3.22354
9	AT3G02150	1.09908	0.773061	0.527955	-3.35944
9	AT2G29460	0.625883	0.766993	0.297352	-4.00989
9	AT1G69880	0.908614	1.04908	-0.49212	-3.83084
9	AT3G26830	1.15951	0.64618	-0.35162	-3.89558
9	AT3G50260	2.23132	-0.30464	1.39939	-3.27804
9	AT3G23550	1.95817	-0.68461	0.661363	-2.74283
9	AT3G28600	1.05839	-1.64226	0.343161	-2.37181
9	AT1G30760	0.744486	-1.12305	0.252652	-3.21713
9	AT1G14780	0.442819	0.030988	0.884697	-2.38159
9	AT2G37180	0.245723	-0.34927	0.679178	-2.76287
9	AT2G04160	0.616816	-1.2037	0.934755	-2.22254
9	AT2G39350	0.774444	-0.53923	1.25925	-2.5397
9	AT2G15490	0.708475	-1.05149	1.06917	-2.88308
9	AT4G23260	1.09297	1.91413	-1.92216	-4.57123
9	AT4G13770	0.596018	0.719023	-1.1697	-2.30786
9	AT5G50160	0.254473	1.33316	-0.75339	-3.10346
9	AT5G41761	1.01145	-0.1164	-1.41907	-2.60204
9	AT5G58390	1.77759	0.24347	-1.09253	-2.87485
9	AT3G26200	1.54174	0.268516	-1.44436	-2.39749
9	AT5G47560	1.17168	0.700113	-0.40603	-3.04477
9	AT5G14180	1.32097	0.09266	0.131439	-2.68537
9	AT5G61590	1.20546	-0.13726	-0.35129	-2.56817
9	AT5G05600	0.63028	0.113463	-0.30868	-3.30089
9	AT3G54140	0.658318	0.057178	-0.14079	-2.84202
9	AT1G52890	0.46364	-0.07573	-0.48431	-2.89381
10	AT3G28270	-0.97291	0.806068	-1.84992	-3.61891
10	AT5G63180	-1.42316	-0.22905	-0.89376	-3.71768
10	AT5G27350	-0.36726	-0.42447	-1.15872	-3.86333
10	AT3G22275	-0.62626	-0.68565	-1.49899	-4.18671
10	AT4G39940	-0.30637	-0.4009	-2.51206	-2.94859
10	AT2G22330	-0.46347	-0.30324	-2.8073	-3.69338
10	AT4G39950	-0.08739	-1.28119	-2.20997	-3.0113
10	AT1G76790	-0.43336	-0.65405	-1.69811	-2.73153
10	AT2G34810	-0.69963	-0.83793	-2.10671	-2.30875
10	AT3G25770	0.513161	-1.7814	-0.83471	-3.25308
10	AT4G11310	-0.83013	-2.01532	-0.97938	-3.33424
10	AT1G32910	-0.17544	-2.90103	-1.44124	-1.5785
10	AT5G67190	0.223669	-1.58282	-0.67106	-1.3813
10	AT5G53750	0.16227	-1.56572	-0.95437	-1.80947
10	AT4G31110	0.01479	-1.45567	-0.93948	-1.7995
10	AT2G39330	-0.43711	-1.19386	-1.05912	-1.8102
10	AT2G34830	-0.40404	-1.1176	-1.35293	-1.79123
10	AT1G61120	-0.41896	-1.54674	-0.97456	-1.58462
10	AT1G66370	-0.47542	-1.7159	-1.10275	-1.96618
10	AT5G48850	-1.65407	-1.89331	0.549218	-1.43092
10	AT2G40200	-2.02823	-0.67108	-0.08772	-1.44057
10	AT3G09260	-1.54844	-0.52753	0.430615	-1.95065
10	AT1G58270	-1.10777	-0.59241	0.362302	-1.76808
10	AT3G15950	-1.20551	-0.56223	0.124796	-1.79148
10	AT4G35720	-0.85594	-0.30033	0.320906	-2.978
10	AT3G16420	-1.5109	-0.92228	0.04615	-2.8013
10	AT3G26840	-0.48283	-1.36981	-0.64752	-2.09738
10	AT3G28220	-0.82816	-1.40196	-0.32424	-2.36054
10	AT1G43160	-0.53832	-0.44165	-0.19047	-2.78948
10	AT3G60490	-0.2909	-0.79525	-0.48362	-2.68025
10	AT5G24910	-0.61661	-0.658	-0.6235	-2.43497
10	AT1G18140	-1.48404	-1.31277	-2.10762	-1.82368
10	AT5G23810	-2.11833	-0.70366	-2.50969	-2.35383
10	AT3G57600	-1.47203	0.287902	-2.03043	-1.29697
10	AT3G24140	-1.59789	-0.3743	-2.13555	-1.09816
10	AT5G25980	-1.11315	-0.31806	-2.23615	-1.47734
10	AT5G26000	-1.17771	-0.269	-2.27314	-1.47682
10	AT2G34020	-1.70674	-1.00304	-1.74579	-0.23367
10	AT2G38750	-0.83033	-0.7376	-1.36793	-0.42208
10	AT1G62540	-1.20364	-0.75485	-1.02633	-0.70585
10	AT2G38760	-1.07506	-0.84891	-1.15472	-0.883
10	AT3G50440	-0.60314	-1.54464	-1.61075	-1.40789
10	AT1G65890	-1.07376	-1.82761	-1.73927	-1.1031
10	AT1G77520	-0.11065	-1.43182	-2.12233	-1.00666
10	AT5G50950	-0.32803	-0.87776	-1.7918	-1.22592
10	AT5G60890	-0.45601	-1.07292	-1.79115	-1.3455
10	AT2G37900	-0.96575	-1.19335	-1.19864	-1.20091
10	AT4G29700	-1.24196	-0.93464	-1.28854	-1.1943
10	AT2G47180	-1.06606	-0.63939	-1.57604	-1.05839
10	AT1G62660	-0.61844	-0.4836	-1.26306	-1.39006
10	AT2G39705	-0.70394	-0.67968	-1.25293	-1.21291
10	AT2G04080	-0.7552	-0.89235	-1.49454	-1.30794
10	AT4G19430	-0.69235	-0.66164	-1.52829	-1.60819
11	AT1G26450	1.33167	-0.81762	-1.36247	-0.53339
11	AT5G11930	0.674708	-0.98161	-1.70852	-0.55287
11	AT4G35160	0.747689	-1.48445	-2.31046	-1.05569
11	AT3G21600	0.420182	-0.72607	-2.01838	-1.43402
11	AT1G68170	0.303937	-1.16583	-1.99755	-1.22842
11	AT4G27590	0.415245	-1.9557	-1.1716	0.058341
11	AT4G18340	0.125128	-2.26884	-1.14768	-0.77934
11	AT5G38710	-0.09717	-1.65198	-0.54535	-0.77513
11	AT3G25882	0.132643	-2.02348	-0.62508	-0.57775
11	AT4G10390	-0.43805	-1.47273	-1.43268	-0.48823
11	AT1G08920	-0.48864	-1.66635	-0.77496	-0.76568
11	AT5G19110	-0.41305	-1.68514	-1.09245	-0.86123
11	AT4G27970	0.813444	-0.54476	0.661084	-1.69758
11	AT1G80920	0.804991	-0.23358	0.458573	-1.45975
11	AT1G23390	0.779588	-0.43613	0.367387	-1.35077
11	AT2G29440	1.19592	-0.70013	0.325901	-1.97134
11	AT1G30135	0.666101	-0.81981	0.303329	-1.84542
11	AT1G61820	0.808471	-1.2313	0.236711	-1.53125
11	AT2G28120	0.368793	-0.36338	-0.61249	-2.11073
11	AT5G47330	0.264144	-0.6129	-0.4166	-2.51584
11	AT1G61810	0.220258	-0.8906	0.015257	-2.22015
11	AT3G15450	0.428808	-0.33603	0.108337	-2.10093
11	AT5G23510	0.376126	-0.37704	0.108473	-2.0336
11	AT4G15760	0.624632	-0.80079	-0.24002	-1.77326
11	AT1G61610	0.520124	-1.14941	-0.28055	-1.98339
11	AT4G25170	0.345882	-0.73636	-0.54786	-1.6095
11	AT4G21680	0.481708	-1.04633	-0.64073	-1.45059
11	AT1G11670	0.308545	-0.97077	-0.55574	-1.48458
11	AT5G54510	0.296951	0.032902	0.760711	-0.77553
11	AT1G72680	0.362597	-0.26133	0.443238	-0.78665
11	AT2G39700	-0.03543	0.113798	0.361445	-0.65117
11	AT1G05710	-0.01233	-0.1465	0.295771	-0.82964
11	AT4G30980	0.008661	-0.58311	0.579974	-0.92047
11	AT3G44310	-0.13221	-0.31206	0.553887	-0.63829
11	AT4G09760	-0.12349	-0.54286	0.410446	-0.68247
11	AT3G63010	-0.03288	-0.42942	0.043147	-0.992
11	AT5G60400	-0.27951	-0.36848	0.058811	-0.96659
11	AT2G24180	0.678867	-0.38195	-0.16415	-0.8832
11	AT5G67480	0.432783	-0.24464	-0.06966	-0.68528
11	AT3G23570	0.383598	-0.25561	0.129183	-0.84392
11	AT5G54080	0.584774	0.197181	-0.18066	-0.69952
11	AT1G55110	0.477112	-0.02398	0.142567	-0.68142
11	AT1G13990	0.451743	0.092916	-0.03673	-0.70483
11	AT2G45170	0.37136	-0.03571	0.00056	-0.98817
11	AT1G58180	0.488481	-0.031	0.123949	-1.01455
11	AT3G18830	0.467063	-0.09422	0.062068	-0.96793
11	AT5G61440	0.077024	0.091493	-0.0165	-0.83512
11	AT1G58110	0.082979	0.163451	-0.17288	-0.61243
11	AT2G46450	0.003233	0.010817	-0.03431	-0.60192
11	AT3G26090	-0.00581	-0.28016	0.071457	-0.63768
11	AT2G27060	-0.07726	-0.09986	-0.2613	-0.67293
11	AT1G51760	-0.18327	-0.22369	-0.19468	-0.6231
11	AT5G54390	-0.18639	-0.21343	-0.27187	-0.64011
11	AT1G73210	-0.02905	-0.17632	-0.11864	-0.74356
11	AT1G34418	-0.10394	-0.11193	-0.1348	-0.73495
11	AT4G04620	0.07087	-0.09054	-0.2187	-0.6899
11	AT3G03150	0.01744	0.003206	-0.16081	-0.7549
11	AT3G07310	-0.03339	-0.00921	-0.21168	-0.72782
11	AT4G27300	1.23706	-0.16168	-0.66916	-0.55939
11	AT1G02640	0.662953	-0.33002	-0.8045	-0.50193
11	AT3G10020	0.689649	-0.28039	-0.97251	-0.55777
11	AT2G15890	1.04099	-0.16879	0.027627	-0.94592
11	AT3G16500	1.06736	-0.28934	-0.02562	-1.02708
11	AT5G16370	0.970113	-0.09278	-0.04317	-1.34691
11	AT1G70670	0.990445	-0.51741	-0.38725	-1.0495
11	AT3G26740	1.30266	-0.21437	-0.54069	-1.03424
11	AT1G12780	1.37071	-0.33538	-0.6645	-1.20809
11	AT4G21870	0.769493	-0.19875	-1.08352	-1.62106
11	AT1G52040	0.144432	-0.32398	-0.89452	-1.6281
11	AT4G15450	0.23029	-0.42874	-1.12436	-1.26328
11	AT5G16190	0.304459	-0.38614	-0.86076	-1.06887
11	AT3G50270	0.175914	-0.47332	-0.84974	-1.21635
11	AT3G22160	1.06077	0.354637	0.009002	-1.66948
11	AT2G28570	0.660159	0.321193	0.110847	-1.3413
11	AT1G55850	0.687377	0.379183	-0.17517	-1.4555
11	AT4G12290	0.493965	0.46129	-0.62017	-1.54089
11	AT4G16240	0.633892	0.234252	-0.57154	-1.99027
11	AT3G14990	0.154786	-0.38727	0.227372	-1.34716
11	AT1G07590	0.008923	0.141424	0.138733	-1.44272
11	AT3G20470	0.124264	-0.00381	-0.11783	-1.26474
11	AT2G38820	0.212662	-0.23211	-0.26035	-1.31139
11	AT4G04040	0.273676	-0.32968	-0.28947	-1.41531
11	AT5G62680	0.116596	-0.10516	-0.52806	-1.35402
11	AT3G47800	0.075394	-0.09201	-0.46976	-1.60756
11	AT5G13330	0.085721	-0.44138	-0.04396	-1.76032
11	AT2G16660	-0.02303	-0.38661	-0.34077	-1.5638
11	AT5G22920	0.382462	-0.39156	-0.33749	-1.84581
11	AT5G63970	0.255894	-0.28503	-0.43794	-1.58291
11	AT1G75580	0.378666	-0.44462	-0.45087	-1.63345
11	AT1G25440	-0.54112	0.520549	-1.68996	-2.25643
11	AT1G03870	-0.14971	0.840368	-1.89698	-0.96256
11	AT5G59320	-0.55442	0.704841	-1.65189	-1.20279
11	AT2G40330	0.006595	0.419796	-1.49642	-1.39072
11	AT2G23600	0.137524	0.152569	-1.74707	-1.40707
11	AT2G45180	-0.0466	0.371181	-1.92172	-1.53499
11	AT3G48350	0.110775	-0.5349	-1.50466	-1.54829
11	AT4G11911	-0.28634	-0.80548	-1.37471	-1.73181
11	AT1G52000	-0.40098	-0.58676	-1.40835	-1.82399
11	AT5G53210	0.052171	-0.13949	-1.97353	-1.24432
11	AT3G49260	-0.11461	-0.32953	-2.09311	-0.98586
11	AT1G71050	-0.73116	-0.16532	-1.83225	-1.46084
11	AT1G18590	-0.38015	-0.28725	-1.93437	-1.78142
11	AT4G08870	-0.31043	0.150917	-0.9354	-2.20179
11	AT2G46650	-0.46593	-0.2714	-1.42439	-2.19623
11	AT3G45140	-0.2628	-0.6626	-0.7695	-2.21529
11	AT1G11580	-0.44123	-0.55751	-0.95004	-2.03382
11	AT4G21910	-0.78453	-0.4429	-0.79692	-1.28243
11	AT4G15440	-0.94019	-0.49575	-0.97338	-1.55367
11	AT1G19670	-0.57026	-0.17028	-1.13434	-1.28665
11	AT1G28580	-0.35779	-0.04743	-0.90433	-1.53141
11	AT4G31500	-0.45704	-0.00377	-1.09643	-1.66806
11	AT5G01210	0.104776	0.286557	-0.35409	-1.3237
11	AT2G38860	0.209301	0.261557	-0.33671	-1.22015
11	AT5G01215	0.237302	0.245421	-0.38443	-1.33138
11	AT2G05520	0.503792	-0.00887	-0.56412	-0.9897
11	AT1G27020	0.465044	0.047326	-0.72337	-1.11749
11	AT2G30615	0.368784	-0.07265	-0.62867	-1.02644
11	AT2G30600	0.390594	-0.06875	-0.71018	-1.05926
11	AT4G05320	-0.3118	0.365514	-0.38926	-0.82858
11	AT2G35940	-0.00238	0.469537	-0.3754	-0.96762
11	AT1G09460	-0.10848	0.2391	-0.55484	-1.08519
11	AT3G16520	-0.02689	-0.0091	-0.73528	-0.92402
11	AT5G05730	-0.08032	0.116815	-0.84041	-1.03716
11	AT1G26930	-0.1175	0.035976	-0.6876	-1.11603
11	AT3G62650	0.127407	0.053823	-0.83158	-0.48085
11	AT1G20620	0.255938	0.050074	-0.90857	-0.6588
11	AT3G14230	0.384538	-0.0014	-0.72859	-0.62827
11	AT5G05440	0.262325	0.023377	-0.6068	-0.72751
11	AT1G76990	0.158965	0.001532	-0.66418	-0.50757
11	AT4G17870	0.203852	-0.03396	-0.66772	-0.62659
11	AT5G07580	0.181567	-0.01694	-0.73412	-0.62529
11	AT5G04490	0.176536	-0.17527	-0.80662	-0.6502
11	AT2G34510	0.236136	-0.21036	-0.84365	-0.7939
11	AT3G18080	0.198188	-0.17411	-0.66025	-0.7072
11	AT1G56200	0.086365	-0.18666	-0.64897	-0.65311
11	AT4G27900	0.14461	-0.05357	-0.62247	-0.62296
11	AT4G21410	0.083991	-0.02364	-0.66109	-0.71308
11	AT1G49650	0.069524	-0.09535	-0.66286	-0.69158
11	AT5G03240	0.25044	0.218981	-0.51205	-0.64505
11	AT4G21960	-0.02267	0.302062	-0.45809	-0.67457
11	AT5G18140	0.02	-0.0053	-0.46185	-0.66874
11	AT1G44770	-0.00072	-0.01906	-0.54139	-0.63434
11	AT2G20610	-0.10767	0.119029	-0.60071	-0.64195
11	AT1G51400	-0.15829	-0.03237	-0.67772	-0.68453
11	AT3G24420	-0.11835	0.001172	-0.57641	-0.64577
11	AT3G60300	-0.1084	-0.07052	-0.56984	-0.69902
11	AT5G21170	0.367314	-0.02909	-0.33888	-0.8511
11	AT3G10740	0.344971	-0.07087	-0.45274	-0.82952
11	AT5G28770	0.153169	-0.06339	-0.31526	-0.81909
11	AT1G55760	0.07653	-0.00187	-0.47277	-0.86547
11	AT4G32150	0.18945	-0.0859	-0.40036	-0.66984
11	AT5G63470	0.056449	-0.10574	-0.4642	-0.61451
11	AT4G37550	0.058921	-0.17256	-0.42771	-0.63646
11	AT5G66040	0.18236	-0.2426	-0.35647	-0.60095
11	AT5G02940	0.088521	-0.25302	-0.43911	-0.71607
11	AT1G67560	0.14831	-0.28992	-0.46312	-0.75097
11	AT1G12240	0.469813	-0.1507	-1.21264	-0.97308
11	AT3G30775	0.449286	-0.11163	-1.04109	-0.78564
11	AT3G57520	0.424232	-0.26663	-0.93975	-0.83033
11	AT5G38120	0.276423	-0.43532	-1.35751	-0.49011
11	AT1G25530	0.005186	-0.3984	-0.99565	-0.46726
11	AT5G41810	0.27486	-0.38309	-0.99928	-0.50972
11	AT1G66940	0.160078	-0.29052	-0.96786	-0.73408
11	AT1G62480	0.108319	-0.42497	-1.06622	-0.68757
11	AT5G04230	0.000576	-0.07572	-1.39741	-1.02581
11	AT1G67105	0.016732	-0.18882	-1.52096	-1.15632
11	AT4G32340	0.221359	-0.1442	-1.54444	-0.89449
11	AT5G55930	0.234568	0.079142	-1.38054	-0.97175
11	AT1G33240	0.306057	-0.11389	-1.40921	-1.10181
11	AT4G25620	-0.15444	-0.36745	-1.2891	-0.75209
11	AT1G78020	-0.06735	-0.18685	-1.16855	-0.68221
11	AT5G07460	-0.00323	-0.15042	-1.21742	-0.82455
11	AT2G23610	-0.00947	0.078705	-1.34406	-0.71545
11	AT1G68568	-0.20792	-0.00863	-1.1474	-0.71988
11	AT4G31805	-0.27643	0.028616	-1.21662	-0.71983
11	AT3G51600	-0.27311	-0.00018	-1.24292	-0.5753
11	AT5G28300	-0.2216	-0.10305	-1.27066	-0.62584
11	AT3G06020	0.048446	-0.95311	-0.8503	-0.90086
11	AT5G52882	0.032534	-0.68763	-0.83597	-0.90029
11	AT5G44530	0.040653	-0.64454	-0.98148	-0.82384
11	AT1G74100	0.0655	-0.76513	-1.16053	-0.67804
11	AT1G31550	-0.04318	-0.56371	-1.21881	-1.02256
11	AT3G55290	-0.15259	-0.76652	-1.12532	-0.97779
11	AT3G16400	-0.42801	-0.6921	-1.03567	-0.99067
11	AT4G27860	-0.43152	-0.75348	-0.78318	-1.17613
11	AT4G16447	-0.37176	-0.86344	-0.86646	-1.07222
11	AT2G36380	-0.49413	-0.35237	-0.92246	-0.73828
11	AT1G06640	-0.56544	-0.47884	-0.87541	-0.88935
11	AT3G63210	-0.1804	-0.33939	-0.81574	-0.93736
11	AT1G27030	-0.24341	-0.47985	-0.79291	-1.0745
11	AT5G43935	-0.06887	-0.53506	-0.9849	-0.94019
11	AT2G43550	-0.2741	-0.46887	-1.00802	-0.87034
11	AT1G19660	0.353937	-0.26773	-0.53197	-0.96295
11	AT5G02160	0.03829	-0.15707	-0.41983	-1.06477
11	AT5G24490	0.056396	-0.11866	-0.55859	-1.12039
11	AT2G38800	0.071382	-0.56135	-0.66597	-1.0302
11	AT1G70700	0.270682	-0.6077	-0.47548	-1.28307
11	AT1G72450	0.340805	-0.59496	-0.57371	-1.11115
11	AT1G30820	0.354889	-0.44185	-0.64475	-1.21635
11	AT4G11320	-0.14056	-0.81582	-0.40913	-0.70768
11	AT5G64910	-0.14555	-0.68174	-0.60334	-0.7716
11	AT1G61600	-0.08358	-0.75466	-0.61326	-0.85328
11	AT1G74950	0.134763	-0.68575	-0.39945	-0.8252
11	AT1G75220	0.087806	-0.53809	-0.61984	-0.63335
11	AT2G48020	0.104898	-0.54793	-0.56885	-0.80136
11	AT5G64330	0.121304	-0.67828	-0.64032	-0.79268
11	AT1G56280	-0.01731	-0.26453	-0.39669	-0.60958
11	AT1G52720	-0.02946	-0.41829	-0.28279	-0.61406
11	AT4G14270	-0.17921	-0.23583	-0.26115	-0.83187
11	AT2G25900	-0.19962	-0.35527	-0.35027	-0.81736
11	AT5G21020	-0.18719	-0.34393	-0.42731	-0.80479
11	AT1G56220	0.021838	-0.30372	-0.30697	-0.85902
11	AT1G15670	0.034808	-0.23293	-0.41425	-0.87714
11	AT4G27440	0.007234	-0.41087	-0.48066	-0.8235
11	AT4G38932	-0.0299	-0.33492	-0.35747	-0.71357
11	AT3G02170	-0.07177	-0.33685	-0.36095	-0.81851

## Sheet: cluster 1 enriched GO
Analysis Type:	PANTHER Overrepresentation Test (release 20170413)
Annotation Version and Release Date:	GO Ontology database Released 2017-08-14
Analyzed List:	cluster_1 (Arabidopsis thaliana)
Reference List:	Arabidopsis thaliana (all genes in database)
Bonferroni correction:	TRUE
Bonferroni count:	2166
GO biological process complete	Arabidopsis thaliana - REFLIST (27060)	cluster_1 (68)	cluster_1 (expected)	cluster_1 (over/under)	cluster_1 (fold Enrichment)	cluster_1 (P-value)
negative regulation of gibberellic acid mediated signaling pathway (GO:0009938)	11	4	0.03	+	> 100	4.72e-05
regulation of gibberellic acid mediated signaling pathway (GO:0009937)	18	4	0.05	+	88.43	0.000334
auxin homeostasis (GO:0010252)	27	5	0.07	+	73.69	2.12e-05
cotyledon development (GO:0048825)	37	4	0.09	+	43.02	0.00575
auxin biosynthetic process (GO:0009851)	43	4	0.11	+	37.02	0.0104
auxin-activated signaling pathway (GO:0009734)	166	13	0.42	+	31.16	8.65e-13
cellular response to auxin stimulus (GO:0071365)	177	13	0.44	+	29.23	1.95e-12
auxin metabolic process (GO:0009850)	59	4	0.15	+	26.98	0.0357
negative regulation of signal transduction (GO:0009968)	60	4	0.15	+	26.53	0.0381
negative regulation of cell communication (GO:0010648)	63	4	0.16	+	25.27	0.046
negative regulation of signaling (GO:0023057)	63	4	0.16	+	25.27	0.046
response to auxin (GO:0009733)	295	16	0.74	+	21.58	7.41e-14
pattern specification process (GO:0007389)	137	7	0.34	+	20.33	0.000137
regionalization (GO:0003002)	112	5	0.28	+	17.77	0.0221
hormone metabolic process (GO:0042445)	125	5	0.31	+	15.92	0.0373
negative regulation of response to stimulus (GO:0048585)	125	5	0.31	+	15.92	0.0373
regulation of hormone levels (GO:0010817)	217	7	0.55	+	12.84	0.00292
hormone-mediated signaling pathway (GO:0009755)	603	19	1.52	+	12.54	1.04e-12
cellular response to hormone stimulus (GO:0032870)	640	19	1.61	+	11.81	3.03e-12
cellular response to endogenous stimulus (GO:0071495)	647	19	1.63	+	11.69	3.68e-12
cellular response to organic substance (GO:0071310)	738	19	1.85	+	10.25	3.82e-11
cellular response to chemical stimulus (GO:0070887)	845	19	2.12	+	8.95	4.14e-10
response to hormone (GO:0009725)	1202	22	3.02	+	7.28	2.09e-10
response to endogenous stimulus (GO:0009719)	1209	22	3.04	+	7.24	2.35e-10
response to organic substance (GO:0010033)	1466	24	3.68	+	6.51	1.28e-10
signal transduction (GO:0007165)	1373	22	3.45	+	6.38	2.92e-09
signaling (GO:0023052)	1401	22	3.52	+	6.25	4.33e-09
regulation of biological quality (GO:0065008)	711	11	1.79	+	6.16	0.00343
cell communication (GO:0007154)	1553	23	3.9	+	5.89	3.89e-09
cellular response to stimulus (GO:0051716)	1976	24	4.97	+	4.83	7.1e-08
response to chemical (GO:0042221)	2091	25	5.25	+	4.76	3.32e-08
multicellular organism development (GO:0007275)	1961	17	4.93	+	3.45	0.0112
anatomical structure development (GO:0048856)	2181	18	5.48	+	3.28	0.011
regulation of biological process (GO:0050789)	3875	31	9.74	+	3.18	1.32e-06
biological regulation (GO:0065007)	4251	34	10.68	+	3.18	1.05e-07
multicellular organismal process (GO:0032501)	2134	17	5.36	+	3.17	0.0342
regulation of cellular process (GO:0050794)	3544	28	8.91	+	3.14	1.89e-05
developmental process (GO:0032502)	2332	18	5.86	+	3.07	0.0277
response to stimulus (GO:0050896)	4604	31	11.57	+	2.68	8.91e-05
Unclassified (UNCLASSIFIED)	7962	17	20.01	-	0.85	0

## Sheet: cluster 2 enriched GO
Analysis Type:	PANTHER Overrepresentation Test (release 20170413)
Annotation Version and Release Date:	GO Ontology database Released 2017-08-14
Analyzed List:	cluster 2 (Arabidopsis thaliana)
Reference List:	Arabidopsis thaliana (all genes in database)
Bonferroni correction:	TRUE
Bonferroni count:	2166
GO biological process complete	Arabidopsis thaliana - REFLIST (27060)	cluster_2 (290)	cluster_2 (expected)	cluster_2 (over/under)	cluster_2 (fold Enrichment)	cluster_2 (P-value)
DNA unwinding involved in DNA replication (GO:0006268)	9	7	0.1	+	72.57	2.86e-08
DNA replication initiation (GO:0006270)	19	10	0.2	+	49.11	5.23e-11
DNA duplex unwinding (GO:0032508)	17	7	0.18	+	38.42	2.28e-06
DNA geometric change (GO:0032392)	17	7	0.18	+	38.42	2.28e-06
DNA-dependent DNA replication (GO:0006261)	60	16	0.64	+	24.88	3.28e-14
DNA replication (GO:0006260)	94	24	1.01	+	23.82	6.44e-22
adaxial/abaxial axis specification (GO:0009943)	25	6	0.27	+	22.39	0.000844
ribosomal large subunit biogenesis (GO:0042273)	21	5	0.23	+	22.22	0.00838
regulation of DNA replication (GO:0006275)	22	5	0.24	+	21.21	0.0105
polarity specification of adaxial/abaxial axis (GO:0009944)	22	5	0.24	+	21.21	0.0105
adaxial/abaxial pattern specification (GO:0009955)	29	6	0.31	+	19.31	0.00198
specification of axis polarity (GO:0065001)	25	5	0.27	+	18.66	0.0193
DNA conformation change (GO:0071103)	61	11	0.65	+	16.83	2.35e-07
axis specification (GO:0009798)	41	7	0.44	+	15.93	0.000869
flavonoid biosynthetic process (GO:0009813)	59	8	0.63	+	12.65	0.000722
flavonoid metabolic process (GO:0009812)	67	9	0.72	+	12.53	0.000143
regulation of cell cycle process (GO:0010564)	56	7	0.6	+	11.66	0.00672
rRNA processing (GO:0006364)	68	8	0.73	+	10.98	0.00207
rRNA metabolic process (GO:0016072)	72	8	0.77	+	10.37	0.00315
regulation of cell cycle (GO:0051726)	109	12	1.17	+	10.27	8.26e-06
DNA metabolic process (GO:0006259)	371	39	3.98	+	9.81	5.98e-23
response to karrikin (GO:0080167)	103	10	1.1	+	9.06	0.000521
DNA repair (GO:0006281)	211	19	2.26	+	8.4	7.06e-09
cellular response to DNA damage stimulus (GO:0006974)	224	19	2.4	+	7.91	1.94e-08
ribosome biogenesis (GO:0042254)	177	15	1.9	+	7.91	3.15e-06
regionalization (GO:0003002)	112	9	1.2	+	7.5	0.0096
cell cycle (GO:0007049)	290	22	3.11	+	7.08	3.7e-09
meristem development (GO:0048507)	136	10	1.46	+	6.86	0.00617
chromosome organization (GO:0051276)	341	25	3.65	+	6.84	2.26e-10
pattern specification process (GO:0007389)	137	10	1.47	+	6.81	0.00658
ribonucleoprotein complex biogenesis (GO:0022613)	214	15	2.29	+	6.54	3.82e-05
cell cycle process (GO:0022402)	214	14	2.29	+	6.1	0.000263
covalent chromatin modification (GO:0016569)	158	10	1.69	+	5.91	0.0225
chromatin organization (GO:0006325)	232	13	2.49	+	5.23	0.00407
cellular response to stress (GO:0033554)	586	22	6.28	+	3.5	0.00116
organelle organization (GO:0006996)	863	32	9.25	+	3.46	3.59e-06
seed development (GO:0048316)	518	18	5.55	+	3.24	0.0355
cellular component biogenesis (GO:0044085)	691	24	7.41	+	3.24	0.00137
fruit development (GO:0010154)	549	19	5.88	+	3.23	0.0219
nucleic acid metabolic process (GO:0090304)	2263	73	24.25	+	3.01	2.31e-14
nucleobase-containing compound metabolic process (GO:0006139)	2581	75	27.66	+	2.71	2.03e-12
cellular aromatic compound metabolic process (GO:0006725)	2927	82	31.37	+	2.61	4.65e-13
reproductive system development (GO:0061458)	945	26	10.13	+	2.57	0.0303
reproductive structure development (GO:0048608)	945	26	10.13	+	2.57	0.0303
heterocycle metabolic process (GO:0046483)	2818	77	30.2	+	2.55	1.99e-11
cellular component organization or biogenesis (GO:0071840)	1845	50	19.77	+	2.53	3.37e-06
organic cyclic compound metabolic process (GO:1901360)	3047	81	32.65	+	2.48	1.41e-11
cellular nitrogen compound metabolic process (GO:0034641)	3216	81	34.47	+	2.35	2.64e-10
system development (GO:0048731)	1367	34	14.65	+	2.32	0.0119
cellular macromolecule biosynthetic process (GO:0034645)	2233	55	23.93	+	2.3	1.29e-05
macromolecule biosynthetic process (GO:0009059)	2273	55	24.36	+	2.26	2.37e-05
cellular component organization (GO:0016043)	1658	39	17.77	+	2.19	0.00854
multicellular organism development (GO:0007275)	1961	45	21.02	+	2.14	0.0027
anatomical structure development (GO:0048856)	2181	48	23.37	+	2.05	0.00363
multicellular organismal process (GO:0032501)	2134	46	22.87	+	2.01	0.0107
developmental process (GO:0032502)	2332	49	24.99	+	1.96	0.00999
organic substance biosynthetic process (GO:1901576)	3361	70	36.02	+	1.94	6.99e-05
biosynthetic process (GO:0009058)	3580	71	38.37	+	1.85	0.000371
cellular macromolecule metabolic process (GO:0044260)	4370	86	46.83	+	1.84	1.45e-05
cellular biosynthetic process (GO:0044249)	3278	64	35.13	+	1.82	0.0031
macromolecule metabolic process (GO:0043170)	4830	90	51.76	+	1.74	7.8e-05
nitrogen compound metabolic process (GO:0006807)	5359	92	57.43	+	1.6	0.00231
organic substance metabolic process (GO:0071704)	6816	111	73.05	+	1.52	0.00133
cellular metabolic process (GO:0044237)	6383	100	68.41	+	1.46	0.0395
cellular process (GO:0009987)	8477	126	90.85	+	1.39	0.0208
Unclassified (UNCLASSIFIED)	7962	97	85.33	+	1.14	0

## Sheet: cluster 3 enriched GO
Analysis Type:	PANTHER Overrepresentation Test (release 20170413)
Annotation Version and Release Date:	GO Ontology database Released 2017-08-14
Analyzed List:	cluster_3
Reference List:	Arabidopsis thaliana (all genes in database)
Bonferroni correction:	TRUE
Bonferroni count:	2166
GO biological process complete	Arabidopsis thaliana - REFLIST (27060)	cluster_3 (177)	cluster_3 (expected)	cluster_3 (over/under)	cluster_3 (fold Enrichment)	cluster_3 (P-value)
regulation of cell death (GO:0010941)	53	6	0.35	+	17.31	0.0036
response to chitin (GO:0010200)	108	8	0.71	+	11.32	0.00156
response to organonitrogen compound (GO:0010243)	151	9	0.99	+	9.11	0.00187
response to jasmonic acid (GO:0009753)	172	8	1.13	+	7.11	0.0454
response to nitrogen compound (GO:1901698)	223	9	1.46	+	6.17	0.0419
regulation of response to stress (GO:0080134)	223	9	1.46	+	6.17	0.0419
defense response to bacterium (GO:0042742)	267	10	1.75	+	5.73	0.0273
response to bacterium (GO:0009617)	342	11	2.24	+	4.92	0.0407
response to oxygen-containing compound (GO:1901700)	1139	30	7.45	+	4.03	2e-07
response to acid chemical (GO:0001101)	882	23	5.77	+	3.99	4.66e-05
response to other organism (GO:0051707)	954	21	6.24	+	3.37	0.00306
response to external biotic stimulus (GO:0043207)	956	21	6.25	+	3.36	0.00316
defense response (GO:0006952)	1225	26	8.01	+	3.24	0.000304
response to biotic stimulus (GO:0009607)	995	21	6.51	+	3.23	0.00589
response to organic substance (GO:0010033)	1466	28	9.59	+	2.92	0.000805
response to endogenous stimulus (GO:0009719)	1209	23	7.91	+	2.91	0.0106
response to external stimulus (GO:0009605)	1222	23	7.99	+	2.88	0.0126
response to hormone (GO:0009725)	1202	22	7.86	+	2.8	0.0314
response to chemical (GO:0042221)	2091	38	13.68	+	2.78	1.66e-05
response to stress (GO:0006950)	2619	46	17.13	+	2.69	8.3e-07
response to stimulus (GO:0050896)	4604	69	30.11	+	2.29	7.34e-09
biological regulation (GO:0065007)	4251	50	27.81	+	1.8	0.0366
Unclassified (UNCLASSIFIED)	7962	44	52.08	-	0.84	0

## Sheet: cluster 4 enriched GO
Analysis Type:	PANTHER Overrepresentation Test (release 20170413)
Annotation Version and Release Date:	GO Ontology database Released 2017-08-14
Analyzed List:	cluster_4
Reference List:	Arabidopsis thaliana (all genes in database)
Bonferroni correction:	TRUE
Bonferroni count:	2166
GO biological process complete	Arabidopsis thaliana - REFLIST (27060)	cluster_4 (55)	cluster_4 (expected)	cluster_4 (over/under)	cluster_4 (fold Enrichment)	cluster_4 (P-value)
regulation of systemic acquired resistance (GO:0010112)	17	3	0.03	+	86.82	0.0137
response to jasmonic acid (GO:0009753)	172	6	0.35	+	17.16	0.00317
response to organic substance (GO:0010033)	1466	13	2.98	+	4.36	0.0126
response to chemical (GO:0042221)	2091	16	4.25	+	3.76	0.00557
response to stress (GO:0006950)	2619	19	5.32	+	3.57	0.00103
response to stimulus (GO:0050896)	4604	23	9.36	+	2.46	0.0287
Unclassified (UNCLASSIFIED)	7962	14	16.18	-	0.87	0

## Sheet: cluster 5 enriched GO
Analysis Type:	PANTHER Overrepresentation Test (release 20170413)
Annotation Version and Release Date:	GO Ontology database Released 2017-08-14
Analyzed List:	cluster_5
Reference List:	Arabidopsis thaliana (all genes in database)
Bonferroni correction:	TRUE
Bonferroni count:	2166
GO biological process complete	Arabidopsis thaliana - REFLIST (27060)	cluster_5 (165)	cluster_5 (expected)	cluster_5 (over/under)	cluster_5 (fold Enrichment)	cluster_5 (P-value)
systemic acquired resistance (GO:0009627)	43	5	0.26	+	19.07	0.017
response to salicylic acid (GO:0009751)	152	8	0.93	+	8.63	0.0113
response to auxin (GO:0009733)	295	11	1.8	+	6.12	0.00529
response to organic cyclic compound (GO:0014070)	271	10	1.65	+	6.05	0.0168
response to organic substance (GO:0010033)	1466	27	8.94	+	3.02	0.000644
response to hormone (GO:0009725)	1202	21	7.33	+	2.87	0.0338
response to endogenous stimulus (GO:0009719)	1209	21	7.37	+	2.85	0.0368
response to external stimulus (GO:0009605)	1222	21	7.45	+	2.82	0.043
defense response (GO:0006952)	1225	21	7.47	+	2.81	0.0446
signal transduction (GO:0007165)	1373	23	8.37	+	2.75	0.0251
signaling (GO:0023052)	1401	23	8.54	+	2.69	0.0345
cell communication (GO:0007154)	1553	25	9.47	+	2.64	0.0198
Unclassified (UNCLASSIFIED)	7962	48	48.55	-	0.99	0

## Sheet: cluster 6 enriched GO
Analysis Type:	PANTHER Overrepresentation Test (release 20170413)
Annotation Version and Release Date:	GO Ontology database Released 2017-08-14
Analyzed List:	cluster_6
Reference List:	Arabidopsis thaliana (all genes in database)
Bonferroni correction:	TRUE
Bonferroni count:	2166
GO biological process complete	Arabidopsis thaliana - REFLIST (27060)	cluster_6 (41)	cluster_6 (expected)	cluster_6 (over/under)	cluster_6 (fold Enrichment)	cluster_6 (P-value)
microtubule-based movement (GO:0007018)	14	3	0.02	+	> 100	0.00315
chromatin silencing (GO:0006342)	37	5	0.06	+	89.19	7.45e-06
negative regulation of gene expression, epigenetic (GO:0045814)	42	5	0.06	+	78.57	1.4e-05
movement of cell or subcellular component (GO:0006928)	34	3	0.05	+	58.24	0.0442
regulation of gene expression, epigenetic (GO:0040029)	113	5	0.17	+	29.2	0.00182
gene silencing (GO:0016458)	115	5	0.17	+	28.7	0.00198
negative regulation of transcription, DNA-templated (GO:0045892)	149	5	0.23	+	22.15	0.00697
negative regulation of RNA biosynthetic process (GO:1902679)	163	5	0.25	+	20.25	0.0107
negative regulation of nucleic acid-templated transcription (GO:1903507)	163	5	0.25	+	20.25	0.0107
chromatin organization (GO:0006325)	232	7	0.35	+	19.91	0.000128
negative regulation of RNA metabolic process (GO:0051253)	167	5	0.25	+	19.76	0.0121
negative regulation of nucleobase-containing compound metabolic process (GO:0045934)	178	5	0.27	+	18.54	0.0164
negative regulation of cellular macromolecule biosynthetic process (GO:2000113)	183	5	0.28	+	18.03	0.0187
negative regulation of macromolecule biosynthetic process (GO:0010558)	197	5	0.3	+	16.75	0.0267
negative regulation of cellular biosynthetic process (GO:0031327)	208	5	0.32	+	15.87	0.0346
negative regulation of biosynthetic process (GO:0009890)	212	5	0.32	+	15.57	0.0379
chromosome organization (GO:0051276)	341	7	0.52	+	13.55	0.00169
Unclassified (UNCLASSIFIED)	7962	14	12.06	+	1.16	0

## Sheet: cluster 7 enriched GO
Analysis Type:	PANTHER Overrepresentation Test (release 20170413)
Annotation Version and Release Date:	GO Ontology database Released 2017-08-14
Analyzed List:	cluster_7
Reference List:	Arabidopsis thaliana (all genes in database)
Bonferroni correction:	TRUE
Bonferroni count:	2166
GO biological process complete	Arabidopsis thaliana - REFLIST (27060)	cluster_7 (141)	cluster_7 (expected)	cluster_7 (over/under)	cluster_7 (fold Enrichment)	cluster_7 (P-value)
photosynthesis, light harvesting in photosystem I (GO:0009768)	16	9	0.08	+	> 100	8.34e-13
response to low light intensity stimulus (GO:0009645)	14	5	0.07	+	68.54	3.27e-05
photosynthesis, light harvesting (GO:0009765)	30	9	0.16	+	57.57	2.25e-10
protein-chromophore linkage (GO:0018298)	33	8	0.17	+	46.52	2.9e-08
photosynthesis, light reaction (GO:0019684)	74	11	0.39	+	28.53	7.35e-10
response to far red light (GO:0010218)	44	5	0.23	+	21.81	0.00886
response to high light intensity (GO:0009644)	60	6	0.31	+	19.19	0.00195
response to red light (GO:0010114)	54	5	0.28	+	17.77	0.0236
photosynthesis (GO:0015979)	157	13	0.82	+	15.89	7.25e-09
circadian rhythm (GO:0007623)	85	6	0.44	+	13.55	0.0142
response to light intensity (GO:0009642)	112	7	0.58	+	11.99	0.00525
rhythmic process (GO:0048511)	102	6	0.53	+	11.29	0.0394
generation of precursor metabolites and energy (GO:0006091)	253	12	1.32	+	9.1	2.53e-05
response to cytokinin (GO:0009735)	190	9	0.99	+	9.09	0.00183
response to cold (GO:0009409)	277	9	1.44	+	6.24	0.0371
response to light stimulus (GO:0009416)	563	16	2.93	+	5.45	0.00011
response to radiation (GO:0009314)	582	16	3.03	+	5.28	0.000172
response to abiotic stimulus (GO:0009628)	1492	28	7.77	+	3.6	7.39e-06
response to hormone (GO:0009725)	1202	20	6.26	+	3.19	0.0104
response to endogenous stimulus (GO:0009719)	1209	20	6.3	+	3.17	0.0113
response to organic substance (GO:0010033)	1466	22	7.64	+	2.88	0.017
response to stimulus (GO:0050896)	4604	48	23.99	+	2	0.00163
Unclassified (UNCLASSIFIED)	7962	41	41.49	-	0.99	0

## Sheet: cluster 8 enriched GO
Analysis Type:	PANTHER Overrepresentation Test (release 20170413)
Annotation Version and Release Date:	GO Ontology database Released 2017-08-14
Analyzed List:	cluster_8
Reference List:	Arabidopsis thaliana (all genes in database)
Bonferroni correction:	TRUE
Bonferroni count:	2166
GO biological process complete	Arabidopsis thaliana - REFLIST (27060)	cluster_8 (21)	cluster_8 (expected)	cluster_8 (over/under)	cluster_8 (fold Enrichment)	cluster_8 (P-value)
auxin-activated signaling pathway (GO:0009734)	166	5	0.13	+	38.81	0.000353
cellular response to auxin stimulus (GO:0071365)	177	5	0.14	+	36.4	0.000484
response to auxin (GO:0009733)	295	5	0.23	+	21.84	0.00587
Unclassified (UNCLASSIFIED)	7962	4	6.18	-	0.65	0

[truncated: 4 more sheets: cluster 9 enriched GO, cluster 10 enriched GO, cluster 11 enriched GO, Sheet1]
