# Supplementary material for: An integrated analysis of cell-type specific gene expression reveals genes regulated by REVOLUTA and KANADI1 in the Arabidopsis shoot apical meristem
Source: PLoS Genet. 2020 Apr 15;16(4):e1008661. doi: 10.1371/journal.pgen.1008661 (PMC7266345; doi:10.1371/journal.pgen.1008661)
Supplement: S23 Table — (XLSX) [file pgen.1008661.s034.xlsx]

## Sheet: S23
Log2 FC after REV/KAN1 induction, cell-type expression and regulation by auxin for selected development related genes which were identified as DEGs in RNA-Seq experiment in pin1
Gene ID	Annotation	REV 6hr	REV 16hr	KAN1 6hr	KAN1 16hr	epidermal expression domain	Auxin response
AT5G01240	LAX1			-2.14373	-2.54526	REV, BFP-only	30 min up
AT2G33310	IAA13			-1.74575	-1.55733	REV, BFP-only	30 min up
AT3G57130	BOP1		1.39885	-5.29241	-3.66944	REV, BFP-only	30 min, 4hr, 12hr, 16hr up
AT5G06300	LOG7	1.68889	1.79616	-2.24529	-2.71321	REV, BFP-only	30 min, 4hr, 16hr up
AT2G38120	AUX1			-3.29195	-2.80694	REV, BFP-only	30 min, 4hr, 16hr up
AT2G47860	SETH6					REV, BFP-only	30 min up
AT5G43870	auxin canalization protein		-1.09014	-2.12827	-1.16766	REV	30 min, 12hr up
AT4G37590	MAB4/ENP/NPY1-LIKE 1 (MEL1)					REV	30 min, 12hr up
AT1G04240	IAA3, SHORT HYPOCOTYL 2 (SHY2)					REV	30 min up
AT5G05940	ROPGEF5		-2.7146			REV	30 min down
AT1G12980	DORNROSCHEN (DRN)		1.64198	-4.24195	-2.89585	REV	30 min up
AT3G49670	BAM2					REV	30 min up, 4hr up
AT5G66940	DOF5.8		-1.89156		-1.18535	REV	30 min, 12, 16hr up
AT5G60200	TMO6		-3.38287	1.98256	-1.21781	REV	30 min, 12hr up
AT1G55610	BRI1 LIKE (BRL1)				1.10055	REV	30 min, 12hr up
AT3G25710	TMO5		-2.24504			REV	30 min, 12hr up
AT5G19530	ACAULIS 5 (ACL5)		-3.81895			REV	30 min, 16hr up
AT3G02000	ROXY 1	-1.44768	-1.95225	-2.52212	-1.07064	REV	30 min, 4hr, 16hr up
AT2G36910	ATP-BINDING CASSETTE B1 (ABCB1)				1.55098	KAN1	30 min up
AT1G02930	GSTF6	2.04386	-2.50526			KAN1	30 min up
AT3G50870	HANABA TANARU (HAN)	2.37111	1.19966	-1.08463		KAN1	30 min up
AT4G17460	HAT1/JAIBA	1.75482	1.78879		-3.72915	KAN1	30 min up
AT2G18550	ATHB21				-1.75013	KAN1	30 min up
AT2G47730	GSTF8				-1.41174	KAN1	30 min up, 16hr down
AT4G27260	GH3.5	-1.15929				KAN1	30 min, 12 hr up
AT5G43700	IAA4	-1.86787				KAN1	30 min, 12 hr up
AT5G56970	CKX3				-1.4109	KAN1	30 min, 12 hr up, 4hr down
AT2G23170	GH3.3		-2.67816		1.46915	KAN1	30 min, 4, 12 & 16 hr up
AT4G37390	GH3.2			1.30794	1.37624	KAN1	30 min, 4, 12 & 16 hr up
AT4G38860	SMALL AUXIN UPREGULATED RNA 16 (SAUR16)					BFP-only	30 min up
AT1G21130	IGMT4 (INDOLE GLUCOSINOLATE O-METHYLTRANSFERASE 4)	2.51387	-1.88094			BFP-only & KAN1	30 min up
AT1G69780	ATHB13		2.25464			BFP-only & KAN1	30 min up
AT4G02520	GLUTATHIONE S-TRANSFERASE PHI 2 (GSTF2	1.35154				BFP-only & KAN1	30 min up, 16hr down
AT1G56240	PHLOEM PROTEIN 2-B13		-2.43823			BFP-only & KAN1	30 min, 12 & 16 hr up, 4hr down
AT1G56250	PHLOEM PROTEIN 2-B14	2.38369				BFP-only & KAN1	30 min, 12 & 16 hr up, 4hr down
AT3G15540	IAA19		-1.04843			BFP-only & KAN1	30 min, 16hr up
AT3G23030	IAA2		-1.41715		-2.95617	BFP-only	30 min, 12hr up
AT4G14560	IAA1		-1.95485	1.13892	1.21781	BFP-only	30 min, 16hr up
AT5G66700	ATHB53			-2.16372	-3.03005		30 min up
AT1G19790	SHI-RELATED SEQUENCE 7		1.17017			REV	4, 12 hr up
AT1G19790	SHI-RELATED SEQUENCE 7		1.17017			REV	4, 12 hr up
AT3G51060	STYLISH 1		-1.01313	-1.9572	-1.04897	REV	4, 12, 16 hr up
AT1G24590	DRNL			-1.38076		REV	4, 12, 16 hr up
AT3G51060	STYLISH 1		-1.01313	-1.9572	-1.04897	REV	4, 12, 16 hr up
AT1G24590	DRNL			-1.38076		REV	4, 12, 16 hr up
AT2G17950	WUSCHEL (WUS)	2.65852				REV	4hr up
AT4G28950	ROP9		-1.18581			REV	4hr up
AT5G55820	WYRD					REV	4hr up
AT3G58650	TON1 RECRUITING MOTIF 7 (TRM7)					REV	4hr up
AT3G05330	TANGLED					REV	4hr up
AT3G01330	E2F-LIKE 2					REV	4hr up
AT4G16120	COBRA-LIKE PROTEIN-7 PRECURSOR					REV	4hr up
AT1G02730	CELLULOSE SYNTHASE-LIKE D5		-1.11928		1.33272	REV	4hr up
AT1G54385	SINE1					REV	4hr up
	3 CYCLIN Genes					REV	4hr up
	6 KINESIN PROTEINS					REV	4hr up
	14 HISTONE PROTEINS					REV	4hr up
AT3G62100	IAA30	2.86965				REV	4hr, 12hr, 16hr up
AT3G62100	IAA30	2.86965				REV	4hr, 12hr, 16hr up
AT4G32280	IAA29	-1.04346			3.87392	REV	4hr, 16hr up
	5 MINICHROMOSOME MAINTENANCE genes					REV	4hr up
	2 ORIGIN RECOGNITION COMPLEX PROTEIN genes					REV	4hr up
AT2G27880	ARGONAUTE 5 (AGO5)		-1.90256			REV, BFP-only	12, 16 hr up
AT4G36260	STYLISH 2 (STY2)			-1.33884	-2.3217	BFP-only	12, 16 hr up
AT5G10510	AIL6	-1.12426	-1.42642	-2.00472	-1.36706	REV	12hr up
AT1G04020	REPRESSOR OF WUSCHEL1 (ROW1)		-1.00413			REV	12hr up
AT3G52770	ZPR3	5.59223	7.09808	-1.34731		REV	12hr up
AT2G36307	ZPR4	10.169	8.22082			REV	12hr up
AT2G34710	ATHB14/PHB	-1.00224		-1.08788		REV	12hr up
AT5G66350	SHORT INTERNODES (SHI)			-1.20243		REV, BFP-only	12hr, 16 hr up
AT2G21050	LAX2			-2.25427	-1.9748	REV	12hr, 16hr up
AT2G45190	YAB1	-1.39584	-2.77494	-2.26004	-1.48336	BFP-only	12hr, 16hr up
AT5G53950	CUC2					BFP-only	16hr up
AT1G73590	PIN1			-3.12451	-2.01501	REV, BFP-only	16hr up
