# Supplementary material for: An integrated analysis of cell-type specific gene expression reveals genes regulated by REVOLUTA and KANADI1 in the Arabidopsis shoot apical meristem
Source: PLoS Genet. 2020 Apr 15;16(4):e1008661. doi: 10.1371/journal.pgen.1008661 (PMC7266345; doi:10.1371/journal.pgen.1008661)
Supplement: S24 Table — (XLSX) [file pgen.1008661.s035.xlsx]

## Sheet: S24
Development related genes up-regulated by auxin at particular time point, their expression changes (Log2 FC) after REV/KAN1 induction and cell type expression.
Gene ID	Annotation	REV 6hr	REV 16hr	KAN1 6hr	KAN1 16hr	epidermal expression domain
AT1G21130	IGMT4	2.51387	-1.88094			BFP-only, KAN
AT3G50870	HANABA TANARU (HAN)	2.37111	1.19966	-1.08463		KAN1
AT4G17460	HAT1/JAIBA	1.75482	1.78879		-3.72915	KAN1
AT4G37790	HAT22	1.27772	1.05321	-1.96183	-3.31308	REV
AT3G50410	OBF BINDING PROTEIN 1 (OBP1)	1.2221		-1.32104	-2.50798	REV
AT3G60390	HAT3	1.16561	2.03722	-2.67613	-1.45503	REV, BFP-only
AT5G19530	ACAULIS 5 (ACL5)		-3.81895			REV
AT1G79760	DOWNSTREAM TARGET OF AGL15-4		-3.45027
AT5G60200	TMO6		-3.38287	1.98256	-1.21781	REV
AT2G37590	DOF2.4		-2.80287
AT2G23170	GH3.3		-2.67816		1.46915	KAN1
AT5G18930	BUSHY AND DWARF 2 (BUD2)		-2.53876
AT4G32880	ATHB8		-2.16319	1.68162		REV
AT4G14560	IAA1		-1.95485	1.13892	1.21781	BFP-only
AT3G02000	ROXY 1	-1.44768	-1.95225	-2.52212	-1.07064	REV
AT1G80100	AHP6		-1.80766	2.04805	4.15838	REV, KAN1
AT3G23030	IAA2		-1.41715		-2.95617	BFP-only
AT3G15540	IAA19		-1.04843			BFP-only, KAN2
AT2G01430	ATHB-17		1.18887
AT3G57130	BOP1		1.39885	-5.29241	-3.66944	REV, BFP-only
AT1G12980	DORNROSCHEN (DRN)		1.64198	-4.24195	-2.89585	REV
AT1G51170	UNICORN		1.85136		-1.1449	BFP-only
AT3G26210	ARGOS-LIKE (ARL)		1.96053	-2.31952	-1.76274	BFP-only
AT2G41370	BOP2		2.06088	-3.47143	-2.72581	REV, BFP-only
AT1G69780	ATHB13		2.25464			BFP-only, KAN1
AT5G66700	ATHB53			-2.16372	-3.03005
AT2G38120	AUX1			-3.29195	-2.80694	REV, BFP-only
AT5G01240	LAX1			-2.14373	-2.54526	REV, BFP-only
AT4G24972	TAPETUM DETERMINANT 1 (TPD1)			-1.20941	-2.07761	REV
AT1G73590	PIN1			-3.12451	-2.01501	REV, BFP-only
AT2G18550	ATHB21				-1.75013	KAN1
AT2G33310	IAA13			-1.74575	-1.55733	REV, BFP-only
AT3G63300	FORKED 1 (FKD1)				-1.46993
AT5G56970	CKX3				-1.4109	KAN1
AT1G75450	CKX5				-1.28777
AT1G68360	GLABROUS INFLORESCENCE STEMS 3 (GIS3)				-1.28502
AT1G55610	BRI1 LIKE (BRL1)				1.10055	REV
AT4G37390	GH3.2			1.30794	1.37624	KAN1
AT1G19220	ARF19	-1.01351
AT4G27260	GH3.5	-1.15929				KAN1
AT5G43700	IAA4	-1.86787				KAN1
AT3G16500	phytochrome-associated protein 1			-1.64336		REV, BFP-only
Important genes up-regulated by auxin at 4 hr, and their expression changes (Log2 fold change) by REV/KAN1 induction
AT2G23170	GH3.3		-2.67816		1.46915	KAN1
AT3G02000	ROXY 1	-1.44768	-1.95225	-2.52212	-1.07064	REV
AT1G80100	AHP6		-1.80766	2.04805	4.15838	REV, KAN1
AT3G51060	STYLISH 1		-1.01313	-1.9572	-1.04897	REV
AT1G19790	SHI-RELATED SEQUENCE 7		1.17017			REV
AT3G57130	BOP1		1.39885	-5.29241	-3.66944	REV, BFP-only
AT4G37390	GH3.2			1.30794	1.37624	KAN1
AT2G38120	AUX1			-3.29195	-2.80694	REV, BFP-only
AT1G73590	PIN1			-3.12451	-2.01501	REV, BFP-only
AT1G24590	DRNL			-1.38076		REV
AT2G17950	WUSCHEL (WUS)	2.65852				REV
AT1G43800	FLORAL TRANSITION AT THE MERISTEM1 (FTM1)	2.07928			5.08337	BFP-only, KAN1
AT3G62100	IAA30	2.86965				REV
AT4G32280	IAA29	-1.04346			3.87392	REV
Important genes up-regulated by auxin at 12 hr, and their expression changes (Log2 fold change) by REV/KAN1 induction
AT5G60200	TMO6		-3.38287	1.98256	-1.21781	REV
AT2G45190	YAB1	-1.39584	-2.77494	-2.26004	-1.48336	BFP-only
AT2G23170	GH3.3		-2.67816		1.46915	KAN1
AT5G18930	BUSHY AND DWARF 2 (BUD2)		-2.53876
AT2G22330	CYP79B3	1.49185	-2.24253
AT4G39950	CYP79B2	1.76354	-2.0761			KAN1
AT2G39705	ROTUNDIFOLIA LIKE 8 (RTFL8)		-1.98315	1.17533		KAN1
AT2G27880	ARGONAUTE 5 (AGO5)		-1.90256			REV, BFP-only
AT3G13380	BRI1-LIKE 3 (BRL3)		-1.81283			REV, KAN1
AT1G80100	AHP6		-1.80766	2.04805	4.15838	REV, KAN1
AT2G35600	BREVIS RADIX-LIKE 1 (BRXL1)		-1.46048			REV, KAN1
AT5G10510	AIL6	-1.12426	-1.42642	-2.00472	-1.36706	REV
AT3G23030	IAA2		-1.41715		-2.95617	BFP-only
AT3G51060	STYLISH 1		-1.01313	-1.9572	-1.04897	REV
AT1G04020	REPRESSOR OF WUSCHEL1 (ROW1)		-1.00413			REV
AT1G19790	SHI-RELATED SEQUENCE 7		1.17017			REV
AT2G41370	BOP2		2.06088	-3.47143	-2.72581	REV, BFP-only
AT5G23000	REGULATOR OF AXILLARY MERISTEMS 1 (RAX1)	1.50486	2.856	-2.04341	-2.09635	REV, BFP-only
AT3G52770	ZPR3	5.59223	7.09808	-1.34731		REV
AT2G36307	ZPR4	10.169	8.22082			REV
AT5G07180	ERECTA-LIKE 2 (ERL2)				1.35295
AT5G66350	SHORT INTERNODES (SHI)			-1.20243		REV, BFP-only
AT4G36260	STYLISH 2 (STY2)			-1.33884	-2.3217	BFP-only
AT2G34710	ATHB14/PHB	-1.00224		-1.08788		REV
AT1G19850	ARF5/ MONOPTEROS (MP)			-1.2144
AT2G37210	LOG3	2.16895			-2.13122
AT2G21050	LAX2			-2.25427	-1.9748	REV
AT5G43700	IAA4	-1.86787				KAN1
AT1G55610	BRI1 LIKE (BRL1)				1.10055	REV
AT4G37390	GH3.2			1.30794	1.37624	KAN1
AT2G38120	AUX1			-3.29195	-2.80694	REV, BFP-only
AT1G24590	DRNL			-1.38076		REV
AT3G62100	IAA30	2.86965				REV
Important genes up-regulated by auxin at 16 hr, and their expression changes (Log2 fold change) by REV/KAN1 induction
AT5G19530	ACAULIS 5 (ACL5)		-3.81895			REV
AT2G45190	YAB1	-1.39584	-2.77494	-2.26004	-1.48336	BFP-only
AT2G39705	ROTUNDIFOLIA LIKE 8 (RTFL8)		-1.98315	1.17533		KAN1
AT4G14560	IAA1		-1.95485	1.13892	1.21781	BFP-only
AT3G02000	ROXY 1	-1.44768	-1.95225	-2.52212	-1.07064	REV
AT2G27880	ARGONAUTE 5 (AGO5)		-1.90256			REV, BFP-only
AT2G35600	BREVIS RADIX-LIKE 1 (BRXL1)		-1.46048			REV, KAN1
AT4G00180	YAB3	-2.31838	-1.32178	-2.98557	-4.44493	BFP-only, KAN1
AT3G15540	IAA19		-1.04843			BFP-only, KAN2
AT3G51060	STYLISH 1		-1.01313	-1.9572	-1.04897	REV
AT3G57130	BOP1		1.39885	-5.29241	-3.66944	REV, BFP-only
AT5G06300	LOG7	1.68889	1.79616	-2.24529	-2.71321	REV, BFP-only
AT5G07180	ERECTA-LIKE 2 (ERL2)				1.35295
AT5G66350	SHORT INTERNODES (SHI)			-1.20243		REV, BFP-only
AT4G36260	STYLISH 2 (STY2)			-1.33884	-2.3217	BFP-only
AT2G21050	LAX2			-2.25427	-1.9748	REV
AT1G59940	ARR3				-2.09841
AT1G68640	PERIANTHIA (PAN)			-1.15058
AT1G75450	CKX5				-1.28777
AT2G38120	AUX1			-3.29195	-2.80694	REV, BFP-only
AT1G73590	PIN1			-3.12451	-2.01501	REV, BFP-only
AT1G24590	DRNL			-1.38076		REV
AT3G62100	IAA30	2.86965				REV
AT4G32280	IAA29	-1.04346			3.87392	REV
