# Supplementary material for: An integrated analysis of cell-type specific gene expression reveals genes regulated by REVOLUTA and KANADI1 in the Arabidopsis shoot apical meristem
Source: PLoS Genet. 2020 Apr 15;16(4):e1008661. doi: 10.1371/journal.pgen.1008661 (PMC7266345; doi:10.1371/journal.pgen.1008661)
Supplement: S25 Table — (XLSX) [file pgen.1008661.s036.xlsx]

## Sheet: Sheet1
Primers used for Q-PCR
Column1	Column2
ACT2 (At3g18780) F	CCTGTTCTTCTTACCGAGGC
ACT2 (At3g18780) R	AATTTCCCGCTCTGCTGTTG
PHB (AT2G34710) F	GCAACGGTGTGGAAAGTTCT
PHB (AT2G34710) R	AGACTTTGGAGCATAGTGGC
ML1 (AT4G21750) F	ACCGCTAAACTCTCTCTCGG
ML1 (AT4G21750) R	TCATAAACTCCCTAAACCTCCCC
KAN1 (At5g16560) F	GCTCAAGCGACATAGATACAATG
KAN1 (At5g16560) R	GGTCTGCCTAATGTAAACTCCA
AS2 (AT1G65620) F	ACCAAAGCCTCGGTATCCTC
AS2 (AT1G65620) F	CCAATGGCAAGAATCCCACC
PRS (At2g28610) F	CAACTCCAAACAAGACAGTACCA
PRS (At2g28610) R	ACATGAATGAAACACCTGCAGA
WOX1 (At3g18010) F	GCCTCCTTCGTTGTAACCCA
WOX1 (At3g18010) R	GCTGTCTCTCTCCCTTCTCC
ANT (AT4G37750) F	AGTGTTTTGGTTTATCTCCGGT
ANT (AT4G37750) R	ACCGACGAAACTAAACCGAA
FIL (AT2G45190) F	AGGGAGAGGATAACATGGTGA
FIL (AT2G45190) R	GGAGTCACACCAACGTTAGC
YUC2 (AT4G13260) F	GGCTCGTCCTCAACATTGTT
YUC2 (AT4G13260) R	ACCCAATCCAAACTTGCCAA
YUC4 (AT5G11320) F	TTTTCATGGTCGCTAATGAAGTT
YUC4 (AT5G11320) R	ACGCATGGAAGCTTGGAAAA
TAA1 (AT1G70560) F	ACCCTAGATGTCCATGAAGAATC
TAA1 (AT1G70560) R	CCCAAAATTCATGTGCACTAC
ZPR1 (At2g45450) F	TTTTCAGACACACCCACGAGA
ZPR1 (At2g45450) R	TCTTTTTCTCTTCCCGCCACA
ZPR3 (At3g52770) F	CCCTCTACCTTCTCTACACAC
ZPR3 (At3g52770) R	CAAACAGCTTCGAGTTTAGCC
AT2g41100 F	AGCCTTCCGCGTATTCGACA
AT2g41100 R	TGGGTTTCACCAAGGGAGCG
AT1g56240 F	ATGAGTCTTACGGAGGTGAAA
AT1g56240 R	TCATCTTGATCCCTATTTCAGAG
AT1g08930 F	AGTCGCTGATGTCTTGGGAA
AT1g08930 R	TTCCACAGTCCAGCCACATT
AT1g56242 F	TGTGAAGGCAAGGATGTTGG
AT1g56242 R	ATGGTCAGCAGAAATATGCCAATG
AT4g31500 F	CTTGACCCTAACCGCCCTAA
AT4g31500 R	TCCCGGCACAACAATATCCA
AT1g21130 F	GAGGAGATGCATTTGGCCGC
AT1g21130 R	CACAACCGCAATGGTAAAACCG
AT5g54710 F	GGCCCAGAGTGCAAACATAC
AT5g54710 R	TGTCGATTAGGTCAACGGCT
AT3g05640 F	AAAGAGCTACAGCGGTTTGC
AT3g05640 R	TGAATCCCCGACGTTTGCTA
AT5g39020 F	ATTTTTGTCCTAAAGTCGCCG
AT5g39020 R	ACCTCTGGTGCAATGTAACC
AT2g18690 F	CTTCTTGAAACCCATGGCTCG
AT2g18690 R	ATAAGGCGGGCTGCGTATTC
AT1g56250 F	AGGTGGCATTTTGATTGATGG
AT1g56250 R	CAACCCCTGAGTTCCTCTCA
AT1g02930 F	AGAGCCTTTCATCCTTCGCA
AT1g02930 R	TGTCCTTGCCAGTTGAGAGAA
AT2g14290 F	TACAATCCGCAAGAAGAGGT
AT2g14290 R	ATACGACCATGACGGGTAAA
