# Supplementary material for: An integrated analysis of cell-type specific gene expression reveals genes regulated by REVOLUTA and KANADI1 in the Arabidopsis shoot apical meristem
Source: PLoS Genet. 2020 Apr 15;16(4):e1008661. doi: 10.1371/journal.pgen.1008661 (PMC7266345; doi:10.1371/journal.pgen.1008661)
Supplement: S26 Table — (XLSX) [file pgen.1008661.s037.xlsx]

## Sheet: Fig 2B data
cluster no.	BFP-only epidermis	REV epidermis	KAN1 epidermis
11	1	0.316953	0.243901
15	1	0.416578	0.805796
6	1	0.721564	0.413815
9	1	0.766248	0.911081
5	1	0.680456	0.852175
12	1	0.867338	0.187659
13	1	0.57427	0.885184
4	1	0.834344	0.620427
7	1	0.721817	0.993151
2	1	0.88786	1.08997
3	1	0.819123	1.17332
14	1	1.75234	1.00706
8	1	0.899596	0.805622
10	1	0.911019	1.25732
1	1	0.84883	1.0963

## Sheet: Fig 2C data
	Total No. of genes	REV 6hr up	REV 16hr up	REV 6hr down	REV 16hr down	KAN1 6hr up	KAN1 16hr up	KAN1 6hr down	KAN1 16hr down	sum		Total No. of genes	REV 6hr up	REV 16hr up	REV 6hr down	REV 16hr down	KAN1 6hr up	KAN1 16hr up	KAN1 6hr down	KAN1 16hr down
REV cells	1261	30	34	21	140	39	110	123	185		REV cells	27.2178	11.6732	17.8947	7.14286	20.0573	15.2344	24.1228	21.0256	15.6382
REV&Boundary cells	411	23	58	25	51	4	13	193	231		REV&Boundary cells	8.87114	8.94942	30.5263	8.5034	7.30659	1.5625	2.85088	32.9915	19.5266
Boundary cells	871	24	40	71	120	33	80	156	281		Boundary cells	18.7999	9.33852	21.0526	24.1497	17.192	12.8906	17.5439	26.6667	23.7532
KAN1&Boundary cells	679	94	22	95	180	60	86	75	208		KAN1&Boundary cells	14.6557	36.5759	11.5789	32.3129	25.788	23.4375	18.8596	12.8205	17.5824
KAN1 cells	1314	77	32	77	191	103	154	37	266		KAN1 cells	28.3618	29.9611	16.8421	26.1905	27.3639	40.2344	33.7719	6.32479	22.4852
REV&KAN1 cells	97	9	4	5	16	17	13	1	12		REV&KAN1 cells	2.09368	3.50195	2.10526	1.70068	2.29226	6.64062	2.85088	0.17094	1.01437
sum	4633	257	190	294	698	256	456	585	1183
%
	All REV/KAN1 DEGs	REV 6hr up	REV 16hr up	REV 6hr down	REV 16hr down	KAN1 6hr up	KAN1 16hr up	KAN1 6hr down	KAN1 16hr down
REV epidermis	27.2178	11.6732	17.8947	7.14286	20.0573	15.2344	24.1228	21.0256	15.6382
REV & BFP-only epidermis	8.87114	8.94942	30.5263	8.5034	7.30659	1.5625	2.85088	32.9915	19.5266
BFP-only epidermis	18.7999	9.33852	21.0526	24.1497	17.192	12.8906	17.5439	26.6667	23.7532
KAN1 & BFP-only epidermis	14.6557	36.5759	11.5789	32.3129	25.788	23.4375	18.8596	12.8205	17.5824
KAN1 epidermis	28.3618	29.9611	16.8421	26.1905	27.3639	40.2344	33.7719	6.32479	22.4852
REV & KAN1 epidermis	2.09368	3.50195	2.10526	1.70068	2.29226	6.64062	2.85088	0.17094	1.01437

## Sheet: Fig 3 data
Average of 3 biological replicates of p35s::KAN1-GR line							Average of 3 biological replicates of p35s::GR-REVd line						Average of 4 biological replicates
	PRS	WOX1	ANT	FIL	AS2			Mock	Dex	Dex+Chx				ML1>>BFP 6hr or 16hr	ML1>>REVr 6hr	ML1>>REVr 16hr
Mock	1	1	1	1	1		PRS	1	0.364144	0.676495			PRS	1	0.302	0.112
Dex	0.600008	0.333093	0.837604	0.935712	0.263964		WOX1	1	0.197357	0.267025			WOX1	1	0.82	0.45
Dex+Chx	0.486908	0.343234	0.955259	1.13373	0.150352		ANT	1	0.502297	1.32494			ANT	1	0.67	1.3
SD	PRS	WOX1	ANT	FIL	AS2		FIL	1	0.509823	0.880992			TAA1	1	5.29128	3.03886
Dex	0.168207	0.17441	0.254466	0.307852	0.0558899		YUC4	1	0.805605	0.983408			YUC2	1	4.46447	0.40792
Dex+Chx	0.141646	0.109626	0.596706	0.545806	0.0169391		SD	Mock	Dex	Dex+Chx			YUC4	1	0.513132	0.498511
							PRS	0	0.385521	0.754193			SD
							WOX1	0	0.0705784	0.113572				ML1>>BFP 6hr	ML1>>REV 6hr	ML1>>REV 16hr
							ANT	0	0.276715	0.595521			PRS	0	0.21	0.1
							FIL	0	0.320538	0.105534			WOX1	0	0.75	0.502
							YUC4	0	0.558852	0.109499			ANT	0	0.17	0.46
													TAA1	0	2.05871	0.6177
													YUC2	0	3.56219	0.225509
													YUC4	0	0.184652	0.163828

## Sheet: Fig 4C data
No. of genes													% of genes
	Cluster#1	Cluster#2	Cluster#3	Cluster#4	Cluster#5	Cluster#6	Cluster#7	Cluster#8	Cluster#9	Cluster#10	Cluster#11			Cluster#1	Cluster#2	Cluster#3	Cluster#4	Cluster#5	Cluster#6	Cluster#7	Cluster#8	Cluster#9	Cluster#10	Cluster#11
Response to chemical	36.7647		20.9945	27.1186					27.7778	28.3019	18.9815		Response to chemical	25		38	16					20	15	41	155
Response to hormone	32.3529		12.1547		12.1387		11.0497			22.6415			Response to hormone	22		22		21		20			12		97
Response to auxin	23.5294				6.35838			18.1818					Response to auxin	16				11			4				31
Auxin-activated signaling pathway	19.1176							22.7273					Auxin-activated signaling pathway	13							5				18
Auxin metabolic process	5.88235												Auxin metabolic process	4											4
Indole-containing compound metabolic process											2.77778		Indole-containing compound metabolic process											6	6
Glucosinolate metabolic process										13.2075			Glucosinolate metabolic process										7		7
Signal transduction	32.3529				13.2948								Signal transduction	22				23							45
DNA metabolic process		13.0435											DNA metabolic process		39										39
DNA repair		6.35452											DNA repair		19										19
Cell cycle		7.35786											Cell cycle		22										22
Meristem development		3.34448											Meristem development		10										10
Anatomical structure development		16.0535											Anatomical structure development	18	48										66
Pattern specification process	10.2941	3.34448											Pattern specification process	7	10										17
Cellular component organization		13.0435											Cellular component organization		39										39
Defense response			14.3646		12.1387								Defense response			26		21							47
Negative regulation of gene expression, epigenetic						10.6383							Negative regulation of gene expression, epigenetic						5						5
Photosynthesis							7.18232						Photosynthesis							13					13
Response to cytokinin							4.97238						Response to cytokinin							9					9
Response to abiotic stimulus							15.4696						Response to abiotic stimulus							28					28
Response to external biotic stimulus									6.94444				Response to external biotic stimulus									5			5

## Sheet: Fig 5A data
		12hr				Total cell-type enriched genes	30 min IAA	4 hrs IAA	12 hrs IAA	16 hrs IAA		IAA 30 min upregulated genes in epidermal cell-types
	REV	105			REV epidermis	27.2178	16.2162	82.6531	70.9459	23.2877		KAN1 & BFP-only (47)	REV & BFP-only (15)	KAN1 & REV (6)	KAN1 (57)	BFP-only (30)	REV (30)
	REV & BFP-only	16			REV & BFP-only epidermis	8.87114	8.10811	8.16327	10.8108	15.0685		AT1G07000	AT1G04240	AT1G33790	AT1G02930	AT1G04240	AT1G12980
	BFP-only	6			BFP-only epidermis	18.7999	16.2162	0	4.05405	30.137		AT1G08930	AT1G70550	AT1G80100	AT1G11330	AT1G21270	AT1G14630
	KAN1 & BFP-only	2			KAN1 & BFP-only epidermis	14.6557	25.4054	3.06122	1.35135	12.3288		AT1G09250	AT1G73590	AT3G13380	AT1G29715	AT1G34750	AT1G23340
	KAN1	14			KAN1 epidermis	28.3618	30.8108	4.08163	9.45946	15.0685		AT1G21130	AT2G33310	AT3G22910	AT1G33600	AT1G51170	AT1G24590
	KAN1 & REV	5			REV & KAN1 epidermis	2.09368	3.24324	2.04082	3.37838	4.10959		AT1G44100	AT2G38120	AT5G22380	AT1G59590	AT1G57990	AT1G31580
	Remained	143										AT1G53180	AT2G41820	AT5G51800	AT1G59870	AT1G66970	AT1G36940
												AT1G55450	AT3G04210		AT1G63840	AT1G70550	AT1G48870
		4hr										AT1G56240	AT3G16500		AT1G64280	AT1G73590	AT1G54200
	REV	81										AT1G56242	AT3G57130		AT1G72930	AT2G20142	AT1G55610
	REV & BFP-only	8										AT1G56250	AT3G60390		AT1G79245	AT2G30990	AT1G71870
	BFP-only	0										AT1G66880	AT3G62070		AT2G23170	AT2G33310	AT2G41130
	KAN1 & BFP-only	3										AT1G69780	AT5G01240		AT2G24600	AT2G38120	AT2G47860
	KAN1	4										AT2G18660	AT5G12050		AT2G31865	AT2G41820	AT3G02000
	KAN1 & REV	2										AT2G18690	AT5G43870		AT2G33580	AT3G04210	AT3G04860
	Remained											AT2G27830	AT5G50090		AT2G36910	AT3G16500	AT3G17690
												AT2G31880			AT2G46810	AT3G23030	AT3G25710
		16hr										AT2G31890			AT2G47520	AT3G26210	AT3G49668
	REV	17										AT2G38290			AT2G47730	AT3G47210	AT3G49670
	REV & BFP-only	11										AT2G39210			AT3G05650	AT3G57130	AT3G50410
	BFP-only	22										AT2G44490			AT3G10020	AT3G60390	AT3G62100
	KAN1 & BFP-only	9										AT3G15540			AT3G10720	AT3G62070	AT4G24972
	KAN1	11										AT3G50480			AT3G14370	AT4G02380	AT4G32800
	KAN1 & REV	3										AT3G51860			AT3G28480	AT4G14560	AT4G32880
	Remained											AT3G52430			AT3G48080	AT4G38860	AT4G37650
												AT3G57330			AT3G48090	AT5G01240	AT4G37790
		12hr	%	rounded %								AT4G02520			AT3G48650	AT5G12050	AT5G19530
	REV	105	70.9459	70.9459								AT4G16190			AT3G50950	AT5G26690	AT5G23100
	REV & BFP-only	16	10.8108	10.8108								AT4G18250			AT3G51920	AT5G43870	AT5G42530
	BFP-only	6	4.05405	4.05405								AT4G18880			AT4G16860	AT5G50090	AT5G60200
	KAN1 & BFP-only	2	1.35135	1.35135								AT4G19520			AT4G16890	AT5G61590	AT5G66940
	KAN1	14	9.45946	9.45946								AT4G20830			AT4G16950
	KAN1 & REV	5	3.37838	3.37838								AT4G21870			AT4G17090
		148										AT4G22690			AT4G17460
												AT4G26070			AT4G22780
		4hr										AT4G27300			AT4G26270
	REV	81	82.6531	82.6531								AT4G38550			AT4G27260
	REV & BFP-only	8	8.16327	8.16327								AT4G38552			AT4G30280
	BFP-only	0	0	0								AT5G03380			AT4G37370
	KAN1 & BFP-only	3	3.06122	3.06122								AT5G18310			AT4G37390
	KAN1	4	4.08163	4.08163								AT5G19240			AT4G39830
	KAN1 & REV	2	2.04082	2.04082								AT5G19250			AT5G05840
		98										AT5G26340			AT5G09970
												AT5G39020			AT5G20830
		16hr										AT5G41750			AT5G26030
	REV	17	23.2877	23.2877								AT5G52760			AT5G27420
	REV & BFP-only	11	15.0685	15.0685								AT5G54710			AT5G43700
	BFP-only	22	30.137	30.137								AT5G60900			AT5G44070
	KAN1 & BFP-only	9	12.3288	12.3288											AT5G44568
	KAN1	11	15.0685	15.0685											AT5G47220
	KAN1 & REV	3	4.10959	4.10959											AT5G49700
		73													AT5G49760
	30min														AT5G52750
	REV	30	16.2162	16.2162											AT5G56970
	REV & BFP-only	15	8.10811	8.10811											AT5G57560
	BFP-only	30	16.2162	16.2162											AT5G58630
	KAN1 & BFP-only	47	25.4054	25.4054											AT5G63140
	KAN1	57	30.8108	30.8108											AT5G63160
	KAN1 & REV	6	3.24324	3.24324
		185
	total gene s
	REV			27.2178
	REV & BFP-only			8.87114
	BFP-only			18.7999
	KAN1 & BFP-only			14.6557
	KAN1			28.3618
	KAN1 & REV			2.09368

## Sheet: Fig 5B data
	No. of IAA up-regulated genes overlapping with REV/AKN time point	% of IAA up-regulated genes overlapping with REV/AKN time point	rounded%
For 12 hr IAA time point
REV 6hr up	10	5.05051	5.05051			Total REV/KAN1 DEGs	30 min IAA	4 hrs IAA	12 hrs IAA	16 hrs IAA
REV 16hr up	13	6.56566	6.56566		REV 6 hrs up	5.08763	15.1613	3.75	5.05051	4.66667
REV 6hr down	6	3.0303	3.0303		REV 16 hrs up	4.33301	6.45161	2.5	6.56566	4
REV 16hr down	46	23.2323	23.2323		REV 6 hrs down	5.2702	2.58065	5	3.0303	5.33333
KAN1 6hr up	9	4.54545	4.54545		REV 16 hrs down	16.6748	24.8387	32.5	23.2323	18.6667
KAN1 16hr up	32	16.1616	16.1616		KAN1 6 hrs up	6.76728	5.80645	3.75	4.54545	10
KAN1 6hr down	39	19.697	19.697		KAN1 16hr up	14.9343	6.77419	23.75	16.1616	22
KAN1 16hr down	43	21.7172	21.7172		KAN1 6 hrs down	11.5141	11.9355	13.75	19.697	16
	198				KAN1 16 hrs down	35.4187	26.4516	15	21.7172	19.3333
For 30 min. IAA time point
REV 6hr up	47	15.1613	15.1613
REV 16hr up	20	6.45161	6.45161
REV 6hr down	8	2.58065	2.58065
REV 16hr down	77	24.8387	24.8387
KAN1 6hr up	18	5.80645	5.80645
KAN1 16hr up	21	6.77419	6.77419
KAN1 6hr down	37	11.9355	11.9355
KAN1 16hr down	82	26.4516	26.4516
	310
For 4 hr IAA time point
REV 6hr up	3	3.75	3.75
REV 16hr up	2	2.5	2.5
REV 6hr down	4	5	5
REV 16hr down	26	32.5	32.5
KAN1 6hr up	3	3.75	3.75
KAN1 16hr up	19	23.75	23.75
KAN1 6hr down	11	13.75	13.75
KAN1 16hr down	12	15	15
16hr	80
For 16 hr IAA time point
REV 6hr up	7	4.66667	4.66667
REV 16hr up	6	4	4
REV 6hr down	8	5.33333	5.33333
REV 16hr down	28	18.6667	18.6667
KAN1 6hr up	15	10	10
KAN1 16hr up	33	22	22
KAN1 6hr down	24	16	16
KAN1 16hr down	29	19.3333	19.3333
	150
total genes
REV 6hr up	418	5.08763	5.08763
REV 16hr up	356	4.33301	4.33301
REV 6hr down	433	5.2702	5.2702
REV 16hr down	1370	16.6748	16.6748
KAN1 6hr up	556	6.76728	6.76728
KAN1 16hr up	1227	14.9343	14.9343
KAN1 6hr down	946	11.5141	11.5141
KAN1 16hr down	2910	35.4187	35.4187
	8216

## Sheet: S2A,B,C Fig data
	Fold changes
		rep1	rep2	rep3	avg	sd
phb	KAN1 epidermis	0.132874	3.12346	1.17073	1.47569	1.51844
	REV epidermis	10.3706	13.5422	9.13124	11.0147	2.27494
	BFP-only epidermis	0.148045		0.117541	0.132793	0.02157
	KAN1 subepidermis	0.85444	4.5469	6.63175	4.01103	2.92569
	REV subepidermis	14.6653	17.0663	27.8982	19.8766	7.04991
	All negative	1	1	1	1	0
ml1	KAN1 epidermis	65.1346	11.7864	34.0197	36.9802	26.7971
	REV epidermis	381.378	19.5908	24.1883	141.719	207.563
	BFP-only epidermis	86.5792	10.7384	24.2996	40.5391	40.4444
	KAN1 subepidermis	0.678111	0.194084	0.351194	0.407797	0.246928
	REV subepidermis	0.821716	0.0177644	0.0561476	0.298543	0.453487
	All negative	1	1	1	1	0
kan1	KAN1 epidermis	6.5588	4.75349	6.03067	5.78099	0.928194
	REV epidermis	0.962869	0.264982	0.193835	0.473895	0.424955
	BFP-only epidermis	0.597318	2.52351	1.09253	1.40445	1.00026
	KAN1 subepidermis	7.68765	1.4453	28.1553	12.4294	13.9721
	REV subepidermis	0.0592086	0.14912	0.070195	0.0928412	0.0490475
	All negative	1	1	1	1	0

## Sheet: S3 Fig data
Overlap analysis of CPEGs identifed in Yadav et al., 2014 with genes having enriched expression in epidermal cell-types of this stydy
		No. of FIL CPEGs overlapping with respective cell-type enriched genes	No. of CLV3 CPEGs overlapping with respective cell-type enriched genes	No. of KAN1 CPEGs overlapping with respective cell-type enriched genes	No. of LAS CPEGs overlapping with respective cell-type enriched genes
REV epidermis & BFP-only epidermis		10	18	1	3
REV epidermis		14	31	4	7
REV epidermis & KAN1 epidermis		1	2	1	0
KAN1 epidermis		3	6	63	1
KAN1 epidermis & BFP-only epidermis		2	4	61	0
BFP-only epidermis		10	4	12	8
		40	65	142	19
	% of total Cell-type enriched genes in respective cell-type	% of FIL CPEGs overlap with respective cell-types of this paper	% of CLV3 CPEGs overlap with respective cell-types of this paper	% of KAN1 CPEGs overlap with respective cell-types of this paper	% of LAS CPEGsoverlap with respective cell-types of this paper
REV epidermis	27.2178	35	47.6923	2.8169	36.8421
REV & BFP-only epidermis	8.87114	25	27.6923	0.704225	15.7895
BFP-only epidermis	18.7999	25	6.15385	8.4507	42.1053
KAN1 & BFP-only epidermis	14.6557	5	6.15385	42.9577	0
KAN1 epidermis	28.3618	7.5	9.23077	44.3662	5.26316
REV & KAN1 epidermis	2.09368	2.5	3.07692	0.704225	0
		90

## Sheet: S7A,B,C Fig data
Avg of 4 biological replicates						Avg of 4 biological replicates					Avg of 4 biological replicates
	pAtML1::GR-LhG4	pAtML1>>REVr-2VENUS					pAtML1::GR-LhG4	pAtML1>>KAN1-2GFP				4hr	8hr	12hr	16hr
6hr	1	48.1402				6hr	1	0.0147431			pAtUBQ10::GR-LhG4	1.03941	1.00273	1.00874	1.01462
16hr	1	31.9579				16hr	1	0.00861132			pAtUBQ10>>miRNA165a	0.740515	0.308748	0.105692	0.0558443
SD	pAtML1::GR-LhG4	pAtML1>>REVr-2VENUS				SD	pAtML1::GR-LhG4	pAtML1>>KAN1-2GFP			SD
6hr	0	3.90783				6hr	0	0.0115348			pAtUBQ10::GR-LhG4	0	0	0	0
16hr	0	9.98452				16hr	0	0.00792769			pAtUBQ10>>miRNA165a	0.0632184	0.131012	0.00270302	0.0435622

## Sheet: S10 Fig
	Gene	FC	FC	SD	SD					Gene	FC	FC	SD	SD
		Mock+Chx	Dex+Chx	Mock+Chx	Dex+Chx						Mock	Dex	Mock	Dex
ZPR1	ZPR1	1	2.64421	0	0.554631				ZPR1	ZPR1	1	1.6933	0	0.407945
ZPR3	ZPR3	1	1.84283	0	0.423158				ZPR3	ZPR3	1	1.94325	0	0.0269374
ATCAL4	AT2G41100	1.00059	1.18716	0	0.100586				ATCAL4	AT2G41100	1.00059	2.01946	0	0.50155
PP2-B13	AT1G56240	1.00088	0.870846	0	0.0954329				PP2-B13	AT1G56240	1.00088	3.17827	0	1.71141
ERD6	AT1G08930	1.00118	1.02785	0	0.0574868				ERD6	AT1G08930	1.00118	2.35246	0	0.621832
IncRNA	AT1G56242	1.00147	0.933441	0	0.0304337				IncRNA	AT1G56242	1.00147	1.14974	0	0.195555
CYP83B1	AT4G31500	1.00177	1.53446	0	0.143804				CYP83B1	AT4G31500	1.00177	1.03069	0	0.389674
IGMT4	AT1G21130	1.00206	0.75014	0	0.122864				IGMT4	AT1G21130	1.00206	2.23457	0	0.617455
K5F14-6	AT5G54710	1.00235	0.852685	0	0.063687				K5F14-6	AT5G54710	1.00235	6.06817	0	4.55248
PP2C	AT3g05640	1.00265	1.22344	0	0.189747				PP2C	AT3g05640	1.00265	0.573016	0	0.107886
MDS3	AT5G39020	1.00294	0.977929	0	0.00616728				MDS3	AT5G39020	1.00294	1.9514	0	0.235755
MSF3-7	AT2g18690	1.00324	1.00744	0	0.0338902				MSF3-7	AT2g18690	1.00324	3.05666	0	1.88766
PP2-B14	AT1G56250	1.00353	0.699508	0	0.346112				PP2-B14	AT1G56250	1.00353	3.5359	0	3.74157
GSTF6	AT1G02930	1.00383	0.800207	0	0.161386				GSTF6	AT1G02930	1.00383	1.53615	0	0.935313
DUF295	AT2G14290	1.00412	0.969627	0	0.110886				DUF295	AT2G14290	1.00412	1.11278	0	0.285372
